# Supplementary material for: A Comprehensive Multiomics Signature of Doxorubicin‐Induced Cellular Senescence in the Postmenopausal Human Ovary
Source: Aging Cell. 2025 Jun 1;24(8):e70111. doi: 10.1111/acel.70111 (PMC12341822; doi:10.1111/acel.70111)
Supplement: Supplementary file 1 — Data S1. [file ACEL-24-e70111-s008.xlsx]

## Sheet: topMarkerGenes
gene	p_val	avg_logFC	pct.1	pct.2	p_val_adj	cluster	Source	Species
CCL21	0	4.39048	0.912	0.011	0	endothelial cells	Fan et al.	Human
FABP4	0	3.73241	0.831	0.006	0	endothelial cells	Fan et al.	Human
TFF3	0	3.38634	0.796	0.012	0	endothelial cells	Fan et al.	Human
TFPI	0	3.37157	0.981	0.126	0	endothelial cells	Fan et al.	Human
TM4SF1	0	3.27046	0.986	0.229	0	endothelial cells	Fan et al.	Human
CD74	0	2.73717	0.923	0.174	0	endothelial cells	Wagner et al.	Human
CTGF	0	2.59854	0.748	0.279	0	endothelial cells	Fan et al.	Human
CLDN5	0	2.51764	0.823	0.06	0	endothelial cells	Fan et al.	Human
MMRN1	0	2.5168	0.708	0.014	0	endothelial cells	Fan et al.	Human
IFI27	0	2.43301	0.957	0.368	0	endothelial cells	Wagner et al.	Human
SPARCL1	0	2.42997	0.96	0.264	0	endothelial cells	Fan et al.	Human
CLU	0	2.39274	0.643	0.19	0	endothelial cells	Fan et al.	Human
ANGPT2	0	2.38833	0.768	0.042	0	endothelial cells	Fan et al.	Human
VWF	0	2.32567	0.896	0.057	0	endothelial cells	Wagner et al.	Human
NNMT	0	2.29172	0.708	0.065	0	endothelial cells	Fan et al.	Human
TIMP3	0	2.25606	0.827	0.106	0	endothelial cells	Fan et al.	Human
TM4SF18	0	2.20755	0.678	0.022	0	endothelial cells	Fan et al.	Human
HLA-B	0	2.17937	0.981	0.612	0	endothelial cells	Wagner et al.	Human
HLA-DRB1	0	2.15189	0.863	0.042	0	endothelial cells	Wagner et al.	Human
ACKR1	0	2.14526	0.423	0.025	0	endothelial cells	Fan et al.	Human
CLDN5	0	2.12474	0.746	0.027	0	endothelial cells	Wagner et al.	Human
SOCS3	0	2.10182	0.64	0.123	0	endothelial cells	Fan et al.	Human
SDPR	0	2.08865	0.654	0.056	0	endothelial cells	Fan et al.	Human
EGFL7	0	2.07753	0.626	0.026	0	endothelial cells	Fan et al.	Human
GNG11	2.97657e-206	2.06417	0.85	0.188	5.95433e-202	endothelial cells	Fan et al.	Human
SOD2	0	2.0137	0.88	0.265	0	endothelial cells	Fan et al.	Human
VWF	0	2.00871	0.526	0.033	0	endothelial cells	Fan et al.	Human
CLDN5	0	1.99944	0.617	0.044	0	endothelial cells	Fan et al.	Human
ANGPT2	5.79372e-296	1.96758	0.654	0.067	1.15898e-291	endothelial cells	Fan et al.	Human
SPARCL1	9.12968e-292	1.93854	0.965	0.687	1.86876e-287	endothelial cells	Wagner et al.	Human
CD9	3.87676e-251	1.92695	0.635	0.076	7.75506e-247	endothelial cells	Fan et al.	Human
AQP1	0	1.9131	0.54	0.026	0	endothelial cells	Fan et al.	Human
HLA-DRA	0	1.8865	0.779	0.037	0	endothelial cells	Wagner et al.	Human
EFEMP1	1.38656e-197	1.86042	0.608	0.09	2.77368e-193	endothelial cells	Fan et al.	Human
MGP	4.41759e-244	1.82999	0.937	0.56	9.04236e-240	endothelial cells	Wagner et al.	Human
CLEC14A	0	1.80579	0.543	0.03	0	endothelial cells	Fan et al.	Human
CCL14	0	1.80229	0.437	0.016	0	endothelial cells	Fan et al.	Human
PROX1	8.72734e-267	1.79888	0.538	0.05	1.74582e-262	endothelial cells	Fan et al.	Human
EGFL7	0	1.79219	0.6	0.049	0	endothelial cells	Fan et al.	Human
TM4SF1	0	1.77771	0.885	0.198	0	endothelial cells	Wagner et al.	Human
TNFSF10	0	1.77693	0.616	0.075	0	endothelial cells	Fan et al.	Human
FLT4	0	1.77075	0.369	0.006	0	endothelial cells	Fan et al.	Human
CALCRL	0	1.76493	0.656	0.065	0	endothelial cells	Fan et al.	Human
ECSCR.1	0	1.75893	0.535	0.038	0	endothelial cells	Fan et al.	Human
B2M	0	1.75648	1	0.998	0	endothelial cells	Wagner et al.	Human
LAPTM5	7.01547e-228	1.74758	0.631	0.079	1.40337e-223	endothelial cells	Fan et al.	Human
C4orf32	0	1.73757	0.608	0.039	0	endothelial cells	Fan et al.	Human
A2M	0	1.73026	0.556	0.069	0	endothelial cells	Fan et al.	Human
GNG11	0	1.71443	0.783	0.166	0	endothelial cells	Fan et al.	Human
CLDN5	0	1.71297	0.491	0.048	0	endothelial cells	Fan et al.	Human
EGFL7	0	1.7101	0.841	0.029	0	endothelial cells	Wagner et al.	Human
ACKR1	0	1.70295	0.409	0.028	0	endothelial cells	Fan et al.	Human
GIMAP7	0	1.69469	0.645	0.065	0	endothelial cells	Fan et al.	Human
A2M	0	1.68923	0.856	0.102	0	endothelial cells	Wagner et al.	Human
CD59	0	1.68868	0.894	0.337	0	endothelial cells	Fan et al.	Human
RAMP2	5.21211e-230	1.68277	0.546	0.06	1.04263e-225	endothelial cells	Fan et al.	Human
ENPP2	0	1.68143	0.366	0.018	0	endothelial cells	Fan et al.	Human
HLA-C	4.23098e-296	1.68133	0.981	0.765	8.6604e-292	endothelial cells	Wagner et al.	Human
HLA-A	1.17877e-300	1.67434	0.997	0.85	2.41282e-296	endothelial cells	Wagner et al.	Human
ARL4A	0	1.66307	0.555	0.123	0	endothelial cells	Fan et al.	Human
SRGN	0	1.6349	0.765	0.042	0	endothelial cells	Wagner et al.	Human
RBP7	0	1.62758	0.675	0.029	0	endothelial cells	Wagner et al.	Human
LPAR6	0	1.60987	0.537	0.078	0	endothelial cells	Fan et al.	Human
LDB2	0	1.60589	0.499	0.043	0	endothelial cells	Fan et al.	Human
EMP1	0	1.58184	0.724	0.142	0	endothelial cells	Fan et al.	Human
TXNIP	0	1.57628	0.628	0.152	0	endothelial cells	Fan et al.	Human
EMCN	0	1.57177	0.474	0.026	0	endothelial cells	Fan et al.	Human
RAMP2	0	1.56553	0.475	0.044	0	endothelial cells	Fan et al.	Human
HLA-DPA1	0	1.55941	0.757	0.033	0	endothelial cells	Wagner et al.	Human
LOX	0	1.54517	0.438	0.011	0	endothelial cells	Fan et al.	Human
CD74	0	1.54463	0.864	0.253	0	endothelial cells	Fan et al.	Human
GNG11	0	1.53651	0.763	0.17	0	endothelial cells	Fan et al.	Human
TCF4	0	1.52996	0.736	0.168	0	endothelial cells	Fan et al.	Human
PTX3	0	1.51937	0.358	0.005	0	endothelial cells	Fan et al.	Human
ZNF385D	0	1.50748	0.459	0.024	0	endothelial cells	Fan et al.	Human
TIE1	3.97646e-293	1.48533	0.4	0.024	7.95451e-289	endothelial cells	Fan et al.	Human
PDLIM1	0	1.48271	0.547	0.088	0	endothelial cells	Fan et al.	Human
CTGF	9.91863e-213	1.4818	0.658	0.187	2.03024e-208	endothelial cells	Wagner et al.	Human
IFI44L	0	1.48044	0.543	0.114	0	endothelial cells	Fan et al.	Human
MYCT1	0	1.47912	0.504	0.024	0	endothelial cells	Fan et al.	Human
ETS2	0	1.47835	0.588	0.087	0	endothelial cells	Fan et al.	Human
GNG11	1.00789e-274	1.47827	0.972	0.727	2.06304e-270	endothelial cells	Wagner et al.	Human
PCAT19	0	1.47777	0.523	0.027	0	endothelial cells	Fan et al.	Human
CLEC14A	0	1.47769	0.749	0.009	0	endothelial cells	Wagner et al.	Human
SLC9A3R2	0	1.47195	0.705	0.121	0	endothelial cells	Wagner et al.	Human
NTS	0	1.47167	0.273	0.002	0	endothelial cells	Fan et al.	Human
ID1	0	1.47147	0.406	0.069	0	endothelial cells	Fan et al.	Human
IGFBP7	2.59414e-233	1.46711	0.989	0.862	5.30995e-229	endothelial cells	Wagner et al.	Human
HLA-E	0	1.45422	0.858	0.442	0	endothelial cells	Fan et al.	Human
PRSS23	0	1.4493	0.838	0.232	0	endothelial cells	Wagner et al.	Human
TNFSF10	0	1.44258	0.505	0.078	0	endothelial cells	Fan et al.	Human
CLEC2B	0	1.42294	0.866	0.311	0	endothelial cells	Fan et al.	Human
CRIP2	0	1.4188	0.847	0.17	0	endothelial cells	Wagner et al.	Human
SDCBP	0	1.40684	0.895	0.45	0	endothelial cells	Fan et al.	Human
SDPR	0	1.3809	0.43	0.044	0	endothelial cells	Fan et al.	Human
RAMP2	0	1.3733	0.748	0.161	0	endothelial cells	Wagner et al.	Human
GIMAP7	0	1.36433	0.523	0.068	0	endothelial cells	Fan et al.	Human
APOD	1.47997e-76	1.35718	0.552	0.259	3.02934e-72	endothelial cells	Wagner et al.	Human
HLA-E	3.27455e-263	1.35548	0.957	0.624	6.70267e-259	endothelial cells	Wagner et al.	Human
ADGRL4	0	1.35243	0.396	0.023	0	endothelial cells	Fan et al.	Human
ESAM	0	1.35107	0.405	0.034	0	endothelial cells	Fan et al.	Human
ITM2A	0	1.35105	0.613	0.169	0	endothelial cells	Fan et al.	Human
AC011526.1	0	1.34634	0.76	0.057	0	endothelial cells	Wagner et al.	Human
ECSCR.1	0	1.34534	0.417	0.024	0	endothelial cells	Fan et al.	Human
BCAM	0	1.33915	0.472	0.062	0	endothelial cells	Fan et al.	Human
SELE	0	1.33797	0.254	0.009	0	endothelial cells	Fan et al.	Human
ARHGAP29	0	1.30534	0.416	0.053	0	endothelial cells	Fan et al.	Human
SOCS2	0	1.30234	0.462	0.063	0	endothelial cells	Fan et al.	Human
CLIC2	0	1.29161	0.434	0.038	0	endothelial cells	Fan et al.	Human
BCAM	0	1.27912	0.871	0.149	0	endothelial cells	Wagner et al.	Human
CDH5	2.88668e-260	1.26505	0.335	0.018	5.77452e-256	endothelial cells	Fan et al.	Human
TIMP3	0	1.2647	0.883	0.228	0	endothelial cells	Wagner et al.	Human
CTHRC1	0	1.25884	0.339	0.021	0	endothelial cells	Fan et al.	Human
SPARCL1	0	1.25301	0.926	0.269	0	endothelial cells	Fan et al.	Human
SCN3B	0	1.23526	0.262	0.002	0	endothelial cells	Fan et al.	Human
GSN	6.06878e-210	1.22241	0.909	0.522	1.24222e-205	endothelial cells	Wagner et al.	Human
SAT1	5.16285e-170	1.21556	0.954	0.659	1.05678e-165	endothelial cells	Wagner et al.	Human
CCND1	5.25349e-256	1.2109	0.265	0.011	1.05091e-251	endothelial cells	Fan et al.	Human
HLA-DPB1	0	1.20477	0.67	0.055	0	endothelial cells	Wagner et al.	Human
PALMD	0	1.20272	0.697	0.042	0	endothelial cells	Wagner et al.	Human
GIMAP7	0	1.2025	0.681	0.006	0	endothelial cells	Wagner et al.	Human
CXorf36	5.36348e-223	1.20067	0.346	0.023	1.07291e-218	endothelial cells	Fan et al.	Human
SELE	0	1.19834	0.352	0.004	0	endothelial cells	Wagner et al.	Human
SDPR	1.18636e-306	1.18216	0.741	0.179	2.42835e-302	endothelial cells	Wagner et al.	Human
CA4	0	1.15553	0.41	0.008	0	endothelial cells	Wagner et al.	Human
IFI44L	0	1.15441	0.752	0.151	0	endothelial cells	Wagner et al.	Human
ADCY4	8.51156e-212	1.14372	0.262	0.014	1.70265e-207	endothelial cells	Fan et al.	Human
ENPP2	0	1.14329	0.462	0.013	0	endothelial cells	Wagner et al.	Human
NOSTRIN	0	1.14205	0.674	0.043	0	endothelial cells	Wagner et al.	Human
RNASE1	2.21815e-243	1.1199	0.797	0.266	4.54033e-239	endothelial cells	Wagner et al.	Human
LCN6.1	0	1.11981	0.563	0.007	0	endothelial cells	Wagner et al.	Human
FXYD5	0	1.10707	0.692	0.035	0	endothelial cells	Wagner et al.	Human
CD34	0	1.10616	0.632	0.021	0	endothelial cells	Wagner et al.	Human
MGST2	0	1.10227	0.79	0.212	0	endothelial cells	Wagner et al.	Human
RASGRP3	7.08239e-239	1.0952	0.292	0.015	1.41676e-234	endothelial cells	Fan et al.	Human
NOTCH4	0	1.07758	0.647	0.032	0	endothelial cells	Wagner et al.	Human
C6orf141	2.35201e-280	1.07714	0.258	0.009	4.70497e-276	endothelial cells	Fan et al.	Human
LDB2	0	1.07501	0.702	0.058	0	endothelial cells	Wagner et al.	Human
CNTNAP3B	0	1.07411	0.281	0.01	0	endothelial cells	Fan et al.	Human
AP1S2	0	1.0701	0.683	0.057	0	endothelial cells	Wagner et al.	Human
HLA-DRB5	0	1.05757	0.498	0.019	0	endothelial cells	Wagner et al.	Human
ESAM	0	1.05647	0.681	0.064	0	endothelial cells	Wagner et al.	Human
ECSCR	0	1.05051	0.651	0.007	0	endothelial cells	Wagner et al.	Human
IFITM2	1.1847e-203	1.01391	0.945	0.657	2.42496e-199	endothelial cells	Wagner et al.	Human
ISG15	7.28862e-194	1.00474	0.771	0.284	1.49191e-189	endothelial cells	Wagner et al.	Human
AQP1	0	1.00302	0.489	0.012	0	endothelial cells	Wagner et al.	Human
ANGPT2	0	1.00076	0.418	0.03	0	endothelial cells	Wagner et al.	Human
ANXA1	4.2405e-168	0.997855	0.853	0.434	8.67987e-164	endothelial cells	Wagner et al.	Human
ARHGAP29	0	0.98893	0.694	0.091	0	endothelial cells	Wagner et al.	Human
TXNIP	2.7248e-129	0.988165	0.864	0.577	5.57738e-125	endothelial cells	Wagner et al.	Human
EMP1	0	0.983676	0.588	0.037	0	endothelial cells	Wagner et al.	Human
SPRY1	6.1833e-232	0.983192	0.505	0.094	1.26566e-227	endothelial cells	Wagner et al.	Human
FAM107A	0	0.981596	0.58	0.006	0	endothelial cells	Wagner et al.	Human
PSMB9	0	0.978614	0.702	0.119	0	endothelial cells	Wagner et al.	Human
SLC2A3	2.6011e-186	0.970209	0.642	0.197	5.32419e-182	endothelial cells	Wagner et al.	Human
ARL4A	2.11699e-279	0.968204	0.644	0.136	4.33326e-275	endothelial cells	Wagner et al.	Human
GIMAP4	0	0.963973	0.618	0.006	0	endothelial cells	Wagner et al.	Human
EPAS1	0	0.950846	0.68	0.085	0	endothelial cells	Wagner et al.	Human
TAGLN2	4.12205e-172	0.948372	0.834	0.439	8.43743e-168	endothelial cells	Wagner et al.	Human
GPIHBP1	0	0.942414	0.489	0.007	0	endothelial cells	Wagner et al.	Human
TMEM88	0	0.935009	0.541	0.01	0	endothelial cells	Wagner et al.	Human
EMCN	0	0.934767	0.609	0.016	0	endothelial cells	Wagner et al.	Human
IL32	2.24716e-172	0.928898	0.527	0.134	4.59972e-168	endothelial cells	Wagner et al.	Human
IFITM3	1.43026e-222	0.926087	1	0.956	2.92759e-218	endothelial cells	Wagner et al.	Human
ICAM2	0	0.912046	0.628	0.021	0	endothelial cells	Wagner et al.	Human
VAMP5	1.17564e-167	0.907194	0.757	0.338	2.40641e-163	endothelial cells	Wagner et al.	Human
S100A10	4.57407e-154	0.9068	0.983	0.822	9.36266e-150	endothelial cells	Wagner et al.	Human
DARC	0	0.902913	0.263	0.006	0	endothelial cells	Wagner et al.	Human
NPDC1	2.50945e-231	0.899727	0.721	0.217	5.13659e-227	endothelial cells	Wagner et al.	Human
XAF1	5.50443e-231	0.89652	0.718	0.206	1.1267e-226	endothelial cells	Wagner et al.	Human
CXCL2	2.08737e-206	0.893801	0.284	0.03	4.27263e-202	endothelial cells	Wagner et al.	Human
CD59	1.54771e-162	0.870228	0.886	0.56	3.168e-158	endothelial cells	Wagner et al.	Human
ARGLU1	1.07245e-128	0.84652	0.902	0.586	2.1952e-124	endothelial cells	Wagner et al.	Human
LIFR	0	0.845747	0.546	0.054	0	endothelial cells	Wagner et al.	Human
GPR116	0	0.844224	0.569	0.02	0	endothelial cells	Wagner et al.	Human
CCL14	0	0.842251	0.393	0.003	0	endothelial cells	Wagner et al.	Human
EHD4	0	0.84128	0.61	0.04	0	endothelial cells	Wagner et al.	Human
TGFBR2	0	0.840463	0.596	0.033	0	endothelial cells	Wagner et al.	Human
SOCS2	0	0.83582	0.637	0.101	0	endothelial cells	Wagner et al.	Human
RGS5	4.49035e-39	0.83366	0.304	0.128	9.19129e-35	endothelial cells	Wagner et al.	Human
FKBP1A	6.39277e-141	0.833344	0.864	0.587	1.30854e-136	endothelial cells	Wagner et al.	Human
CAV1	5.92057e-136	0.832094	0.942	0.692	1.21188e-131	endothelial cells	Wagner et al.	Human
CXorf36	0	0.823092	0.533	0.006	0	endothelial cells	Wagner et al.	Human
CCL2	4.88933e-108	0.822077	0.3	0.063	1.0008e-103	endothelial cells	Wagner et al.	Human
TIE1	0	0.821533	0.55	0.007	0	endothelial cells	Wagner et al.	Human
ITM2A	2.33561e-116	0.819515	0.809	0.449	4.78077e-112	endothelial cells	Wagner et al.	Human
HLA-F	0	0.819312	0.629	0.069	0	endothelial cells	Wagner et al.	Human
ITGA6	0	0.811947	0.528	0.016	0	endothelial cells	Wagner et al.	Human
CCDC85B	2.16806e-135	0.80727	0.85	0.542	4.4378e-131	endothelial cells	Wagner et al.	Human
TM4SF18	0	0.805086	0.517	0.006	0	endothelial cells	Wagner et al.	Human
MEF2C	2.83516e-168	0.804579	0.804	0.347	5.80329e-164	endothelial cells	Wagner et al.	Human
TNFSF10	2.74888e-297	0.796118	0.601	0.105	5.62667e-293	endothelial cells	Wagner et al.	Human
SPTBN1	3.40988e-182	0.79302	0.768	0.294	6.97968e-178	endothelial cells	Wagner et al.	Human
GMFG	0	0.792728	0.524	0.018	0	endothelial cells	Wagner et al.	Human
HLA-DMA	0	0.791591	0.502	0.012	0	endothelial cells	Wagner et al.	Human
NUAK1	0	0.790466	0.554	0.024	0	endothelial cells	Wagner et al.	Human
MTRNR2L2	7.3773e-90	0.788307	0.858	0.564	1.51006e-85	endothelial cells	Wagner et al.	Human
7SK.2	9.06234e-181	0.783675	0.342	0.052	1.85497e-176	endothelial cells	Wagner et al.	Human
TCF4	1.09966e-166	0.783629	0.815	0.372	2.2509e-162	endothelial cells	Wagner et al.	Human
TMSB4X	1.58323e-173	0.782069	1	1	3.24072e-169	endothelial cells	Wagner et al.	Human
IFI6	6.52123e-122	0.781842	0.883	0.516	1.33483e-117	endothelial cells	Wagner et al.	Human
MT2A	4.49444e-96	0.778457	0.902	0.607	9.19967e-92	endothelial cells	Wagner et al.	Human
NEAT1	6.72847e-104	0.765367	0.973	0.851	1.37725e-99	endothelial cells	Wagner et al.	Human
ENG	1.22894e-123	0.765217	0.721	0.317	2.51551e-119	endothelial cells	Wagner et al.	Human
PTPRB	0	0.762659	0.539	0.005	0	endothelial cells	Wagner et al.	Human
SOX17	0	0.762404	0.454	0.004	0	endothelial cells	Wagner et al.	Human
DUSP6	0	0.76118	0.521	0.031	0	endothelial cells	Wagner et al.	Human
NKTR	7.8514e-152	0.760436	0.853	0.439	1.6071e-147	endothelial cells	Wagner et al.	Human
ENTPD1	0	0.759308	0.532	0.023	0	endothelial cells	Wagner et al.	Human
XIST	1.74741e-142	0.75349	0.91	0.563	3.57677e-138	endothelial cells	Wagner et al.	Human
HLA-DQB1	0	0.753071	0.491	0.01	0	endothelial cells	Wagner et al.	Human
EFNA1	0	0.750323	0.563	0.063	0	endothelial cells	Wagner et al.	Human
S100A16	7.56263e-134	0.743569	0.718	0.321	1.548e-129	endothelial cells	Wagner et al.	Human
PDLIM1	4.10494e-255	0.743514	0.587	0.112	8.4024e-251	endothelial cells	Wagner et al.	Human
HSPG2	0	0.742115	0.549	0.067	0	endothelial cells	Wagner et al.	Human
CALM1	6.46601e-114	0.741325	0.91	0.648	1.32353e-109	endothelial cells	Wagner et al.	Human
CALCRL	0	0.735146	0.563	0.069	0	endothelial cells	Wagner et al.	Human
LY6E	5.39228e-119	0.732064	0.913	0.702	1.10375e-114	endothelial cells	Wagner et al.	Human
LPAR6	0	0.726335	0.599	0.07	0	endothelial cells	Wagner et al.	Human
SNCG	7.46902e-228	0.724739	0.55	0.109	1.52883e-223	endothelial cells	Wagner et al.	Human
ELTD1	0	0.724321	0.503	0.003	0	endothelial cells	Wagner et al.	Human
PLK2	0	0.722433	0.513	0.067	0	endothelial cells	Wagner et al.	Human
STOM	9.38422e-204	0.713731	0.647	0.178	1.92086e-199	endothelial cells	Wagner et al.	Human
GIMAP5	0	0.690521	0.486	0.005	0	endothelial cells	Wagner et al.	Human
ARPC1B	1.56171e-211	0.687287	0.636	0.157	3.19666e-207	endothelial cells	Wagner et al.	Human
APP	5.06318e-126	0.684528	0.804	0.391	1.03638e-121	endothelial cells	Wagner et al.	Human
SEC14L1	2.83521e-242	0.683076	0.521	0.096	5.80339e-238	endothelial cells	Wagner et al.	Human
ACTN4	4.71117e-154	0.682072	0.692	0.255	9.64329e-150	endothelial cells	Wagner et al.	Human
ADAM15	0	0.680076	0.498	0.054	0	endothelial cells	Wagner et al.	Human
LRRFIP1	2.55911e-187	0.677183	0.645	0.189	5.23823e-183	endothelial cells	Wagner et al.	Human
FAM43A	0	0.675845	0.459	0.041	0	endothelial cells	Wagner et al.	Human
UTRN	3.66234e-222	0.673082	0.629	0.151	7.49645e-218	endothelial cells	Wagner et al.	Human
PSMB8	9.78079e-175	0.664956	0.65	0.205	2.00203e-170	endothelial cells	Wagner et al.	Human
GIMAP1	0	0.663082	0.481	0.006	0	endothelial cells	Wagner et al.	Human
SMTN	7.33528e-214	0.661241	0.558	0.123	1.50146e-209	endothelial cells	Wagner et al.	Human
TPD52L1	0	0.656902	0.478	0.024	0	endothelial cells	Wagner et al.	Human
EDN1	0	0.649752	0.238	0.005	0	endothelial cells	Wagner et al.	Human
EXOC6	0	0.648034	0.462	0.026	0	endothelial cells	Wagner et al.	Human
FLI1	0	0.647611	0.47	0.004	0	endothelial cells	Wagner et al.	Human
GNAS	5.45454e-99	0.645803	0.852	0.549	1.11649e-94	endothelial cells	Wagner et al.	Human
MTRNR2L8	6.18416e-80	0.645761	0.856	0.628	1.26584e-75	endothelial cells	Wagner et al.	Human
CDH5	0	0.645113	0.45	0.004	0	endothelial cells	Wagner et al.	Human
TACC1	2.56504e-122	0.644375	0.683	0.288	5.25038e-118	endothelial cells	Wagner et al.	Human
SOCS3	6.96827e-76	0.640601	0.823	0.54	1.42633e-71	endothelial cells	Wagner et al.	Human
TSPAN7	3.05133e-298	0.639302	0.517	0.075	6.24578e-294	endothelial cells	Wagner et al.	Human
IFIT3	3.22136e-154	0.637546	0.503	0.127	6.59379e-150	endothelial cells	Wagner et al.	Human
GADD45A	3.63774e-85	0.632013	0.612	0.286	7.44609e-81	endothelial cells	Wagner et al.	Human
FAM9C	0	0.631455	0.265	0.003	0	endothelial cells	Wagner et al.	Human
CFLAR	7.01559e-230	0.631181	0.59	0.128	1.43602e-225	endothelial cells	Wagner et al.	Human
PARP14	1.45566e-257	0.628475	0.524	0.089	2.9796e-253	endothelial cells	Wagner et al.	Human
MT-ND1	1.03542e-148	0.628172	0.998	0.997	2.11941e-144	endothelial cells	Wagner et al.	Human
MYCT1	0	0.623688	0.464	0.002	0	endothelial cells	Wagner et al.	Human
ROBO4	0	0.622201	0.44	0.009	0	endothelial cells	Wagner et al.	Human
LEPR	0	0.616369	0.465	0.047	0	endothelial cells	Wagner et al.	Human
RAB11A	7.84096e-117	0.614263	0.729	0.339	1.60497e-112	endothelial cells	Wagner et al.	Human
LUZP1	9.24588e-210	0.614187	0.607	0.146	1.89254e-205	endothelial cells	Wagner et al.	Human
NFIB	1.3356e-116	0.611897	0.664	0.282	2.73385e-112	endothelial cells	Wagner et al.	Human
GUK1	3.29887e-101	0.611605	0.861	0.624	6.75247e-97	endothelial cells	Wagner et al.	Human
MYH9	9.90298e-128	0.608154	0.65	0.245	2.02704e-123	endothelial cells	Wagner et al.	Human
ELK3	0	0.604512	0.47	0.028	0	endothelial cells	Wagner et al.	Human
IGF2	8.99778e-241	0.602654	0.39	0.05	1.84176e-236	endothelial cells	Wagner et al.	Human
MTUS1	3.49307e-135	0.601612	0.552	0.173	7.14997e-131	endothelial cells	Wagner et al.	Human
RGCC	6.08591e-128	0.600927	0.293	0.052	1.24572e-123	endothelial cells	Wagner et al.	Human
KLF2	3.2258e-82	0.599131	0.675	0.336	6.60289e-78	endothelial cells	Wagner et al.	Human
RDX	8.17199e-75	0.595763	0.826	0.564	1.67272e-70	endothelial cells	Wagner et al.	Human
MYL12A	2.69353e-98	0.591777	0.916	0.729	5.51339e-94	endothelial cells	Wagner et al.	Human
CTHRC1	1.3562e-266	0.588007	0.364	0.039	2.776e-262	endothelial cells	Wagner et al.	Human
RNF213	5.46192e-169	0.587149	0.591	0.162	1.118e-164	endothelial cells	Wagner et al.	Human
MMRN2	0	0.586616	0.42	0.008	0	endothelial cells	Wagner et al.	Human
ITGA1	0	0.583754	0.456	0.048	0	endothelial cells	Wagner et al.	Human
RAMP3	0	0.582326	0.319	0.004	0	endothelial cells	Wagner et al.	Human
SLC7A5	0	0.582254	0.371	0.008	0	endothelial cells	Wagner et al.	Human
TPM3	1.83934e-128	0.580147	0.642	0.237	3.76495e-124	endothelial cells	Wagner et al.	Human
MT-CO2	8.28136e-115	0.575652	1	1	1.69511e-110	endothelial cells	Wagner et al.	Human
PIK3R3	0	0.572797	0.394	0.021	0	endothelial cells	Wagner et al.	Human
LMO2	0	0.567892	0.424	0.008	0	endothelial cells	Wagner et al.	Human
LIMS1	1.86973e-96	0.5652	0.61	0.257	3.82716e-92	endothelial cells	Wagner et al.	Human
KLF6	4.54433e-47	0.564739	0.76	0.525	9.30179e-43	endothelial cells	Wagner et al.	Human
CYYR1	0	0.564469	0.445	0.004	0	endothelial cells	Wagner et al.	Human
CD93	0	0.563388	0.391	0.006	0	endothelial cells	Wagner et al.	Human
IFI16	7.52467e-91	0.561359	0.776	0.438	1.54023e-86	endothelial cells	Wagner et al.	Human
NCOA7	1.51415e-166	0.557022	0.494	0.116	3.09932e-162	endothelial cells	Wagner et al.	Human
DYSF	0	0.555342	0.391	0.006	0	endothelial cells	Wagner et al.	Human
HYAL2	9.64472e-179	0.554856	0.486	0.106	1.97418e-174	endothelial cells	Wagner et al.	Human
CDC37	1.04214e-88	0.55256	0.8	0.483	2.13316e-84	endothelial cells	Wagner et al.	Human
ODF2L	2.73862e-167	0.548208	0.603	0.167	5.60567e-163	endothelial cells	Wagner et al.	Human
SLC3A2	2.12207e-85	0.54795	0.715	0.374	4.34367e-81	endothelial cells	Wagner et al.	Human
SH3BGRL3	1.27083e-84	0.546882	0.743	0.427	2.60126e-80	endothelial cells	Wagner et al.	Human
PSME2	6.30839e-104	0.546605	0.691	0.317	1.29127e-99	endothelial cells	Wagner et al.	Human
PFN1	2.39119e-86	0.544426	0.924	0.736	4.89453e-82	endothelial cells	Wagner et al.	Human
NES	7.29712e-267	0.544198	0.421	0.053	1.49365e-262	endothelial cells	Wagner et al.	Human
NNMT	2.50318e-136	0.544122	0.345	0.07	5.12377e-132	endothelial cells	Wagner et al.	Human
FLT1	0	0.543897	0.435	0.006	0	endothelial cells	Wagner et al.	Human
PTRF	9.89699e-90	0.543044	0.836	0.547	2.02582e-85	endothelial cells	Wagner et al.	Human
INSR	5.66634e-75	0.542349	0.562	0.242	1.15984e-70	endothelial cells	Wagner et al.	Human
LSMD1	1.45569e-84	0.535698	0.713	0.374	2.97966e-80	endothelial cells	Wagner et al.	Human
ADCY4	0	0.533444	0.413	0.005	0	endothelial cells	Wagner et al.	Human
SORBS2	7.26468e-199	0.530709	0.536	0.112	1.48701e-194	endothelial cells	Wagner et al.	Human
BTN3A2	1.07986e-240	0.528421	0.467	0.073	2.21037e-236	endothelial cells	Wagner et al.	Human
DLL4	0	0.528368	0.353	0.002	0	endothelial cells	Wagner et al.	Human
KCTD12	1.77105e-140	0.524583	0.407	0.092	3.62516e-136	endothelial cells	Wagner et al.	Human
CD9	5.50187e-70	0.523354	0.483	0.189	1.12618e-65	endothelial cells	Wagner et al.	Human
C1orf115	0	0.523109	0.434	0.04	0	endothelial cells	Wagner et al.	Human
NEDD9	9.28473e-235	0.522769	0.363	0.045	1.90049e-230	endothelial cells	Wagner et al.	Human
ID1	9.51931e-51	0.521502	0.716	0.443	1.94851e-46	endothelial cells	Wagner et al.	Human
IFITM1	5.35679e-70	0.520522	0.801	0.535	1.09648e-65	endothelial cells	Wagner et al.	Human
MT-ND5	3.35331e-77	0.520058	0.989	0.959	6.86388e-73	endothelial cells	Wagner et al.	Human
ENY2	1.08409e-78	0.519474	0.803	0.517	2.21902e-74	endothelial cells	Wagner et al.	Human
NRN1	0	0.510418	0.377	0.003	0	endothelial cells	Wagner et al.	Human
COX7A1	1.64991e-79	0.50894	0.683	0.352	3.3772e-75	endothelial cells	Wagner et al.	Human
BTNL9	0	0.506886	0.292	0.009	0	endothelial cells	Wagner et al.	Human
SDCBP	7.10985e-81	0.505403	0.771	0.448	1.45531e-76	endothelial cells	Wagner et al.	Human
HOXD9	0	0.505374	0.424	0.032	0	endothelial cells	Wagner et al.	Human
TJP1	3.71193e-118	0.504753	0.552	0.183	7.59796e-114	endothelial cells	Wagner et al.	Human
SLCO2B1	0	0.503718	0.364	0.005	0	endothelial cells	Wagner et al.	Human
LTC4S	1.60976e-187	0.502456	0.405	0.07	3.29501e-183	endothelial cells	Wagner et al.	Human
F8	0	0.501364	0.388	0.033	0	endothelial cells	Wagner et al.	Human
YBX3	6.25043e-69	0.501293	0.793	0.513	1.2794e-64	endothelial cells	Wagner et al.	Human
LIMS2	6.98117e-265	0.498088	0.429	0.056	1.42897e-260	endothelial cells	Wagner et al.	Human
ERG	0	0.495624	0.409	0.012	0	endothelial cells	Wagner et al.	Human
APOL3	0	0.494637	0.421	0.029	0	endothelial cells	Wagner et al.	Human
KANK3	0	0.490828	0.404	0.005	0	endothelial cells	Wagner et al.	Human
PRMT1	9.56831e-62	0.489374	0.768	0.51	1.95854e-57	endothelial cells	Wagner et al.	Human
FDPS	1.0253e-96	0.488141	0.697	0.316	2.09868e-92	endothelial cells	Wagner et al.	Human
MECOM	0	0.486979	0.361	0.002	0	endothelial cells	Wagner et al.	Human
PODXL	0	0.484616	0.355	0.013	0	endothelial cells	Wagner et al.	Human
IL33	0	0.48035	0.336	0.01	0	endothelial cells	Wagner et al.	Human
SMAD1	2.12975e-292	0.479671	0.401	0.043	4.35938e-288	endothelial cells	Wagner et al.	Human
WDR74	4.51199e-54	0.478674	0.527	0.253	9.23559e-50	endothelial cells	Wagner et al.	Human
THBD	0	0.478389	0.35	0.01	0	endothelial cells	Wagner et al.	Human
HDAC7	4.73104e-182	0.477465	0.467	0.094	9.68396e-178	endothelial cells	Wagner et al.	Human
SOX18	0	0.475299	0.336	0.002	0	endothelial cells	Wagner et al.	Human
CD320	1.97304e-98	0.471509	0.484	0.163	4.03861e-94	endothelial cells	Wagner et al.	Human
ETS2	7.23678e-120	0.46867	0.478	0.138	1.4813e-115	endothelial cells	Wagner et al.	Human
MX1	2.32375e-134	0.468103	0.5	0.135	4.75648e-130	endothelial cells	Wagner et al.	Human
POMP	3.57053e-65	0.467751	0.811	0.558	7.30851e-61	endothelial cells	Wagner et al.	Human
KIAA0355	1.45122e-143	0.467628	0.514	0.137	2.9705e-139	endothelial cells	Wagner et al.	Human
MSN	1.30389e-132	0.4675	0.546	0.16	2.66893e-128	endothelial cells	Wagner et al.	Human
GBP1	3.33787e-167	0.467153	0.402	0.076	6.83229e-163	endothelial cells	Wagner et al.	Human
GNAI2	3.55123e-67	0.465553	0.61	0.303	7.26901e-63	endothelial cells	Wagner et al.	Human
CCDC178	0	0.461896	0.379	0.017	0	endothelial cells	Wagner et al.	Human
TNFRSF4	0	0.461649	0.301	0.006	0	endothelial cells	Wagner et al.	Human
TFPI	3.75754e-60	0.461249	0.371	0.134	7.69132e-56	endothelial cells	Wagner et al.	Human
HIGD1B	3.87909e-74	0.460384	0.24	0.056	7.94011e-70	endothelial cells	Wagner et al.	Human
S100A11	9.05933e-65	0.460015	0.85	0.576	1.85435e-60	endothelial cells	Wagner et al.	Human
AFAP1L1	0	0.457571	0.364	0.003	0	endothelial cells	Wagner et al.	Human
ADAR	2.26302e-85	0.456978	0.607	0.25	4.63218e-81	endothelial cells	Wagner et al.	Human
NDUFA4L2	5.67908e-39	0.455754	0.254	0.093	1.16245e-34	endothelial cells	Wagner et al.	Human
MGLL	5.52253e-208	0.452192	0.374	0.053	1.13041e-203	endothelial cells	Wagner et al.	Human
IFIT1	2.1812e-126	0.44958	0.451	0.116	4.46469e-122	endothelial cells	Wagner et al.	Human
ADAMTS9	4.79409e-173	0.447151	0.303	0.042	9.81303e-169	endothelial cells	Wagner et al.	Human
ABCB1	0	0.446184	0.339	0.002	0	endothelial cells	Wagner et al.	Human
LIMCH1	4.97941e-206	0.445755	0.434	0.072	1.01924e-201	endothelial cells	Wagner et al.	Human
TENC1	1.37627e-102	0.444471	0.536	0.184	2.81708e-98	endothelial cells	Wagner et al.	Human
SRSF7	6.25151e-57	0.444182	0.815	0.544	1.27962e-52	endothelial cells	Wagner et al.	Human
CPLX1	8.26417e-295	0.443622	0.405	0.043	1.69159e-290	endothelial cells	Wagner et al.	Human
HSPA2	1.80714e-117	0.443598	0.352	0.078	3.69904e-113	endothelial cells	Wagner et al.	Human
ARHGDIB	2.15089e-216	0.443432	0.413	0.062	4.40267e-212	endothelial cells	Wagner et al.	Human
MT1E	3.96465e-55	0.443376	0.615	0.321	8.11524e-51	endothelial cells	Wagner et al.	Human
MT-ND2	5.99398e-95	0.443274	1	0.999	1.22691e-90	endothelial cells	Wagner et al.	Human
KMT2E	5.14975e-65	0.442413	0.831	0.546	1.0541e-60	endothelial cells	Wagner et al.	Human
PCDH17	0	0.442114	0.333	0.006	0	endothelial cells	Wagner et al.	Human
AHNAK	3.0769e-63	0.44058	0.707	0.389	6.29811e-59	endothelial cells	Wagner et al.	Human
HPCAL1	3.74452e-192	0.439358	0.407	0.069	7.66466e-188	endothelial cells	Wagner et al.	Human
WT1	9.5901e-120	0.438318	0.435	0.115	1.963e-115	endothelial cells	Wagner et al.	Human
CFL1	1.39062e-69	0.437882	0.937	0.822	2.84647e-65	endothelial cells	Wagner et al.	Human
MEIS2	1.14594e-81	0.437275	0.554	0.224	2.34562e-77	endothelial cells	Wagner et al.	Human
SEPW1	3.74956e-43	0.435593	0.86	0.654	7.67498e-39	endothelial cells	Wagner et al.	Human
RGS16	5.5442e-21	0.435168	0.254	0.126	1.13484e-16	endothelial cells	Wagner et al.	Human
COX17	5.19069e-76	0.43495	0.658	0.318	1.06248e-71	endothelial cells	Wagner et al.	Human
WWTR1	1.83532e-84	0.434345	0.538	0.207	3.75672e-80	endothelial cells	Wagner et al.	Human
PLEC	1.64042e-106	0.431905	0.431	0.122	3.35778e-102	endothelial cells	Wagner et al.	Human
RHOC	9.663e-49	0.430509	0.789	0.585	1.97792e-44	endothelial cells	Wagner et al.	Human
INPP1	1.84448e-194	0.426996	0.42	0.072	3.77546e-190	endothelial cells	Wagner et al.	Human
FYN	1.56966e-194	0.426598	0.397	0.064	3.21293e-190	endothelial cells	Wagner et al.	Human
PLXND1	0	0.425901	0.366	0.024	0	endothelial cells	Wagner et al.	Human
ARHGAP18	3.95796e-210	0.425072	0.372	0.052	8.10155e-206	endothelial cells	Wagner et al.	Human
HEG1	4.19282e-271	0.421672	0.344	0.033	8.58227e-267	endothelial cells	Wagner et al.	Human
EFNB2	0	0.420604	0.333	0.013	0	endothelial cells	Wagner et al.	Human
IFI44	5.01508e-168	0.416526	0.432	0.085	1.02654e-163	endothelial cells	Wagner et al.	Human
FABP4	3.93726e-38	0.41629	0.117	0.026	8.05917e-34	endothelial cells	Wagner et al.	Human
KTN1	1.44551e-57	0.414597	0.831	0.575	2.95881e-53	endothelial cells	Wagner et al.	Human
LDHA	2.25888e-57	0.413673	0.737	0.452	4.62371e-53	endothelial cells	Wagner et al.	Human
MAGI1	2.83842e-239	0.412721	0.363	0.043	5.80996e-235	endothelial cells	Wagner et al.	Human
DOCK9	0	0.412113	0.366	0.029	0	endothelial cells	Wagner et al.	Human
POLR2L	1.70669e-38	0.411034	0.812	0.64	3.49342e-34	endothelial cells	Wagner et al.	Human
RGS3	1.17084e-240	0.410795	0.342	0.038	2.39659e-236	endothelial cells	Wagner et al.	Human
CRIM1	3.87377e-117	0.410576	0.491	0.14	7.92922e-113	endothelial cells	Wagner et al.	Human
ETS1	1.15451e-271	0.409358	0.36	0.036	2.36317e-267	endothelial cells	Wagner et al.	Human
VWA1	5.31821e-168	0.408826	0.377	0.066	1.08859e-163	endothelial cells	Wagner et al.	Human
ARHGEF15	0	0.40827	0.328	0.001	0	endothelial cells	Wagner et al.	Human
GGT5	3.32613e-284	0.408175	0.304	0.023	6.80825e-280	endothelial cells	Wagner et al.	Human
ASS1	1.39567e-172	0.407184	0.36	0.059	2.8568e-168	endothelial cells	Wagner et al.	Human
NASP	3.3342e-61	0.406953	0.67	0.353	6.82478e-57	endothelial cells	Wagner et al.	Human
GNG5	1.18417e-55	0.40583	0.803	0.57	2.42387e-51	endothelial cells	Wagner et al.	Human
FMO2	0	0.405614	0.248	0.003	0	endothelial cells	Wagner et al.	Human
BTG1	2.8288e-43	0.404431	0.945	0.867	5.79028e-39	endothelial cells	Wagner et al.	Human
MBNL1	9.56278e-111	0.404089	0.451	0.129	1.95741e-106	endothelial cells	Wagner et al.	Human
ZFP36L1	1.14463e-49	0.402859	0.921	0.799	2.34295e-45	endothelial cells	Wagner et al.	Human
PPAP2A	4.28388e-92	0.402637	0.368	0.102	8.76867e-88	endothelial cells	Wagner et al.	Human
RUNDC3B	0	0.402067	0.311	0.009	0	endothelial cells	Wagner et al.	Human
ID2	2.49092e-34	0.401212	0.776	0.59	5.09866e-30	endothelial cells	Wagner et al.	Human
SERPINA5	3.17416e-203	0.400979	0.35	0.047	6.49719e-199	endothelial cells	Wagner et al.	Human
CARD16	1.00202e-104	0.400597	0.486	0.15	2.05104e-100	endothelial cells	Wagner et al.	Human
IFNGR1	4.02637e-88	0.399917	0.461	0.154	8.24157e-84	endothelial cells	Wagner et al.	Human
GPR146	1.4778e-254	0.399601	0.308	0.028	3.0249e-250	endothelial cells	Wagner et al.	Human
ST6GALNAC1	0	0.39933	0.306	0.002	0	endothelial cells	Wagner et al.	Human
CAPNS1	3.31886e-72	0.39889	0.582	0.259	6.79338e-68	endothelial cells	Wagner et al.	Human
GBP4	5.0666e-182	0.398288	0.366	0.058	1.03708e-177	endothelial cells	Wagner et al.	Human
CHST12	2.80203e-114	0.39775	0.487	0.141	5.73547e-110	endothelial cells	Wagner et al.	Human
CAV2	1.45126e-72	0.396913	0.639	0.293	2.97059e-68	endothelial cells	Wagner et al.	Human
LINC01117	2.26326e-221	0.396402	0.358	0.045	4.63267e-217	endothelial cells	Wagner et al.	Human
HES4	1.53123e-60	0.395586	0.361	0.128	3.13427e-56	endothelial cells	Wagner et al.	Human
NRP1	6.46292e-93	0.394888	0.464	0.15	1.3229e-88	endothelial cells	Wagner et al.	Human
LAP3	2.4678e-107	0.393033	0.44	0.124	5.05134e-103	endothelial cells	Wagner et al.	Human
PIM3	1.04277e-92	0.392867	0.437	0.136	2.13444e-88	endothelial cells	Wagner et al.	Human
RRBP1	6.95233e-52	0.390785	0.634	0.334	1.42307e-47	endothelial cells	Wagner et al.	Human
CAPZA2	1.98035e-51	0.389169	0.603	0.325	4.05358e-47	endothelial cells	Wagner et al.	Human
FRY	7.52099e-283	0.38878	0.349	0.032	1.53947e-278	endothelial cells	Wagner et al.	Human
TINAGL1	4.1535e-145	0.388708	0.503	0.119	8.5018e-141	endothelial cells	Wagner et al.	Human
ECM1	1.82383e-269	0.388223	0.238	0.014	3.7332e-265	endothelial cells	Wagner et al.	Human
HES1	2.15693e-50	0.387738	0.661	0.362	4.41501e-46	endothelial cells	Wagner et al.	Human
ATP5E	1.81594e-60	0.386612	0.973	0.917	3.71705e-56	endothelial cells	Wagner et al.	Human
ID3	1.84491e-30	0.385801	0.76	0.568	3.77634e-26	endothelial cells	Wagner et al.	Human
MTRNR2L12	3.47488e-39	0.385782	0.748	0.511	7.11273e-35	endothelial cells	Wagner et al.	Human
AES	2.16369e-53	0.385622	0.618	0.331	4.42885e-49	endothelial cells	Wagner et al.	Human
SERF2	1.23445e-93	0.384944	0.997	0.982	2.52679e-89	endothelial cells	Wagner et al.	Human
MAP1LC3B	4.922e-32	0.384508	0.58	0.359	1.00748e-27	endothelial cells	Wagner et al.	Human
KDR	0	0.383406	0.293	0.002	0	endothelial cells	Wagner et al.	Human
IRF1	2.0804e-50	0.383404	0.576	0.292	4.25836e-46	endothelial cells	Wagner et al.	Human
WDR60	1.38499e-73	0.382795	0.508	0.197	2.83493e-69	endothelial cells	Wagner et al.	Human
PSME1	4.15287e-56	0.382624	0.869	0.676	8.50051e-52	endothelial cells	Wagner et al.	Human
FILIP1	7.87303e-130	0.382298	0.317	0.059	1.61153e-125	endothelial cells	Wagner et al.	Human
MT-CYB	2.88483e-71	0.38221	0.998	0.999	5.90495e-67	endothelial cells	Wagner et al.	Human
LPCAT2	1.32601e-222	0.381862	0.352	0.043	2.71421e-218	endothelial cells	Wagner et al.	Human
FAM110D	0	0.380531	0.322	0.002	0	endothelial cells	Wagner et al.	Human
NOP10	1.90293e-53	0.380365	0.686	0.395	3.8951e-49	endothelial cells	Wagner et al.	Human
SPINK5	0	0.37943	0.151	0.001	0	endothelial cells	Wagner et al.	Human
TAPSAR1	0	0.379193	0.352	0.027	0	endothelial cells	Wagner et al.	Human
MT-CO1	5.72751e-56	0.378891	0.998	1	1.17236e-51	endothelial cells	Wagner et al.	Human
DUSP23	3.15152e-51	0.378247	0.464	0.21	6.45085e-47	endothelial cells	Wagner et al.	Human
IRF9	1.16498e-73	0.376905	0.486	0.184	2.38459e-69	endothelial cells	Wagner et al.	Human
CCND1	3.4992e-144	0.376336	0.297	0.047	7.16251e-140	endothelial cells	Wagner et al.	Human
MFSD2A	0	0.375584	0.246	0.002	0	endothelial cells	Wagner et al.	Human
ELF1	1.84784e-82	0.375443	0.446	0.15	3.78234e-78	endothelial cells	Wagner et al.	Human
DDX17	8.64825e-50	0.374983	0.826	0.576	1.77021e-45	endothelial cells	Wagner et al.	Human
FAM65B	1.09719e-304	0.374363	0.276	0.017	2.24584e-300	endothelial cells	Wagner et al.	Human
FLNB	3.29021e-136	0.373293	0.393	0.085	6.73473e-132	endothelial cells	Wagner et al.	Human
BAALC	0	0.372409	0.289	0.011	0	endothelial cells	Wagner et al.	Human
MT-ND4	6.4428e-76	0.370282	0.998	1	1.31878e-71	endothelial cells	Wagner et al.	Human
MARCKS	4.50376e-47	0.370221	0.636	0.358	9.21875e-43	endothelial cells	Wagner et al.	Human
PRKCH	0	0.370026	0.319	0.007	0	endothelial cells	Wagner et al.	Human
IRF7	3.62206e-220	0.369711	0.368	0.048	7.41399e-216	endothelial cells	Wagner et al.	Human
RASIP1	3.55085e-178	0.369175	0.38	0.063	7.26822e-174	endothelial cells	Wagner et al.	Human
TSC22D1	1.10726e-29	0.368888	0.899	0.811	2.26645e-25	endothelial cells	Wagner et al.	Human
LAMA5	1.34692e-238	0.368338	0.349	0.039	2.75702e-234	endothelial cells	Wagner et al.	Human
PVRL2	4.71367e-90	0.368233	0.481	0.16	9.64841e-86	endothelial cells	Wagner et al.	Human
JAG1	1.10003e-136	0.368174	0.333	0.062	2.25164e-132	endothelial cells	Wagner et al.	Human
SYNE1	1.8944e-67	0.367549	0.508	0.211	3.87764e-63	endothelial cells	Wagner et al.	Human
CCND3	8.49941e-111	0.367118	0.448	0.125	1.73974e-106	endothelial cells	Wagner et al.	Human
GIMAP6	0	0.366053	0.312	0.002	0	endothelial cells	Wagner et al.	Human
PTPN12	3.26139e-116	0.363988	0.429	0.113	6.67573e-112	endothelial cells	Wagner et al.	Human
GSTK1	2.24919e-54	0.363962	0.601	0.304	4.60386e-50	endothelial cells	Wagner et al.	Human
PDE2A	0	0.363912	0.289	0.003	0	endothelial cells	Wagner et al.	Human
ATOH8	5.15104e-127	0.363328	0.356	0.075	1.05437e-122	endothelial cells	Wagner et al.	Human
ZNHIT1	3.97766e-50	0.362673	0.707	0.434	8.14188e-46	endothelial cells	Wagner et al.	Human
YWHAB	2.03696e-43	0.362331	0.718	0.485	4.16946e-39	endothelial cells	Wagner et al.	Human
C19orf33	3.35137e-290	0.362244	0.243	0.013	6.85992e-286	endothelial cells	Wagner et al.	Human
GRN	2.43735e-73	0.360226	0.505	0.197	4.98902e-69	endothelial cells	Wagner et al.	Human
SYNE2	9.83206e-41	0.360035	0.591	0.324	2.01252e-36	endothelial cells	Wagner et al.	Human
ELMO1	0	0.358977	0.312	0.021	0	endothelial cells	Wagner et al.	Human
TGM2	1.17835e-154	0.358877	0.3	0.045	2.41197e-150	endothelial cells	Wagner et al.	Human
DAD1	7.63689e-50	0.35826	0.871	0.683	1.5632e-45	endothelial cells	Wagner et al.	Human
TMEM204	6.99663e-112	0.357295	0.401	0.102	1.43214e-107	endothelial cells	Wagner et al.	Human
ARL15	0	0.357082	0.282	0.009	0	endothelial cells	Wagner et al.	Human
ATP1A1	5.63388e-48	0.356377	0.558	0.28	1.1532e-43	endothelial cells	Wagner et al.	Human
PHACTR2	4.34272e-70	0.356288	0.467	0.178	8.88912e-66	endothelial cells	Wagner et al.	Human
SSFA2	2.84545e-179	0.356173	0.304	0.04	5.82434e-175	endothelial cells	Wagner et al.	Human
TMOD3	8.43379e-110	0.354964	0.402	0.104	1.72631e-105	endothelial cells	Wagner et al.	Human
TAP1	1.58072e-180	0.354448	0.366	0.058	3.23558e-176	endothelial cells	Wagner et al.	Human
PXN	3.06251e-298	0.353937	0.333	0.027	6.26866e-294	endothelial cells	Wagner et al.	Human
ARL2	3.01429e-50	0.353242	0.68	0.376	6.16995e-46	endothelial cells	Wagner et al.	Human
SON	3.61112e-48	0.353167	0.894	0.747	7.39159e-44	endothelial cells	Wagner et al.	Human
PLCB4	0	0.353155	0.295	0.01	0	endothelial cells	Wagner et al.	Human
TLR4	0	0.352925	0.273	0.007	0	endothelial cells	Wagner et al.	Human
C1orf63	5.28503e-41	0.352102	0.738	0.473	1.08179e-36	endothelial cells	Wagner et al.	Human
TRIM47	3.80672e-185	0.352049	0.322	0.044	7.79198e-181	endothelial cells	Wagner et al.	Human
NFKBIA	6.85545e-26	0.351808	0.823	0.674	1.40324e-21	endothelial cells	Wagner et al.	Human
SSR4	3.53549e-45	0.351049	0.808	0.592	7.2368e-41	endothelial cells	Wagner et al.	Human
STARD3	2.31186e-122	0.350773	0.377	0.085	4.73216e-118	endothelial cells	Wagner et al.	Human
SPTAN1	1.72825e-59	0.349943	0.465	0.192	3.53756e-55	endothelial cells	Wagner et al.	Human
FUS	5.08563e-41	0.349664	0.916	0.783	1.04098e-36	endothelial cells	Wagner et al.	Human
PLSCR1	8.56602e-68	0.349437	0.544	0.225	1.75338e-63	endothelial cells	Wagner et al.	Human
CTNND1	1.11123e-103	0.349234	0.427	0.12	2.27458e-99	endothelial cells	Wagner et al.	Human
LMCD1	2.4085e-58	0.348677	0.538	0.239	4.92996e-54	endothelial cells	Wagner et al.	Human
HERC2	1.62532e-67	0.346698	0.491	0.193	3.32687e-63	endothelial cells	Wagner et al.	Human
WARS	1.54462e-197	0.345829	0.278	0.03	3.16168e-193	endothelial cells	Wagner et al.	Human
CD46	7.32073e-87	0.345635	0.432	0.137	1.49848e-82	endothelial cells	Wagner et al.	Human
FABP5	6.3251e-12	0.344986	0.229	0.134	1.29468e-07	endothelial cells	Wagner et al.	Human
TESC	2.6127e-212	0.344852	0.292	0.03	5.34794e-208	endothelial cells	Wagner et al.	Human
SPARC	2.27904e-32	0.344314	0.828	0.67	4.66496e-28	endothelial cells	Wagner et al.	Human
ANKRD11	1.61352e-56	0.344098	0.538	0.243	3.30271e-52	endothelial cells	Wagner et al.	Human
ECE1	9.97413e-106	0.343742	0.388	0.101	2.04161e-101	endothelial cells	Wagner et al.	Human
SRP14	5.95117e-21	0.343419	0.992	0.989	1.21815e-16	endothelial cells	Wagner et al.	Human
OAS3	1.0406e-145	0.343157	0.371	0.071	2.13001e-141	endothelial cells	Wagner et al.	Human
ASAP1	5.03933e-92	0.342353	0.413	0.122	1.0315e-87	endothelial cells	Wagner et al.	Human
MAP3K11	5.86785e-178	0.342128	0.353	0.054	1.20109e-173	endothelial cells	Wagner et al.	Human
RPGR	6.77508e-174	0.342051	0.297	0.039	1.38679e-169	endothelial cells	Wagner et al.	Human
RND3	9.3545e-93	0.341892	0.368	0.098	1.91477e-88	endothelial cells	Wagner et al.	Human
CYB5R3	7.55709e-39	0.341834	0.708	0.46	1.54686e-34	endothelial cells	Wagner et al.	Human
CARD8	9.61917e-212	0.341794	0.317	0.036	1.96895e-207	endothelial cells	Wagner et al.	Human
N4BP2L2	1.36843e-41	0.341789	0.923	0.767	2.80104e-37	endothelial cells	Wagner et al.	Human
ITGA10	5.45394e-293	0.341733	0.273	0.017	1.11637e-288	endothelial cells	Wagner et al.	Human
TAPBP	5.41209e-88	0.341586	0.435	0.138	1.1078e-83	endothelial cells	Wagner et al.	Human
DDX5	1.33297e-43	0.341294	0.897	0.78	2.72845e-39	endothelial cells	Wagner et al.	Human
GJA4	4.6984e-68	0.340672	0.244	0.061	9.61716e-64	endothelial cells	Wagner et al.	Human
S1PR1	0	0.339445	0.285	0.009	0	endothelial cells	Wagner et al.	Human
IL11RA	1.54766e-166	0.339237	0.322	0.049	3.16791e-162	endothelial cells	Wagner et al.	Human
CD81	4.82377e-42	0.338863	0.599	0.328	9.87377e-38	endothelial cells	Wagner et al.	Human
TPRKB	2.94474e-33	0.337432	0.631	0.408	6.0276e-29	endothelial cells	Wagner et al.	Human
WSB1	1.59043e-39	0.336948	0.811	0.575	3.25545e-35	endothelial cells	Wagner et al.	Human
LSR	3.26463e-171	0.336876	0.317	0.046	6.68238e-167	endothelial cells	Wagner et al.	Human
MT1M	4.02414e-48	0.336609	0.355	0.135	8.23701e-44	endothelial cells	Wagner et al.	Human
PPP3CA	5.3638e-89	0.335623	0.415	0.125	1.09792e-84	endothelial cells	Wagner et al.	Human
LMNA	2.02356e-22	0.335597	0.847	0.706	4.14202e-18	endothelial cells	Wagner et al.	Human
MIR24-2	4.2601e-45	0.335324	0.489	0.233	8.72e-41	endothelial cells	Wagner et al.	Human
SAMD9L	1.06656e-177	0.334681	0.333	0.048	2.18315e-173	endothelial cells	Wagner et al.	Human
KLF4	3.17749e-38	0.334285	0.606	0.351	6.50401e-34	endothelial cells	Wagner et al.	Human
ATOX1	4.17063e-48	0.333106	0.677	0.387	8.53687e-44	endothelial cells	Wagner et al.	Human
DDX3X	3.74275e-54	0.331097	0.53	0.244	7.66103e-50	endothelial cells	Wagner et al.	Human
PPA1	9.37522e-27	0.330737	0.566	0.358	1.91901e-22	endothelial cells	Wagner et al.	Human
SH3BP5	7.8721e-32	0.330418	0.585	0.351	1.61134e-27	endothelial cells	Wagner et al.	Human
MXD4	4.16071e-123	0.329691	0.375	0.085	8.51656e-119	endothelial cells	Wagner et al.	Human
FCN3	0	0.329662	0.203	0.001	0	endothelial cells	Wagner et al.	Human
MAST4	1.29162e-82	0.329297	0.427	0.137	2.64383e-78	endothelial cells	Wagner et al.	Human
ANXA2	3.55719e-22	0.328788	0.806	0.636	7.28121e-18	endothelial cells	Wagner et al.	Human
C4orf32	1.92616e-291	0.328288	0.312	0.024	3.94267e-287	endothelial cells	Wagner et al.	Human
DLC1	2.33183e-112	0.328052	0.358	0.082	4.77302e-108	endothelial cells	Wagner et al.	Human
ZEB1	7.01389e-115	0.32784	0.353	0.079	1.43567e-110	endothelial cells	Wagner et al.	Human
HMGB1	1.54859e-57	0.327734	0.978	0.928	3.1698e-53	endothelial cells	Wagner et al.	Human
CLEC1A	0	0.32746	0.287	0.003	0	endothelial cells	Wagner et al.	Human
MYO5C	0	0.327198	0.27	0.002	0	endothelial cells	Wagner et al.	Human
JMJD1C	9.68163e-37	0.326286	0.579	0.336	1.98173e-32	endothelial cells	Wagner et al.	Human
SLC39A10	8.293e-97	0.325472	0.364	0.095	1.69749e-92	endothelial cells	Wagner et al.	Human
VPS36	4.90604e-80	0.325245	0.472	0.165	1.00422e-75	endothelial cells	Wagner et al.	Human
PTMA	2.43258e-87	0.324829	1	1	4.97924e-83	endothelial cells	Wagner et al.	Human
SNRK	2.82232e-167	0.324809	0.317	0.047	5.77701e-163	endothelial cells	Wagner et al.	Human
FAM65A	3.64613e-157	0.324682	0.317	0.05	7.46326e-153	endothelial cells	Wagner et al.	Human
CX3CL1	8.09386e-276	0.324645	0.249	0.015	1.65673e-271	endothelial cells	Wagner et al.	Human
FRYL	3.46354e-162	0.324584	0.338	0.054	7.08951e-158	endothelial cells	Wagner et al.	Human
PREX2	0	0.322785	0.262	0.004	0	endothelial cells	Wagner et al.	Human
IGFBP4	3.43497e-34	0.322508	0.793	0.602	7.03104e-30	endothelial cells	Wagner et al.	Human
DOCK6	1.58768e-214	0.322471	0.304	0.033	3.24982e-210	endothelial cells	Wagner et al.	Human
GFOD1	0	0.322401	0.256	0.006	0	endothelial cells	Wagner et al.	Human
PRRC2C	5.67649e-37	0.322396	0.697	0.437	1.16192e-32	endothelial cells	Wagner et al.	Human
JUP	7.78295e-99	0.321869	0.32	0.075	1.59309e-94	endothelial cells	Wagner et al.	Human
RALB	5.59778e-78	0.321629	0.388	0.121	1.14581e-73	endothelial cells	Wagner et al.	Human
CPVL	4.62386e-157	0.320343	0.268	0.035	9.46457e-153	endothelial cells	Wagner et al.	Human
GIMAP8	0	0.320257	0.303	0.001	0	endothelial cells	Wagner et al.	Human
FAM84A	1.72787e-149	0.319392	0.257	0.034	3.53677e-145	endothelial cells	Wagner et al.	Human
CD82	1.66289e-93	0.31847	0.371	0.1	3.40376e-89	endothelial cells	Wagner et al.	Human
SEC62	1.44765e-46	0.317746	0.948	0.836	2.9632e-42	endothelial cells	Wagner et al.	Human
GCNT2	0	0.316663	0.292	0.005	0	endothelial cells	Wagner et al.	Human
RRAS	3.43723e-76	0.316556	0.382	0.12	7.03566e-72	endothelial cells	Wagner et al.	Human
NECAP2	2.32616e-64	0.315916	0.494	0.198	4.76142e-60	endothelial cells	Wagner et al.	Human
MYL12B	1.03462e-41	0.315842	0.923	0.824	2.11775e-37	endothelial cells	Wagner et al.	Human
FN1	3.00005e-23	0.315766	0.588	0.371	6.1408e-19	endothelial cells	Wagner et al.	Human
AAK1	1.16998e-82	0.315199	0.416	0.132	2.39483e-78	endothelial cells	Wagner et al.	Human
GSDMD	1.94331e-73	0.315185	0.473	0.173	3.97775e-69	endothelial cells	Wagner et al.	Human
RAPGEF5	1.28487e-226	0.314203	0.308	0.032	2.63001e-222	endothelial cells	Wagner et al.	Human
RBM25	1.47391e-38	0.313672	0.726	0.459	3.01696e-34	endothelial cells	Wagner et al.	Human
C19orf66	2.27548e-57	0.313304	0.513	0.222	4.65768e-53	endothelial cells	Wagner et al.	Human
TPPP3	1.19229e-48	0.312401	0.243	0.075	2.4405e-44	endothelial cells	Wagner et al.	Human
PARP9	1.05372e-173	0.311699	0.311	0.043	2.15685e-169	endothelial cells	Wagner et al.	Human
UBE2L6	5.58591e-55	0.311638	0.478	0.206	1.14338e-50	endothelial cells	Wagner et al.	Human
BSG	1.79244e-36	0.311401	0.868	0.727	3.66895e-32	endothelial cells	Wagner et al.	Human
SVIP	5.18828e-51	0.310841	0.571	0.271	1.06199e-46	endothelial cells	Wagner et al.	Human
PKP4	4.47174e-189	0.310697	0.292	0.035	9.15321e-185	endothelial cells	Wagner et al.	Human
EML4	2.70838e-75	0.310037	0.41	0.135	5.54378e-71	endothelial cells	Wagner et al.	Human
ARHGEF3	5.80934e-304	0.310015	0.279	0.017	1.18911e-299	endothelial cells	Wagner et al.	Human
PTPRM	4.59096e-229	0.309779	0.297	0.029	9.39723e-225	endothelial cells	Wagner et al.	Human
C8orf4	5.14602e-29	0.309606	0.437	0.239	1.05334e-24	endothelial cells	Wagner et al.	Human
SYNPO	9.28828e-132	0.308913	0.248	0.036	1.90122e-127	endothelial cells	Wagner et al.	Human
RBX1	5.69492e-38	0.308335	0.76	0.501	1.16569e-33	endothelial cells	Wagner et al.	Human
CTNNB1	1.93171e-53	0.308046	0.478	0.205	3.95402e-49	endothelial cells	Wagner et al.	Human
SF1	8.86795e-32	0.308041	0.776	0.545	1.81518e-27	endothelial cells	Wagner et al.	Human
CALCOCO2	4.91278e-52	0.307276	0.513	0.236	1.0056e-47	endothelial cells	Wagner et al.	Human
FLOT1	1.30888e-46	0.306863	0.532	0.265	2.67914e-42	endothelial cells	Wagner et al.	Human
H1FX	4.06088e-38	0.306484	0.584	0.331	8.31221e-34	endothelial cells	Wagner et al.	Human
GATA2	0	0.305704	0.229	0.002	0	endothelial cells	Wagner et al.	Human
SHROOM4	0	0.305589	0.276	0.007	0	endothelial cells	Wagner et al.	Human
CD151	5.09622e-35	0.305564	0.765	0.521	1.04314e-30	endothelial cells	Wagner et al.	Human
THSD7A	1.47721e-165	0.304941	0.21	0.02	3.02371e-161	endothelial cells	Wagner et al.	Human
COX7B	4.03755e-33	0.304801	0.79	0.574	8.26447e-29	endothelial cells	Wagner et al.	Human
TMEM165	5.93414e-38	0.304558	0.59	0.332	1.21466e-33	endothelial cells	Wagner et al.	Human
MACF1	4.57871e-49	0.303984	0.533	0.25	9.37216e-45	endothelial cells	Wagner et al.	Human
LAYN	8.13011e-81	0.303943	0.35	0.1	1.66415e-76	endothelial cells	Wagner et al.	Human
PPP1CA	1.14057e-53	0.303367	0.464	0.199	2.33463e-49	endothelial cells	Wagner et al.	Human
CCDC50	1.12724e-45	0.303331	0.494	0.234	2.30735e-41	endothelial cells	Wagner et al.	Human
CASKIN2	1.82985e-272	0.302961	0.27	0.018	3.74552e-268	endothelial cells	Wagner et al.	Human
USHBP1	0	0.302595	0.26	0.003	0	endothelial cells	Wagner et al.	Human
LDLR	5.89991e-51	0.302585	0.453	0.194	1.20765e-46	endothelial cells	Wagner et al.	Human
ICA1	0	0.302404	0.262	0.01	0	endothelial cells	Wagner et al.	Human
NCK1	3.68381e-86	0.302354	0.391	0.114	7.54038e-82	endothelial cells	Wagner et al.	Human
HIF3A	2.21455e-64	0.301274	0.325	0.102	4.53297e-60	endothelial cells	Wagner et al.	Human
RBM39	1.12244e-37	0.301227	0.885	0.736	2.29752e-33	endothelial cells	Wagner et al.	Human
EFCAB4A	1.04042e-192	0.301101	0.3	0.036	2.12964e-188	endothelial cells	Wagner et al.	Human
TAOK2	5.36699e-201	0.300883	0.297	0.033	1.09857e-196	endothelial cells	Wagner et al.	Human
HOXD8	1.19326e-78	0.299292	0.379	0.115	2.44249e-74	endothelial cells	Wagner et al.	Human
LYVE1	0	0.298589	0.18	0.003	0	endothelial cells	Wagner et al.	Human
OCIAD2	2.29784e-44	0.298393	0.386	0.163	4.70345e-40	endothelial cells	Wagner et al.	Human
DUSP11	2.53938e-66	0.297836	0.429	0.156	5.19787e-62	endothelial cells	Wagner et al.	Human
SP100	1.05083e-42	0.297629	0.569	0.306	2.15095e-38	endothelial cells	Wagner et al.	Human
C6orf141	0	0.297624	0.197	0.001	0	endothelial cells	Wagner et al.	Human
CTTNBP2NL	4.38099e-118	0.296561	0.314	0.062	8.96745e-114	endothelial cells	Wagner et al.	Human
EGLN1	1.6323e-117	0.296256	0.32	0.065	3.34115e-113	endothelial cells	Wagner et al.	Human
MLLT6	3.95654e-51	0.295991	0.494	0.225	8.09864e-47	endothelial cells	Wagner et al.	Human
CAPN2	4.36351e-55	0.295775	0.445	0.182	8.93166e-51	endothelial cells	Wagner et al.	Human
DYNLRB1	2.82223e-33	0.295762	0.808	0.618	5.77683e-29	endothelial cells	Wagner et al.	Human
COX5B	7.16018e-41	0.295597	0.942	0.856	1.46562e-36	endothelial cells	Wagner et al.	Human
HBEGF	3.68721e-161	0.294714	0.243	0.028	7.54735e-157	endothelial cells	Wagner et al.	Human
SCGB3A1	0	0.29463	0.17	0.002	0	endothelial cells	Wagner et al.	Human
LGALS9	4.33774e-239	0.294426	0.273	0.022	8.87892e-235	endothelial cells	Wagner et al.	Human
STAT3	1.21004e-32	0.293676	0.787	0.543	2.47683e-28	endothelial cells	Wagner et al.	Human
EDNRB	5.03792e-152	0.293463	0.178	0.015	1.03121e-147	endothelial cells	Wagner et al.	Human
RGL2	6.23057e-99	0.293339	0.35	0.087	1.27534e-94	endothelial cells	Wagner et al.	Human
SH3GLB1	3.3428e-46	0.292229	0.491	0.232	6.84238e-42	endothelial cells	Wagner et al.	Human
NDUFA3	2.65529e-34	0.291809	0.774	0.564	5.4351e-30	endothelial cells	Wagner et al.	Human
DNASE1L3	0	0.291594	0.216	0.002	0	endothelial cells	Wagner et al.	Human
PTBP1	1.64817e-61	0.291431	0.456	0.175	3.37364e-57	endothelial cells	Wagner et al.	Human
PON2	1.27418e-57	0.290839	0.374	0.135	2.60813e-53	endothelial cells	Wagner et al.	Human
SHC1	4.35729e-110	0.290515	0.33	0.072	8.91894e-106	endothelial cells	Wagner et al.	Human
CDC42BPA	8.05978e-67	0.289639	0.342	0.108	1.64976e-62	endothelial cells	Wagner et al.	Human
WT1-AS	7.14108e-63	0.288797	0.416	0.151	1.46171e-58	endothelial cells	Wagner et al.	Human
IVNS1ABP	1.98617e-66	0.288681	0.319	0.097	4.06549e-62	endothelial cells	Wagner et al.	Human
C10orf54	4.84944e-51	0.288533	0.421	0.171	9.92632e-47	endothelial cells	Wagner et al.	Human
RASAL2	5.17959e-176	0.288275	0.282	0.035	1.06021e-171	endothelial cells	Wagner et al.	Human
SLC39A14	3.6846e-259	0.288071	0.273	0.02	7.54201e-255	endothelial cells	Wagner et al.	Human
UBC	8.31343e-18	0.287853	0.989	0.971	1.70168e-13	endothelial cells	Wagner et al.	Human
COMMD2	3.21499e-57	0.286629	0.483	0.199	6.58076e-53	endothelial cells	Wagner et al.	Human
TCEB2	2.02931e-35	0.286438	0.929	0.822	4.1538e-31	endothelial cells	Wagner et al.	Human
NFATC2IP	3.73209e-62	0.286063	0.358	0.121	7.63922e-58	endothelial cells	Wagner et al.	Human
CDA	0	0.285536	0.248	0.002	0	endothelial cells	Wagner et al.	Human
NDUFA12	7.42498e-31	0.28488	0.683	0.462	1.51982e-26	endothelial cells	Wagner et al.	Human
FRMD4B	2.15896e-67	0.284358	0.412	0.143	4.41917e-63	endothelial cells	Wagner et al.	Human
UACA	1.42639e-56	0.283903	0.457	0.186	2.91969e-52	endothelial cells	Wagner et al.	Human
ADIPOR2	6.7154e-95	0.282984	0.308	0.072	1.37458e-90	endothelial cells	Wagner et al.	Human
ABCC4	0	0.282185	0.248	0.01	0	endothelial cells	Wagner et al.	Human
SOS1	1.31716e-102	0.282111	0.322	0.072	2.6961e-98	endothelial cells	Wagner et al.	Human
SASH1	4.81235e-273	0.281841	0.259	0.016	9.8504e-269	endothelial cells	Wagner et al.	Human
C9orf16	1.18364e-34	0.281771	0.621	0.374	2.42279e-30	endothelial cells	Wagner et al.	Human
TSPO	4.03804e-26	0.28137	0.729	0.537	8.26545e-22	endothelial cells	Wagner et al.	Human
AHR	1.82823e-243	0.281002	0.274	0.022	3.7422e-239	endothelial cells	Wagner et al.	Human
PSMB3	1.3061e-27	0.280754	0.631	0.403	2.67346e-23	endothelial cells	Wagner et al.	Human
IL6ST	5.45617e-52	0.278697	0.451	0.191	1.11682e-47	endothelial cells	Wagner et al.	Human
CXCL3	9.89753e-106	0.278535	0.114	0.009	2.02592e-101	endothelial cells	Wagner et al.	Human
EPB41L4A	1.52601e-258	0.277343	0.241	0.015	3.12359e-254	endothelial cells	Wagner et al.	Human
CCNL1	7.06623e-30	0.277068	0.823	0.616	1.44639e-25	endothelial cells	Wagner et al.	Human
EIF3J	2.51737e-37	0.276556	0.596	0.334	5.1528e-33	endothelial cells	Wagner et al.	Human
PET100	3.24542e-32	0.276327	0.62	0.368	6.64305e-28	endothelial cells	Wagner et al.	Human
NFAT5	8.69556e-78	0.276122	0.36	0.107	1.77989e-73	endothelial cells	Wagner et al.	Human
MT-ND4L	1.05585e-27	0.276029	0.931	0.807	2.16122e-23	endothelial cells	Wagner et al.	Human
PNISR	2.9803e-26	0.275556	0.915	0.8	6.10037e-22	endothelial cells	Wagner et al.	Human
TMEM173	4.12975e-47	0.275535	0.437	0.191	8.45319e-43	endothelial cells	Wagner et al.	Human
MT1X	1.13387e-21	0.275304	0.552	0.348	2.32092e-17	endothelial cells	Wagner et al.	Human
ITGA5	6.7041e-186	0.275171	0.251	0.025	1.37226e-181	endothelial cells	Wagner et al.	Human
PTPRG	2.06673e-85	0.27458	0.304	0.076	4.23039e-81	endothelial cells	Wagner et al.	Human
SH2D3C	0	0.27414	0.256	0.006	0	endothelial cells	Wagner et al.	Human
LINC00910	1.253e-46	0.273917	0.393	0.161	2.56477e-42	endothelial cells	Wagner et al.	Human
DPP7	9.4741e-53	0.273849	0.484	0.208	1.93925e-48	endothelial cells	Wagner et al.	Human
CAMTA1	6.71142e-34	0.273639	0.651	0.406	1.37376e-29	endothelial cells	Wagner et al.	Human
SNHG7	1.31428e-11	0.27315	0.785	0.719	2.69021e-07	endothelial cells	Wagner et al.	Human
ATXN3	3.23865e-49	0.272247	0.434	0.183	6.62919e-45	endothelial cells	Wagner et al.	Human
BMPR2	1.04579e-90	0.272211	0.333	0.084	2.14063e-86	endothelial cells	Wagner et al.	Human
CXCR4	6.14966e-124	0.271762	0.156	0.014	1.25877e-119	endothelial cells	Wagner et al.	Human
JAM2	1.40663e-53	0.270861	0.379	0.144	2.87923e-49	endothelial cells	Wagner et al.	Human
GNAQ	1.45268e-51	0.270433	0.401	0.161	2.97349e-47	endothelial cells	Wagner et al.	Human
LAMB2	7.65802e-38	0.270123	0.535	0.275	1.56752e-33	endothelial cells	Wagner et al.	Human
BAX	2.87159e-46	0.269776	0.448	0.196	5.87785e-42	endothelial cells	Wagner et al.	Human
AIF1L	2.62408e-300	0.269717	0.256	0.014	5.37123e-296	endothelial cells	Wagner et al.	Human
BACE2	5.69045e-130	0.269627	0.257	0.04	1.16478e-125	endothelial cells	Wagner et al.	Human
SWAP70	2.89574e-96	0.269485	0.338	0.082	5.92728e-92	endothelial cells	Wagner et al.	Human
CNN3	1.23775e-29	0.268735	0.782	0.57	2.53355e-25	endothelial cells	Wagner et al.	Human
TSPAN13	3.35412e-274	0.268254	0.222	0.011	6.86555e-270	endothelial cells	Wagner et al.	Human
STAT1	1.80874e-91	0.268023	0.336	0.084	3.7023e-87	endothelial cells	Wagner et al.	Human
ITGB1	3.28434e-27	0.267617	0.719	0.501	6.72272e-23	endothelial cells	Wagner et al.	Human
S100A13	5.25955e-27	0.266993	0.774	0.593	1.07658e-22	endothelial cells	Wagner et al.	Human
FAM167B	0	0.266839	0.2	0.003	0	endothelial cells	Wagner et al.	Human
CHD9	4.02634e-29	0.266287	0.662	0.413	8.24152e-25	endothelial cells	Wagner et al.	Human
TMCC3	1.6337e-194	0.266272	0.229	0.02	3.34402e-190	endothelial cells	Wagner et al.	Human
SMAGP	1.95742e-83	0.265913	0.295	0.072	4.00665e-79	endothelial cells	Wagner et al.	Human
RP11-475N22.4	0	0.265893	0.24	0.001	0	endothelial cells	Wagner et al.	Human
CYB5B	2.69932e-40	0.265804	0.45	0.213	5.52523e-36	endothelial cells	Wagner et al.	Human
COX4I2	3.8514e-38	0.265474	0.189	0.058	7.88343e-34	endothelial cells	Wagner et al.	Human
MT-ATP6	5.59744e-38	0.265254	0.998	1	1.14574e-33	endothelial cells	Wagner et al.	Human
MCF2L	0	0.265171	0.238	0.005	0	endothelial cells	Wagner et al.	Human
MMP28	0	0.264838	0.21	0.001	0	endothelial cells	Wagner et al.	Human
C14orf119	9.37446e-39	0.264381	0.445	0.213	1.91886e-34	endothelial cells	Wagner et al.	Human
IQGAP1	9.87731e-44	0.264073	0.495	0.232	2.02179e-39	endothelial cells	Wagner et al.	Human
FEZ2	3.73569e-35	0.264014	0.509	0.27	7.64658e-31	endothelial cells	Wagner et al.	Human
PIEZO1	2.12589e-189	0.263947	0.238	0.022	4.35148e-185	endothelial cells	Wagner et al.	Human
LIMA1	8.90718e-34	0.263657	0.432	0.215	1.82321e-29	endothelial cells	Wagner et al.	Human
TSPAN4	1.06683e-23	0.262711	0.565	0.358	2.1837e-19	endothelial cells	Wagner et al.	Human
NPTX2	8.42619e-259	0.26256	0.199	0.009	1.72476e-254	endothelial cells	Wagner et al.	Human
IRF2BP2	3.47295e-38	0.262282	0.486	0.245	7.10878e-34	endothelial cells	Wagner et al.	Human
SIK1	2.37812e-42	0.261271	0.429	0.192	4.86778e-38	endothelial cells	Wagner et al.	Human
CASP10	0	0.261227	0.233	0.004	0	endothelial cells	Wagner et al.	Human
FAM171A1	2.46555e-160	0.261134	0.259	0.032	5.04674e-156	endothelial cells	Wagner et al.	Human
PROCR	1.79391e-125	0.261012	0.304	0.055	3.67195e-121	endothelial cells	Wagner et al.	Human
TSTA3	3.75663e-58	0.260892	0.33	0.11	7.68945e-54	endothelial cells	Wagner et al.	Human
HLX	2.82735e-285	0.260852	0.222	0.01	5.7873e-281	endothelial cells	Wagner et al.	Human
ST6GAL1	0	0.26085	0.233	0.006	0	endothelial cells	Wagner et al.	Human
COL4A1	2.88733e-66	0.260772	0.308	0.09	5.91007e-62	endothelial cells	Wagner et al.	Human
TMEM219	2.69005e-25	0.260277	0.667	0.457	5.50626e-21	endothelial cells	Wagner et al.	Human
PCBP1	3.97859e-31	0.26026	0.729	0.495	8.14377e-27	endothelial cells	Wagner et al.	Human
RBP5	0	0.260212	0.229	0.004	0	endothelial cells	Wagner et al.	Human
POLR2J3	5.22098e-34	0.259992	0.427	0.213	1.06868e-29	endothelial cells	Wagner et al.	Human
GABARAPL2	2.0068e-23	0.259982	0.814	0.664	4.10773e-19	endothelial cells	Wagner et al.	Human
NANS	6.3939e-46	0.259474	0.383	0.157	1.30877e-41	endothelial cells	Wagner et al.	Human
C16orf80	1.63297e-37	0.258996	0.44	0.21	3.34253e-33	endothelial cells	Wagner et al.	Human
SNAI1	2.57408e-198	0.258395	0.218	0.017	5.26887e-194	endothelial cells	Wagner et al.	Human
RNF115	2.6191e-49	0.258384	0.423	0.175	5.36103e-45	endothelial cells	Wagner et al.	Human
PDGFB	0	0.258118	0.208	0.006	0	endothelial cells	Wagner et al.	Human
SEMA6B	0	0.257959	0.237	0.01	0	endothelial cells	Wagner et al.	Human
PHKB	1.85777e-79	0.257844	0.336	0.093	3.80267e-75	endothelial cells	Wagner et al.	Human
TNFAIP8L1	2.83282e-142	0.257662	0.243	0.032	5.79851e-138	endothelial cells	Wagner et al.	Human
SEPN1	2.28951e-83	0.257597	0.273	0.063	4.68639e-79	endothelial cells	Wagner et al.	Human
RUNX1T1	8.6435e-84	0.257161	0.311	0.079	1.76924e-79	endothelial cells	Wagner et al.	Human
TNRC6B	6.53136e-40	0.256839	0.612	0.324	1.3369e-35	endothelial cells	Wagner et al.	Human
SHE	4.92427e-264	0.256816	0.222	0.012	1.00795e-259	endothelial cells	Wagner et al.	Human
FOXP1	2.87881e-23	0.25681	0.655	0.453	5.89263e-19	endothelial cells	Wagner et al.	Human
ABCG2	6.332e-197	0.255605	0.246	0.023	1.2961e-192	endothelial cells	Wagner et al.	Human
VASP	7.31881e-58	0.254735	0.382	0.137	1.49809e-53	endothelial cells	Wagner et al.	Human
BAZ2B	2.90408e-43	0.254069	0.483	0.226	5.94437e-39	endothelial cells	Wagner et al.	Human
RPN1	7.29785e-54	0.253839	0.424	0.168	1.4938e-49	endothelial cells	Wagner et al.	Human
OAZ2	1.87682e-23	0.253745	0.584	0.38	3.84166e-19	endothelial cells	Wagner et al.	Human
HHEX	0	0.25373	0.222	0.007	0	endothelial cells	Wagner et al.	Human
APOLD1	5.49122e-93	0.253138	0.23	0.043	1.124e-88	endothelial cells	Wagner et al.	Human
GON4L	1.2749e-51	0.252423	0.391	0.152	2.6096e-47	endothelial cells	Wagner et al.	Human
CALR	1.35764e-23	0.252072	0.795	0.592	2.77895e-19	endothelial cells	Wagner et al.	Human
FLT4	0	0.25168	0.196	0.002	0	endothelial cells	Wagner et al.	Human
ADM	4.90428e-20	0.251364	0.24	0.114	1.00386e-15	endothelial cells	Wagner et al.	Human
CCDC69	4.44223e-126	0.251265	0.262	0.042	9.0928e-122	endothelial cells	Wagner et al.	Human
MGMT	7.81892e-36	0.250822	0.579	0.317	1.60046e-31	endothelial cells	Wagner et al.	Human
MALAT1	1.77156e-44	0.250806	1	1	3.62622e-40	endothelial cells	Wagner et al.	Human
SCARF1	0	0.250398	0.221	0.002	0	endothelial cells	Wagner et al.	Human
RPSAP58	8.52237e-11	-0.250498	0.388	0.451	1.74444e-06	endothelial cells	Wagner et al.	Human
TRABD2A	1.17488e-15	-0.250738	0.098	0.23	2.40485e-11	endothelial cells	Wagner et al.	Human
LMOD1	3.47294e-12	-0.25171	0.121	0.231	7.10877e-08	endothelial cells	Wagner et al.	Human
ARID5B	2.90307e-10	-0.252054	0.467	0.522	5.94229e-06	endothelial cells	Wagner et al.	Human
PABPC1	9.77367e-22	-0.25235	0.795	0.841	2.00057e-17	endothelial cells	Wagner et al.	Human
ANKRD37	0.000355268	-0.252429	0.199	0.238	1	endothelial cells	Wagner et al.	Human
EPHX1	3.90923e-13	-0.252532	0.7	0.724	8.0018e-09	endothelial cells	Wagner et al.	Human
SNHG18	6.95115e-16	-0.253153	0.109	0.237	1.42283e-11	endothelial cells	Wagner et al.	Human
SPON2	6.31511e-12	-0.253165	0.068	0.168	1.29264e-07	endothelial cells	Wagner et al.	Human
NDUFA4	1.00928e-23	-0.254633	0.905	0.933	2.0659e-19	endothelial cells	Wagner et al.	Human
MAFF	0.00274295	-0.25612	0.388	0.398	1	endothelial cells	Wagner et al.	Human
UBA52	6.95926e-66	-0.256183	0.998	0.999	1.42449e-61	endothelial cells	Wagner et al.	Human
CNN2	3.82084e-11	-0.256382	0.287	0.371	7.82088e-07	endothelial cells	Wagner et al.	Human
PLA2G16	6.17531e-13	-0.256531	0.528	0.579	1.26402e-08	endothelial cells	Wagner et al.	Human
SYTL4	1.46255e-13	-0.257103	0.233	0.35	2.9937e-09	endothelial cells	Wagner et al.	Human
TMEM159	9.52075e-14	-0.258294	0.194	0.31	1.9488e-09	endothelial cells	Wagner et al.	Human
RPL36	4.83894e-89	-0.258624	1	1	9.90482e-85	endothelial cells	Wagner et al.	Human
C1QTNF4	1.97228e-15	-0.260234	0.219	0.35	4.03707e-11	endothelial cells	Wagner et al.	Human
RASL11B	2.0984e-13	-0.260657	0.104	0.221	4.29522e-09	endothelial cells	Wagner et al.	Human
RPLP2	5.11276e-122	-0.261114	1	1	1.04653e-117	endothelial cells	Wagner et al.	Human
FAM46A	2.76578e-06	-0.261644	0.194	0.256	0.0566128	endothelial cells	Wagner et al.	Human
TGFB1I1	7.44162e-10	-0.261747	0.372	0.431	1.52322e-05	endothelial cells	Wagner et al.	Human
SYNGR1	1.37846e-16	-0.263218	0.232	0.372	2.82156e-12	endothelial cells	Wagner et al.	Human
RPL22	2.65694e-78	-0.264858	0.998	1	5.43849e-74	endothelial cells	Wagner et al.	Human
RGS10	7.5591e-18	-0.266866	0.109	0.253	1.54727e-13	endothelial cells	Wagner et al.	Human
RPL27A	8.84513e-109	-0.26726	1	1	1.81051e-104	endothelial cells	Wagner et al.	Human
CCT4	2.37744e-16	-0.268819	0.562	0.626	4.86638e-12	endothelial cells	Wagner et al.	Human
SOD1	6.77581e-35	-0.269279	0.907	0.942	1.38694e-30	endothelial cells	Wagner et al.	Human
CSDC2	2.13856e-18	-0.270051	0.148	0.303	4.37742e-14	endothelial cells	Wagner et al.	Human
NPC2	1.40904e-24	-0.270199	0.784	0.845	2.88417e-20	endothelial cells	Wagner et al.	Human
ADH5	1.7724e-15	-0.270472	0.437	0.522	3.62792e-11	endothelial cells	Wagner et al.	Human
CPQ	6.07508e-14	-0.271295	0.347	0.448	1.24351e-09	endothelial cells	Wagner et al.	Human
ANGPTL1	4.45265e-15	-0.271621	0.095	0.22	9.11414e-11	endothelial cells	Wagner et al.	Human
NSA2	8.11358e-18	-0.271803	0.655	0.705	1.66077e-13	endothelial cells	Wagner et al.	Human
MFGE8	5.64434e-07	-0.272793	0.429	0.471	0.0115534	endothelial cells	Wagner et al.	Human
HMOX1	2.91398e-10	-0.272923	0.229	0.319	5.96462e-06	endothelial cells	Wagner et al.	Human
LINC00478	1.45988e-15	-0.273278	0.197	0.332	2.98822e-11	endothelial cells	Wagner et al.	Human
ITM2C	2.11543e-13	-0.273465	0.229	0.341	4.33008e-09	endothelial cells	Wagner et al.	Human
EEF1B2	5.11989e-40	-0.273619	0.967	0.98	1.04799e-35	endothelial cells	Wagner et al.	Human
CALM2	3.113e-24	-0.274197	0.95	0.964	6.372e-20	endothelial cells	Wagner et al.	Human
RPL19	3.79863e-102	-0.275551	1	1	7.77541e-98	endothelial cells	Wagner et al.	Human
CD99	3.31351e-27	-0.278445	0.757	0.828	6.78243e-23	endothelial cells	Wagner et al.	Human
MZT2A	4.20844e-21	-0.27903	0.607	0.693	8.61425e-17	endothelial cells	Wagner et al.	Human
TKT	2.10205e-16	-0.27932	0.462	0.539	4.30268e-12	endothelial cells	Wagner et al.	Human
RPS9	1.53677e-78	-0.279934	1	1	3.14561e-74	endothelial cells	Wagner et al.	Human
OBSL1	1.75021e-15	-0.280595	0.328	0.446	3.5825e-11	endothelial cells	Wagner et al.	Human
COX7A2L	1.04031e-23	-0.281192	0.7	0.762	2.12941e-19	endothelial cells	Wagner et al.	Human
SNRPD2	4.76783e-36	-0.28234	0.905	0.936	9.75927e-32	endothelial cells	Wagner et al.	Human
PROK1	1.74766e-14	-0.284383	0.11	0.236	3.57729e-10	endothelial cells	Wagner et al.	Human
FRZB	1.85894e-08	-0.285138	0.185	0.267	0.000380507	endothelial cells	Wagner et al.	Human
PHGDH	1.90193e-19	-0.285511	0.137	0.288	3.89307e-15	endothelial cells	Wagner et al.	Human
HAND2	7.56461e-19	-0.285987	0.12	0.273	1.5484e-14	endothelial cells	Wagner et al.	Human
SVIL	2.8061e-14	-0.286075	0.341	0.439	5.7438e-10	endothelial cells	Wagner et al.	Human
SAT2	1.78383e-22	-0.286127	0.662	0.724	3.65133e-18	endothelial cells	Wagner et al.	Human
PHB2	6.97545e-18	-0.286183	0.491	0.572	1.42781e-13	endothelial cells	Wagner et al.	Human
FBLN1	1.14118e-16	-0.286207	0.098	0.229	2.33587e-12	endothelial cells	Wagner et al.	Human
GPRC5A	8.80102e-14	-0.286826	0.076	0.187	1.80148e-09	endothelial cells	Wagner et al.	Human
RPL26	4.13673e-115	-0.287151	1	1	8.46747e-111	endothelial cells	Wagner et al.	Human
RAB34	4.46277e-16	-0.287735	0.391	0.48	9.13485e-12	endothelial cells	Wagner et al.	Human
C12orf57	4.60935e-33	-0.287839	0.877	0.916	9.43488e-29	endothelial cells	Wagner et al.	Human
TMEM176A	3.9297e-19	-0.29081	0.147	0.3	8.04371e-15	endothelial cells	Wagner et al.	Human
RPL34	1.49597e-125	-0.293957	1	1	3.0621e-121	endothelial cells	Wagner et al.	Human
RPL11	8.52479e-137	-0.29442	1	1	1.74494e-132	endothelial cells	Wagner et al.	Human
SIGLEC11	3.1962e-18	-0.29469	0.162	0.308	6.54229e-14	endothelial cells	Wagner et al.	Human
ADI1	1.96402e-16	-0.294727	0.486	0.565	4.02016e-12	endothelial cells	Wagner et al.	Human
CCNI	7.17232e-27	-0.295169	0.817	0.888	1.4681e-22	endothelial cells	Wagner et al.	Human
DIRAS3	2.34456e-17	-0.295588	0.123	0.263	4.79907e-13	endothelial cells	Wagner et al.	Human
LRP1	2.07635e-20	-0.297025	0.194	0.357	4.25008e-16	endothelial cells	Wagner et al.	Human
TCEAL3	2.67676e-15	-0.297136	0.573	0.617	5.47907e-11	endothelial cells	Wagner et al.	Human
LITAF	7.57313e-17	-0.297463	0.191	0.322	1.55014e-12	endothelial cells	Wagner et al.	Human
CFD	6.59231e-07	-0.297683	0.12	0.192	0.0134938	endothelial cells	Wagner et al.	Human
ATF3	3.25893e-05	-0.298098	0.47	0.493	0.66707	endothelial cells	Wagner et al.	Human
LAPTM4A	1.01465e-41	-0.298517	0.923	0.968	2.07688e-37	endothelial cells	Wagner et al.	Human
CCNG1	1.69355e-17	-0.299416	0.244	0.371	3.46652e-13	endothelial cells	Wagner et al.	Human
HSPD1	1.00865e-14	-0.299561	0.625	0.655	2.0646e-10	endothelial cells	Wagner et al.	Human
IGBP1	9.65937e-21	-0.299831	0.489	0.576	1.97718e-16	endothelial cells	Wagner et al.	Human
WBP5	5.28196e-23	-0.300025	0.82	0.842	1.08116e-18	endothelial cells	Wagner et al.	Human
MLTK	1.54786e-15	-0.300262	0.3	0.413	3.16831e-11	endothelial cells	Wagner et al.	Human
ANGPTL5	3.18916e-24	-0.302648	0.069	0.241	6.5279e-20	endothelial cells	Wagner et al.	Human
RSL24D1	5.10918e-30	-0.304448	0.713	0.802	1.0458e-25	endothelial cells	Wagner et al.	Human
RPS23	5.62955e-133	-0.306927	1	1	1.15231e-128	endothelial cells	Wagner et al.	Human
SOD3	0.000141446	-0.307042	0.219	0.264	1	endothelial cells	Wagner et al.	Human
SPINT2	7.60408e-15	-0.307299	0.229	0.356	1.55648e-10	endothelial cells	Wagner et al.	Human
RSL1D1	1.78182e-29	-0.310016	0.659	0.77	3.64721e-25	endothelial cells	Wagner et al.	Human
AVPI1	2.75356e-08	-0.310641	0.155	0.236	0.000563626	endothelial cells	Wagner et al.	Human
DSTN	2.85126e-12	-0.311043	0.909	0.924	5.83625e-08	endothelial cells	Wagner et al.	Human
PLIN5	7.16687e-14	-0.311573	0.148	0.271	1.46699e-09	endothelial cells	Wagner et al.	Human
TCEAL2	2.6304e-16	-0.311593	0.186	0.323	5.38416e-12	endothelial cells	Wagner et al.	Human
STMN1	4.07865e-39	-0.311781	0.651	0.79	8.34859e-35	endothelial cells	Wagner et al.	Human
DHRS2	6.95348e-18	-0.312082	0.049	0.178	1.42331e-13	endothelial cells	Wagner et al.	Human
NR2F2	3.17061e-23	-0.312185	0.58	0.692	6.48992e-19	endothelial cells	Wagner et al.	Human
MUM1L1	3.46831e-22	-0.312198	0.147	0.32	7.09929e-18	endothelial cells	Wagner et al.	Human
RPL12	3.69649e-112	-0.312541	1	1	7.56634e-108	endothelial cells	Wagner et al.	Human
LAMP5	1.13191e-16	-0.312766	0.093	0.226	2.3169e-12	endothelial cells	Wagner et al.	Human
RPS14	6.08725e-137	-0.313055	1	1	1.246e-132	endothelial cells	Wagner et al.	Human
NR4A2	0.00510173	-0.315767	0.426	0.407	1	endothelial cells	Wagner et al.	Human
SERPING1	9.22599e-28	-0.316525	0.724	0.795	1.88847e-23	endothelial cells	Wagner et al.	Human
HSP90AA1	2.1209e-17	-0.317485	0.975	0.981	4.34128e-13	endothelial cells	Wagner et al.	Human
NACA	3.81981e-105	-0.317634	0.997	1	7.81877e-101	endothelial cells	Wagner et al.	Human
RBMX	3.24516e-28	-0.317988	0.631	0.722	6.64252e-24	endothelial cells	Wagner et al.	Human
MAG	3.77763e-21	-0.318265	0.11	0.27	7.73244e-17	endothelial cells	Wagner et al.	Human
ECHDC2	6.03235e-23	-0.318735	0.412	0.554	1.23476e-18	endothelial cells	Wagner et al.	Human
BASP1	9.9166e-25	-0.3193	0.11	0.295	2.02983e-20	endothelial cells	Wagner et al.	Human
HSPB6	1.97815e-19	-0.319337	0.17	0.326	4.04908e-15	endothelial cells	Wagner et al.	Human
RPS29	1.86761e-118	-0.320234	1	1	3.82282e-114	endothelial cells	Wagner et al.	Human
SMOC2	3.01906e-24	-0.32027	0.112	0.29	6.17971e-20	endothelial cells	Wagner et al.	Human
GADD45G	0.000942005	-0.320615	0.323	0.363	1	endothelial cells	Wagner et al.	Human
PALLD	1.21899e-18	-0.320913	0.246	0.388	2.49516e-14	endothelial cells	Wagner et al.	Human
RPS18	4.27132e-139	-0.321093	1	1	8.74297e-135	endothelial cells	Wagner et al.	Human
MPST	1.18381e-20	-0.322076	0.396	0.507	2.42314e-16	endothelial cells	Wagner et al.	Human
RPS6	2.3349e-116	-0.322964	1	1	4.77931e-112	endothelial cells	Wagner et al.	Human
RPS27A	9.14393e-141	-0.324471	0.998	1	1.87167e-136	endothelial cells	Wagner et al.	Human
ANG	1.24547e-19	-0.324615	0.293	0.43	2.54935e-15	endothelial cells	Wagner et al.	Human
RPL8	2.40678e-111	-0.325526	1	1	4.92643e-107	endothelial cells	Wagner et al.	Human
FAM162A	3.08311e-24	-0.327006	0.461	0.573	6.31081e-20	endothelial cells	Wagner et al.	Human
LGALS3	4.29564e-28	-0.32799	0.85	0.881	8.79275e-24	endothelial cells	Wagner et al.	Human
C20orf27	7.33042e-18	-0.328344	0.336	0.452	1.50046e-13	endothelial cells	Wagner et al.	Human
RPL27	2.31517e-103	-0.329711	0.995	1	4.73891e-99	endothelial cells	Wagner et al.	Human
NGFRAP1	1.69429e-37	-0.329745	0.886	0.925	3.46805e-33	endothelial cells	Wagner et al.	Human
HILPDA	2.89447e-08	-0.330393	0.136	0.214	0.000592468	endothelial cells	Wagner et al.	Human
ST3GAL4	6.03871e-22	-0.330873	0.125	0.282	1.23606e-17	endothelial cells	Wagner et al.	Human
EIF3M	4.75563e-28	-0.331473	0.584	0.68	9.73431e-24	endothelial cells	Wagner et al.	Human
VIM	5.12889e-76	-0.331575	1	0.999	1.04983e-71	endothelial cells	Wagner et al.	Human
MMP2	2.70093e-15	-0.336158	0.219	0.347	5.52854e-11	endothelial cells	Wagner et al.	Human
HMGN2	1.05169e-42	-0.336955	0.869	0.9	2.1527e-38	endothelial cells	Wagner et al.	Human
LTBP4	1.59184e-25	-0.336998	0.416	0.583	3.25833e-21	endothelial cells	Wagner et al.	Human
RPL29	6.43058e-142	-0.337354	1	1	1.31628e-137	endothelial cells	Wagner et al.	Human
BNIP3L	8.78266e-25	-0.338877	0.543	0.623	1.79772e-20	endothelial cells	Wagner et al.	Human
ANXA6	1.3072e-20	-0.338936	0.3	0.435	2.67571e-16	endothelial cells	Wagner et al.	Human
SSPN	1.78794e-25	-0.340218	0.139	0.318	3.65974e-21	endothelial cells	Wagner et al.	Human
RPL13	3.93585e-162	-0.342572	1	1	8.0563e-158	endothelial cells	Wagner et al.	Human
RPL18A	1.06794e-144	-0.345932	1	1	2.18597e-140	endothelial cells	Wagner et al.	Human
C11orf96	1.03938e-16	-0.346565	0.446	0.561	2.12751e-12	endothelial cells	Wagner et al.	Human
COL6A3	8.73698e-21	-0.346785	0.216	0.375	1.78837e-16	endothelial cells	Wagner et al.	Human
RPS21	4.07929e-103	-0.347063	0.998	0.999	8.34989e-99	endothelial cells	Wagner et al.	Human
TUBA1A	1.64967e-20	-0.347728	0.744	0.795	3.3767e-16	endothelial cells	Wagner et al.	Human
RPL37	6.76541e-140	-0.347939	1	1	1.38481e-135	endothelial cells	Wagner et al.	Human
RPS11	8.37299e-129	-0.348654	1	1	1.71387e-124	endothelial cells	Wagner et al.	Human
UQCRB	3.84293e-83	-0.349324	0.979	0.996	7.86609e-79	endothelial cells	Wagner et al.	Human
GREB1	2.29705e-25	-0.349428	0.301	0.484	4.70182e-21	endothelial cells	Wagner et al.	Human
JUNB	2.86062e-22	-0.351147	0.992	0.99	5.8554e-18	endothelial cells	Wagner et al.	Human
RPS4X	6.64773e-160	-0.351265	1	1	1.36072e-155	endothelial cells	Wagner et al.	Human
PEG10	2.17415e-23	-0.352152	0.151	0.326	4.45028e-19	endothelial cells	Wagner et al.	Human
CCDC80	3.39479e-26	-0.353593	0.192	0.387	6.9488e-22	endothelial cells	Wagner et al.	Human
PRMT10	2.14025e-12	-0.355054	0.233	0.338	4.38088e-08	endothelial cells	Wagner et al.	Human
GATM	1.3695e-21	-0.357099	0.177	0.35	2.80322e-17	endothelial cells	Wagner et al.	Human
EIF3H	4.91462e-51	-0.357628	0.83	0.906	1.00597e-46	endothelial cells	Wagner et al.	Human
RPL36A	6.05241e-70	-0.358945	0.984	0.995	1.23887e-65	endothelial cells	Wagner et al.	Human
RPS24	7.08236e-160	-0.35973	1	1	1.44969e-155	endothelial cells	Wagner et al.	Human
KLHDC8A	2.45628e-25	-0.360066	0.161	0.343	5.02777e-21	endothelial cells	Wagner et al.	Human
RPL37A	6.84126e-176	-0.360115	1	1	1.40034e-171	endothelial cells	Wagner et al.	Human
RPL23A	2.72514e-157	-0.36241	1	1	5.57808e-153	endothelial cells	Wagner et al.	Human
ASIP	8.65347e-23	-0.362533	0.144	0.311	1.77128e-18	endothelial cells	Wagner et al.	Human
TSTD1	1.17149e-28	-0.362791	0.278	0.473	2.39793e-24	endothelial cells	Wagner et al.	Human
BTF3	1.17972e-102	-0.363584	0.987	0.999	2.41476e-98	endothelial cells	Wagner et al.	Human
COMMD6	5.08423e-64	-0.364164	0.927	0.977	1.04069e-59	endothelial cells	Wagner et al.	Human
TMEM176B	4.29859e-27	-0.366281	0.134	0.326	8.79878e-23	endothelial cells	Wagner et al.	Human
TSPYL2	1.06031e-15	-0.366914	0.42	0.505	2.17035e-11	endothelial cells	Wagner et al.	Human
RPL38	1.70831e-147	-0.367255	1	1	3.49674e-143	endothelial cells	Wagner et al.	Human
NAP1L1	3.87471e-64	-0.367942	0.931	0.969	7.93115e-60	endothelial cells	Wagner et al.	Human
CLDN11	3.15593e-17	-0.368378	0.235	0.371	6.45987e-13	endothelial cells	Wagner et al.	Human
HTRA1	2.00468e-12	-0.369341	0.326	0.413	4.10339e-08	endothelial cells	Wagner et al.	Human
BTG2	1.97593e-12	-0.371228	0.779	0.777	4.04454e-08	endothelial cells	Wagner et al.	Human
TOMM7	2.79867e-86	-0.3713	0.962	0.993	5.7286e-82	endothelial cells	Wagner et al.	Human
COLEC11	2.02727e-21	-0.372059	0.273	0.428	4.14961e-17	endothelial cells	Wagner et al.	Human
HNMT	3.66122e-27	-0.372369	0.158	0.347	7.49414e-23	endothelial cells	Wagner et al.	Human
TIMP1	3.14365e-24	-0.373625	0.932	0.939	6.43474e-20	endothelial cells	Wagner et al.	Human
NR4A1	3.50026e-34	-0.374629	0.815	0.892	7.16469e-30	endothelial cells	Wagner et al.	Human
CYB5A	4.87383e-21	-0.374699	0.555	0.629	9.97624e-17	endothelial cells	Wagner et al.	Human
CTSF	1.0738e-27	-0.375637	0.336	0.495	2.19796e-23	endothelial cells	Wagner et al.	Human
CCNB1IP1	8.62302e-27	-0.375794	0.308	0.464	1.76504e-22	endothelial cells	Wagner et al.	Human
RPS12	5.27246e-145	-0.376844	1	1	1.07922e-140	endothelial cells	Wagner et al.	Human
ING2	9.89275e-18	-0.377023	0.333	0.441	2.02495e-13	endothelial cells	Wagner et al.	Human
RPL31	3.77521e-174	-0.377789	1	1	7.72747e-170	endothelial cells	Wagner et al.	Human
EIF4A3	5.1222e-09	-0.378415	0.402	0.44	0.000104846	endothelial cells	Wagner et al.	Human
CSTA	4.02654e-24	-0.380477	0.071	0.238	8.24193e-20	endothelial cells	Wagner et al.	Human
EPB41L4A-AS1	1.30417e-41	-0.385432	0.647	0.771	2.66951e-37	endothelial cells	Wagner et al.	Human
CIRBP	2.16897e-83	-0.388203	0.97	0.991	4.43966e-79	endothelial cells	Wagner et al.	Human
RPS25	1.13539e-177	-0.389646	1	1	2.32403e-173	endothelial cells	Wagner et al.	Human
RPLP1	1.16821e-197	-0.390303	1	1	2.3912e-193	endothelial cells	Wagner et al.	Human
RPL10	1.13646e-180	-0.391252	1	1	2.32622e-176	endothelial cells	Wagner et al.	Human
RPS20	8.73783e-163	-0.391455	0.998	1	1.78855e-158	endothelial cells	Wagner et al.	Human
AKAP12	9.05775e-26	-0.393808	0.39	0.558	1.85403e-21	endothelial cells	Wagner et al.	Human
RPL35A	6.84269e-183	-0.39475	0.998	1	1.40063e-178	endothelial cells	Wagner et al.	Human
RPL24	2.64625e-162	-0.39758	1	1	5.41661e-158	endothelial cells	Wagner et al.	Human
CEBPB	3.74293e-24	-0.397676	0.314	0.471	7.6614e-20	endothelial cells	Wagner et al.	Human
RPS2	1.19795e-136	-0.398019	1	1	2.45209e-132	endothelial cells	Wagner et al.	Human
RPL39	8.78032e-159	-0.39806	1	1	1.79724e-154	endothelial cells	Wagner et al.	Human
ABCA8	2.0581e-30	-0.401062	0.126	0.334	4.21272e-26	endothelial cells	Wagner et al.	Human
GLUL	2.11827e-25	-0.401329	0.508	0.626	4.33589e-21	endothelial cells	Wagner et al.	Human
LDHB	6.06922e-57	-0.40265	0.793	0.905	1.24231e-52	endothelial cells	Wagner et al.	Human
HSP90AB1	6.3215e-79	-0.402669	0.979	0.994	1.29395e-74	endothelial cells	Wagner et al.	Human
RPS13	2.73284e-167	-0.406397	1	1	5.59385e-163	endothelial cells	Wagner et al.	Human
RPS15A	4.25008e-192	-0.406855	1	1	8.69949e-188	endothelial cells	Wagner et al.	Human
JUN	2.97161e-41	-0.411142	0.983	0.991	6.0826e-37	endothelial cells	Wagner et al.	Human
SSR2	1.53242e-59	-0.4126	0.76	0.878	3.13671e-55	endothelial cells	Wagner et al.	Human
EEF2	7.90017e-78	-0.413028	0.923	0.968	1.61709e-73	endothelial cells	Wagner et al.	Human
NSG1	2.84892e-30	-0.41336	0.162	0.369	5.83145e-26	endothelial cells	Wagner et al.	Human
ALDH1A1	4.65675e-29	-0.413502	0.347	0.52	9.53189e-25	endothelial cells	Wagner et al.	Human
SMS	3.02443e-30	-0.413721	0.388	0.555	6.19071e-26	endothelial cells	Wagner et al.	Human
COL6A2	5.07824e-29	-0.41404	0.538	0.658	1.03946e-24	endothelial cells	Wagner et al.	Human
NDRG2	4.31008e-41	-0.414363	0.595	0.758	8.82231e-37	endothelial cells	Wagner et al.	Human
RPL36AL	1.29739e-96	-0.415025	0.951	0.993	2.65562e-92	endothelial cells	Wagner et al.	Human
RPL6	2.96562e-168	-0.416672	1	1	6.07033e-164	endothelial cells	Wagner et al.	Human
RPL9	7.46694e-188	-0.416747	1	1	1.52841e-183	endothelial cells	Wagner et al.	Human
FBXO32	1.77504e-27	-0.418249	0.192	0.381	3.63334e-23	endothelial cells	Wagner et al.	Human
RPL13A	2.51843e-218	-0.421721	1	1	5.15498e-214	endothelial cells	Wagner et al.	Human
MXRA8	1.09213e-33	-0.421864	0.162	0.379	2.23548e-29	endothelial cells	Wagner et al.	Human
EIF3F	1.81629e-63	-0.422407	0.779	0.902	3.71777e-59	endothelial cells	Wagner et al.	Human
FXYD1	4.98399e-27	-0.423224	0.405	0.559	1.02017e-22	endothelial cells	Wagner et al.	Human
CALD1	1.3696e-55	-0.423768	0.948	0.973	2.80344e-51	endothelial cells	Wagner et al.	Human
AEBP1	5.84317e-23	-0.425369	0.241	0.399	1.19604e-18	endothelial cells	Wagner et al.	Human
TCEAL1	1.35994e-28	-0.427546	0.429	0.576	2.78366e-24	endothelial cells	Wagner et al.	Human
CRYAB	2.02246e-18	-0.427961	0.202	0.343	4.13978e-14	endothelial cells	Wagner et al.	Human
RPL30	4.17342e-187	-0.428048	1	1	8.54258e-183	endothelial cells	Wagner et al.	Human
MMP23B	1.48491e-34	-0.428599	0.219	0.444	3.03946e-30	endothelial cells	Wagner et al.	Human
RHOBTB3	1.08513e-36	-0.430491	0.301	0.516	2.22115e-32	endothelial cells	Wagner et al.	Human
HS3ST1	7.55006e-24	-0.430918	0.309	0.457	1.54542e-19	endothelial cells	Wagner et al.	Human
RPL4	1.57417e-127	-0.43117	0.987	0.999	3.22217e-123	endothelial cells	Wagner et al.	Human
PLN	8.01242e-05	-0.431508	0.058	0.104	1	endothelial cells	Wagner et al.	Human
RPS7	4.45599e-172	-0.432133	1	1	9.12097e-168	endothelial cells	Wagner et al.	Human
TSHZ2	3.08717e-38	-0.433657	0.418	0.649	6.31912e-34	endothelial cells	Wagner et al.	Human
SNHG8	1.14737e-50	-0.434712	0.834	0.882	2.34856e-46	endothelial cells	Wagner et al.	Human
TPM1	5.36787e-28	-0.434926	0.692	0.764	1.09875e-23	endothelial cells	Wagner et al.	Human
COL6A1	8.72923e-24	-0.436842	0.413	0.54	1.78679e-19	endothelial cells	Wagner et al.	Human
RPS27	1.46272e-203	-0.436929	1	1	2.99404e-199	endothelial cells	Wagner et al.	Human
FTL	1.07378e-117	-0.437228	0.998	1	2.19793e-113	endothelial cells	Wagner et al.	Human
NUPR1	1.08209e-58	-0.438765	0.814	0.909	2.21494e-54	endothelial cells	Wagner et al.	Human
MAOB	7.86049e-39	-0.438982	0.257	0.492	1.60896e-34	endothelial cells	Wagner et al.	Human
RPL17	8.3644e-72	-0.442573	0.856	0.939	1.71211e-67	endothelial cells	Wagner et al.	Human
TMEM66	2.04389e-60	-0.44268	0.718	0.851	4.18364e-56	endothelial cells	Wagner et al.	Human
PRELP	2.17055e-35	-0.443151	0.218	0.451	4.44289e-31	endothelial cells	Wagner et al.	Human
NDN	1.26571e-44	-0.444218	0.314	0.555	2.59077e-40	endothelial cells	Wagner et al.	Human
PDGFRA	1.03505e-32	-0.445312	0.241	0.451	2.11865e-28	endothelial cells	Wagner et al.	Human
RPL23	1.08077e-165	-0.450375	0.997	1	2.21222e-161	endothelial cells	Wagner et al.	Human
RPL7	6.34892e-211	-0.450742	1	1	1.29956e-206	endothelial cells	Wagner et al.	Human
KRT19	7.24215e-29	-0.454281	0.248	0.456	1.4824e-24	endothelial cells	Wagner et al.	Human
RPL15	2.04037e-203	-0.455426	1	1	4.17644e-199	endothelial cells	Wagner et al.	Human
GNB2L1	1.40232e-168	-0.45565	0.997	1	2.87041e-164	endothelial cells	Wagner et al.	Human
SGCE	3.32118e-44	-0.45723	0.252	0.5	6.79813e-40	endothelial cells	Wagner et al.	Human
EIF4A2	3.22701e-82	-0.458522	0.909	0.962	6.60537e-78	endothelial cells	Wagner et al.	Human
OSR2	3.76104e-26	-0.459706	0.274	0.46	7.69847e-22	endothelial cells	Wagner et al.	Human
RPS16	9.18172e-197	-0.459923	1	1	1.87941e-192	endothelial cells	Wagner et al.	Human
ZFAS1	4.93542e-85	-0.462786	0.888	0.965	1.01023e-80	endothelial cells	Wagner et al.	Human
MYLK	3.4437e-19	-0.465016	0.284	0.417	7.0489e-15	endothelial cells	Wagner et al.	Human
RPL3	4.15153e-187	-0.465609	1	1	8.49777e-183	endothelial cells	Wagner et al.	Human
LRRC17	3.91572e-33	-0.466685	0.2	0.413	8.0151e-29	endothelial cells	Wagner et al.	Human
DNAJB1	7.17977e-18	-0.467436	0.738	0.797	1.46963e-13	endothelial cells	Wagner et al.	Human
WISP2	4.10224e-33	-0.467956	0.189	0.416	8.39687e-29	endothelial cells	Wagner et al.	Human
SLC25A6	1.4372e-98	-0.469545	0.934	0.982	2.9418e-94	endothelial cells	Wagner et al.	Human
TUBB	1.18371e-69	-0.469574	0.839	0.917	2.42293e-65	endothelial cells	Wagner et al.	Human
CFH	1.82737e-37	-0.470578	0.237	0.464	3.74044e-33	endothelial cells	Wagner et al.	Human
MORF4L2	1.19106e-62	-0.472113	0.749	0.868	2.43797e-58	endothelial cells	Wagner et al.	Human
RPL21	3.61906e-165	-0.474686	1	1	7.40785e-161	endothelial cells	Wagner et al.	Human
EIF3L	4.31042e-74	-0.476797	0.768	0.901	8.82301e-70	endothelial cells	Wagner et al.	Human
RPS5	3.57177e-151	-0.477769	0.997	1	7.31106e-147	endothelial cells	Wagner et al.	Human
MFAP4	1.34623e-45	-0.481256	0.177	0.451	2.75559e-41	endothelial cells	Wagner et al.	Human
PEG3	5.78059e-44	-0.481883	0.241	0.498	1.18323e-39	endothelial cells	Wagner et al.	Human
PEBP1	4.48415e-89	-0.483073	0.841	0.949	9.1786e-85	endothelial cells	Wagner et al.	Human
RPS3A	4.2482e-216	-0.483183	1	1	8.69564e-212	endothelial cells	Wagner et al.	Human
ZNF331	1.61326e-12	-0.48321	0.232	0.334	3.30218e-08	endothelial cells	Wagner et al.	Human
RPS10	2.57237e-117	-0.484387	0.961	0.993	5.26538e-113	endothelial cells	Wagner et al.	Human
RGS2	8.32458e-15	-0.485649	0.339	0.444	1.70396e-10	endothelial cells	Wagner et al.	Human
EEF1A1	8.61573e-201	-0.487157	1	1	1.76355e-196	endothelial cells	Wagner et al.	Human
RPS3	4.28887e-206	-0.487996	1	1	8.7789e-202	endothelial cells	Wagner et al.	Human
RPL14	5.55815e-202	-0.488654	1	1	1.1377e-197	endothelial cells	Wagner et al.	Human
EIF3E	1.98922e-106	-0.490153	0.916	0.982	4.07172e-102	endothelial cells	Wagner et al.	Human
RPL41	2.49437e-243	-0.492687	1	1	5.10572e-239	endothelial cells	Wagner et al.	Human
EGR1	5.26521e-52	-0.493858	0.839	0.933	1.07774e-47	endothelial cells	Wagner et al.	Human
RP11-304L19.5	1.08745e-46	-0.49799	0.426	0.624	2.2259e-42	endothelial cells	Wagner et al.	Human
SOX4	4.25591e-30	-0.506993	0.503	0.641	8.71143e-26	endothelial cells	Wagner et al.	Human
RPL18	1.03737e-213	-0.507917	1	1	2.12339e-209	endothelial cells	Wagner et al.	Human
LGALS3BP	9.40797e-53	-0.508573	0.45	0.69	1.92572e-48	endothelial cells	Wagner et al.	Human
CYCS	2.96188e-05	-0.509855	0.662	0.62	0.606268	endothelial cells	Wagner et al.	Human
C7	3.48406e-24	-0.512485	0.224	0.394	7.13153e-20	endothelial cells	Wagner et al.	Human
SDC2	9.59157e-53	-0.514232	0.285	0.572	1.9633e-48	endothelial cells	Wagner et al.	Human
GSTM5	3.03995e-45	-0.515517	0.185	0.45	6.22248e-41	endothelial cells	Wagner et al.	Human
RPL10A	1.54432e-201	-0.51745	0.998	1	3.16107e-197	endothelial cells	Wagner et al.	Human
RPLP0	9.25932e-157	-0.521158	0.998	1	1.89529e-152	endothelial cells	Wagner et al.	Human
RPSA	3.88597e-139	-0.521812	0.976	0.997	7.95418e-135	endothelial cells	Wagner et al.	Human
MYH11	4.29493e-09	-0.528613	0.256	0.338	8.79128e-05	endothelial cells	Wagner et al.	Human
LGALS1	3.85941e-104	-0.530255	0.954	0.996	7.89983e-100	endothelial cells	Wagner et al.	Human
SFRP4	2.39984e-23	-0.533269	0.126	0.299	4.91223e-19	endothelial cells	Wagner et al.	Human
RPS8	1.0048e-214	-0.538392	1	1	2.05672e-210	endothelial cells	Wagner et al.	Human
OLFML3	2.8074e-48	-0.541187	0.207	0.477	5.74646e-44	endothelial cells	Wagner et al.	Human
SERPINE1	1.85565e-15	-0.542529	0.142	0.268	3.79833e-11	endothelial cells	Wagner et al.	Human
C6orf48	1.35006e-104	-0.54336	0.885	0.958	2.76343e-100	endothelial cells	Wagner et al.	Human
PLTP	1.33384e-49	-0.548398	0.311	0.55	2.73023e-45	endothelial cells	Wagner et al.	Human
ACTG1	1.48203e-144	-0.549022	0.994	1	3.03356e-140	endothelial cells	Wagner et al.	Human
TMEM98	4.65884e-64	-0.550025	0.303	0.615	9.53618e-60	endothelial cells	Wagner et al.	Human
GSTM3	1.59477e-55	-0.5527	0.347	0.609	3.26433e-51	endothelial cells	Wagner et al.	Human
COL3A1	3.58924e-14	-0.553366	0.175	0.295	7.34681e-10	endothelial cells	Wagner et al.	Human
MYL9	1.09099e-33	-0.554878	0.833	0.894	2.23315e-29	endothelial cells	Wagner et al.	Human
RPL7A	6.50236e-228	-0.556668	0.998	1	1.33097e-223	endothelial cells	Wagner et al.	Human
TCF21	8.28416e-49	-0.563212	0.319	0.57	1.69568e-44	endothelial cells	Wagner et al.	Human
IMPDH2	4.61412e-75	-0.564273	0.509	0.754	9.44464e-71	endothelial cells	Wagner et al.	Human
NBL1	1.10239e-67	-0.566525	0.582	0.793	2.25648e-63	endothelial cells	Wagner et al.	Human
SEPP1	2.80312e-72	-0.569926	0.678	0.831	5.7377e-68	endothelial cells	Wagner et al.	Human
C1R	7.4018e-60	-0.575567	0.421	0.69	1.51508e-55	endothelial cells	Wagner et al.	Human
OGN	1.18976e-47	-0.595421	0.194	0.468	2.43531e-43	endothelial cells	Wagner et al.	Human
MEG3	7.63753e-30	-0.603827	0.465	0.639	1.56333e-25	endothelial cells	Wagner et al.	Human
RPL5	7.97174e-226	-0.609306	1	1	1.63173e-221	endothelial cells	Wagner et al.	Human
MDK	6.22927e-89	-0.624408	0.83	0.916	1.27507e-84	endothelial cells	Wagner et al.	Human
HNRNPA1	3.55498e-185	-0.650565	0.981	0.997	7.2767e-181	endothelial cells	Wagner et al.	Human
RARRES2	2.29683e-117	-0.687066	0.615	0.893	4.70137e-113	endothelial cells	Wagner et al.	Human
TPM2	2.25684e-75	-0.69477	0.705	0.889	4.61952e-71	endothelial cells	Wagner et al.	Human
CITED2	5.14969e-45	-0.696772	0.418	0.617	1.05409e-40	endothelial cells	Wagner et al.	Human
ST13	1.13718e-148	-0.700935	0.872	0.972	2.32769e-144	endothelial cells	Wagner et al.	Human
LUM	5.33494e-23	-0.702013	0.095	0.261	1.09201e-18	endothelial cells	Wagner et al.	Human
NPM1	8.11356e-204	-0.712053	0.968	0.997	1.66076e-199	endothelial cells	Wagner et al.	Human
STAR	9.60611e-57	-0.719947	0.325	0.611	1.96628e-52	endothelial cells	Wagner et al.	Human
SERPINF1	1.86378e-89	-0.743412	0.344	0.703	3.81498e-85	endothelial cells	Wagner et al.	Human
TCEAL4	1.52744e-138	-0.757372	0.874	0.968	3.12651e-134	endothelial cells	Wagner et al.	Human
C1S	3.02833e-101	-0.798309	0.338	0.712	6.19868e-97	endothelial cells	Wagner et al.	Human
RBP1	1.42377e-149	-0.841853	0.896	0.973	2.91431e-145	endothelial cells	Wagner et al.	Human
IGFBP5	3.88136e-122	-0.877766	0.711	0.946	7.94475e-118	endothelial cells	Wagner et al.	Human
COL1A2	1.4185e-38	-0.8928	0.323	0.525	2.90353e-34	endothelial cells	Wagner et al.	Human
SPRR2F	8.2908e-81	-0.898469	0.292	0.64	1.69704e-76	endothelial cells	Wagner et al.	Human
TAGLN	2.22079e-61	-0.937981	0.606	0.79	4.54574e-57	endothelial cells	Wagner et al.	Human
ACTA2	2.66474e-28	-0.964845	0.569	0.691	5.45446e-24	endothelial cells	Wagner et al.	Human
FHL2	4.80921e-151	-0.994629	0.555	0.879	9.84398e-147	endothelial cells	Wagner et al.	Human
APOE	6.69059e-114	-1.03759	0.539	0.833	1.3695e-109	endothelial cells	Wagner et al.	Human
COL1A1	1.03486e-55	-1.04434	0.278	0.556	2.11825e-51	endothelial cells	Wagner et al.	Human
SERPINE2	8.14226e-74	-1.05125	0.246	0.581	1.66664e-69	endothelial cells	Wagner et al.	Human
DCN	9.58949e-197	-1.19337	0.675	0.958	1.96287e-192	endothelial cells	Wagner et al.	Human
HLA-DRA	0	3.93386	0.981	0.145	0	immune cells	Fan et al.	Human
IGKC	0	3.53684	0.812	0.012	0	immune cells	Fan et al.	Human
LYZ	0	3.5055	0.907	0.023	0	immune cells	Fan et al.	Human
CXCL8	0	3.49843	0.585	0.022	0	immune cells	Fan et al.	Human
HLA-DPB1	0	3.45561	0.922	0.093	0	immune cells	Fan et al.	Human
HLA-DPA1	0	3.40746	0.887	0.089	0	immune cells	Fan et al.	Human
CCL5	0	3.38854	0.908	0.028	0	immune cells	Fan et al.	Human
GNLY	0	3.35589	0.429	0.014	0	immune cells	Fan et al.	Human
HLA-DRB1	0	3.28885	0.936	0.139	0	immune cells	Fan et al.	Human
C15orf48	0	3.22976	0.698	0.011	0	immune cells	Fan et al.	Human
JCHAIN	0	3.2216	0.708	0.002	0	immune cells	Fan et al.	Human
NKG7	0	3.16166	0.746	0.009	0	immune cells	Fan et al.	Human
GPR183	0	3.09176	0.812	0.054	0	immune cells	Fan et al.	Human
CD74	0	3.08564	0.981	0.263	0	immune cells	Fan et al.	Human
HLA-DRA	2.07229e-45	2.98315	0.583	0.073	4.24178e-41	immune cells	Wagner et al.	Human
CD74	2.60804e-32	2.90713	0.812	0.211	5.3384e-28	immune cells	Wagner et al.	Human
GZMB	0	2.79313	0.503	0.011	0	immune cells	Fan et al.	Human
HLA-DQB1	0	2.78681	0.801	0.056	0	immune cells	Fan et al.	Human
HLA-DQA1	0	2.75741	0.727	0.022	0	immune cells	Fan et al.	Human
TYROBP	0	2.73612	0.917	0.024	0	immune cells	Fan et al.	Human
TUBA4A	0	2.68236	0.711	0.037	0	immune cells	Fan et al.	Human
CCL4	4.84903e-236	2.66144	0.521	0.01	9.92549e-232	immune cells	Wagner et al.	Human
CST3	0	2.58881	0.938	0.382	0	immune cells	Fan et al.	Human
FCER1G	0	2.56065	0.847	0.022	0	immune cells	Fan et al.	Human
HLA-DPB1	7.25719e-39	2.5388	0.583	0.085	1.48547e-34	immune cells	Wagner et al.	Human
HLA-DPA1	5.6247e-55	2.5348	0.625	0.069	1.15132e-50	immune cells	Wagner et al.	Human
AIF1	0	2.49993	0.789	0.008	0	immune cells	Fan et al.	Human
CST7	0	2.48179	0.721	0.017	0	immune cells	Fan et al.	Human
SRGN	0	2.46138	0.934	0.141	0	immune cells	Fan et al.	Human
HLA-DRB1	4.21635e-48	2.45286	0.646	0.083	8.63045e-44	immune cells	Wagner et al.	Human
IL32	0	2.44322	0.806	0.113	0	immune cells	Fan et al.	Human
CCR7	0	2.44127	0.482	0.014	0	immune cells	Fan et al.	Human
IL7R	0	2.43028	0.626	0.018	0	immune cells	Fan et al.	Human
KLRB1	0	2.42426	0.56	0.021	0	immune cells	Fan et al.	Human
GZMB	0	2.39016	0.63	0.034	0	immune cells	Fan et al.	Human
SRGN	4.43144e-105	2.36509	0.896	0.076	9.07072e-101	immune cells	Wagner et al.	Human
HLA-DRB5	0	2.3615	0.685	0.051	0	immune cells	Fan et al.	Human
GPR183	0	2.34974	0.759	0.039	0	immune cells	Fan et al.	Human
RGS1	0	2.30484	0.521	0.004	0	immune cells	Wagner et al.	Human
CXCR4	0	2.29222	0.689	0.07	0	immune cells	Fan et al.	Human
CXCR4	3.26372e-240	2.27416	0.708	0.019	6.6805e-236	immune cells	Wagner et al.	Human
LST1	0	2.26885	0.796	0.008	0	immune cells	Fan et al.	Human
S100A4	0	2.24803	0.786	0.082	0	immune cells	Fan et al.	Human
KLRD1	0	2.2431	0.563	0.005	0	immune cells	Fan et al.	Human
ARHGDIB	0	2.2395	0.794	0.085	0	immune cells	Fan et al.	Human
CXCR4	0	2.23089	0.773	0.083	0	immune cells	Fan et al.	Human
CD7	0	2.2207	0.609	0.016	0	immune cells	Fan et al.	Human
GZMA	0	2.21546	0.53	0.007	0	immune cells	Fan et al.	Human
TYROBP	0	2.19516	0.542	0.004	0	immune cells	Wagner et al.	Human
HLA-DQB1	0	2.19007	0.883	0.071	0	immune cells	Fan et al.	Human
DUSP2	0	2.19001	0.595	0.048	0	immune cells	Fan et al.	Human
HLA-C	0	2.17433	0.968	0.453	0	immune cells	Fan et al.	Human
HLA-A	0	2.15324	0.961	0.509	0	immune cells	Fan et al.	Human
PRF1	0	2.15131	0.503	0.004	0	immune cells	Fan et al.	Human
HLA-DMA	0	2.11681	0.759	0.049	0	immune cells	Fan et al.	Human
CCL3	1.16387e-304	2.09741	0.354	0.003	2.38233e-300	immune cells	Wagner et al.	Human
CTSW	0	2.08976	0.542	0.007	0	immune cells	Fan et al.	Human
CCL5	0	2.06974	0.458	0.005	0	immune cells	Wagner et al.	Human
HLA-B	0	2.03916	0.979	0.495	0	immune cells	Fan et al.	Human
TRAC	0	2.03867	0.564	0.024	0	immune cells	Fan et al.	Human
CCR7	0	2.03279	0.63	0.023	0	immune cells	Fan et al.	Human
GZMH	0	2.02814	0.437	0.003	0	immune cells	Fan et al.	Human
CTSS	0	2.00716	0.761	0.034	0	immune cells	Fan et al.	Human
EMP3	0	1.99951	0.914	0.213	0	immune cells	Fan et al.	Human
SRGN	0	1.99818	0.966	0.161	0	immune cells	Fan et al.	Human
HLA-DQB1	3.6715e-84	1.99483	0.542	0.033	7.51519e-80	immune cells	Wagner et al.	Human
TRBC2	0	1.99062	0.535	0.036	0	immune cells	Fan et al.	Human
SRGN	0	1.99023	0.848	0.163	0	immune cells	Fan et al.	Human
PTPRC	0	1.98016	0.641	0.053	0	immune cells	Fan et al.	Human
PTPRC	0	1.96346	0.617	0.039	0	immune cells	Fan et al.	Human
CD69	0	1.96256	0.5	0.003	0	immune cells	Wagner et al.	Human
LTB	0	1.94973	0.437	0.014	0	immune cells	Fan et al.	Human
TRBC1	0	1.93888	0.465	0.031	0	immune cells	Fan et al.	Human
CD3D	0	1.93661	0.492	0.02	0	immune cells	Fan et al.	Human
SH3BGRL3	0	1.93276	0.924	0.247	0	immune cells	Fan et al.	Human
CREM	0	1.9157	0.69	0.196	0	immune cells	Fan et al.	Human
TRAT1	0	1.90385	0.449	0.016	0	immune cells	Fan et al.	Human
TYMP	0	1.90251	0.769	0.032	0	immune cells	Fan et al.	Human
CLEC2D	0	1.90097	0.586	0.077	0	immune cells	Fan et al.	Human
TRBC1	0	1.89424	0.493	0.018	0	immune cells	Fan et al.	Human
SDS	0	1.86881	0.363	0.002	0	immune cells	Fan et al.	Human
CORO1A	0	1.86742	0.54	0.035	0	immune cells	Fan et al.	Human
FCN1	0	1.84207	0.482	0.007	0	immune cells	Fan et al.	Human
C1QA	5.04761e-173	1.83747	0.312	0.005	1.0332e-168	immune cells	Wagner et al.	Human
CD68	0	1.82325	0.656	0.017	0	immune cells	Fan et al.	Human
CD3D	0	1.82002	0.511	0.031	0	immune cells	Fan et al.	Human
CD2	0	1.81759	0.476	0.026	0	immune cells	Fan et al.	Human
CYBA	0	1.81577	0.906	0.182	0	immune cells	Fan et al.	Human
HLA-DQA1	0	1.81233	0.734	0.037	0	immune cells	Fan et al.	Human
CRIP1	0	1.80791	0.505	0.048	0	immune cells	Fan et al.	Human
MS4A6A	0	1.80001	0.565	0.009	0	immune cells	Fan et al.	Human
BIRC3	0	1.79928	0.421	0.035	0	immune cells	Fan et al.	Human
GPR183	0	1.79507	0.574	0.044	0	immune cells	Fan et al.	Human
CD53	0	1.78991	0.549	0.035	0	immune cells	Fan et al.	Human
PLEK	0	1.72599	0.558	0.026	0	immune cells	Fan et al.	Human
S100A4	0	1.72409	0.618	0.073	0	immune cells	Fan et al.	Human
CYBA	0	1.71796	0.741	0.172	0	immune cells	Fan et al.	Human
HCST	0	1.71698	0.478	0.028	0	immune cells	Fan et al.	Human
IL3RA	0	1.70367	0.545	0.018	0	immune cells	Fan et al.	Human
CD79A	0	1.69722	0.266	0.002	0	immune cells	Fan et al.	Human
ARHGDIB	0	1.69074	0.644	0.107	0	immune cells	Fan et al.	Human
SAMSN1	0	1.68483	0.457	0.034	0	immune cells	Fan et al.	Human
HCST	0	1.68371	0.771	0.005	0	immune cells	Wagner et al.	Human
S100A4	1.02458e-46	1.68004	0.708	0.102	2.09722e-42	immune cells	Wagner et al.	Human
IL8	8.79154e-20	1.64099	0.167	0.013	1.79954e-15	immune cells	Wagner et al.	Human
NKG7	0	1.60571	0.396	0.002	0	immune cells	Wagner et al.	Human
HLA-DQA1	1.0078e-146	1.6031	0.396	0.009	2.06287e-142	immune cells	Wagner et al.	Human
PLD4	0	1.59383	0.539	0.007	0	immune cells	Fan et al.	Human
SPOCK2	0	1.56238	0.396	0.019	0	immune cells	Fan et al.	Human
CYTIP	0	1.55696	0.432	0.035	0	immune cells	Fan et al.	Human
BIRC3	4.98423e-299	1.53814	0.388	0.046	9.97046e-295	immune cells	Fan et al.	Human
CD69	1.31827e-270	1.52985	0.274	0.024	2.63706e-266	immune cells	Fan et al.	Human
AIF1	5.55845e-291	1.52615	0.375	0.004	1.13776e-286	immune cells	Wagner et al.	Human
CD52	0	1.51676	0.479	0.005	0	immune cells	Wagner et al.	Human
GPR183	0	1.49434	0.396	0.003	0	immune cells	Wagner et al.	Human
IL2RG	0	1.49301	0.457	0.04	0	immune cells	Fan et al.	Human
C1QC	1.07869e-134	1.49126	0.188	0.002	2.20797e-130	immune cells	Wagner et al.	Human
CD14	1.38047e-43	1.47566	0.375	0.03	2.82568e-39	immune cells	Wagner et al.	Human
RGCC	3.23257e-246	1.47277	0.39	0.056	6.46643e-242	immune cells	Fan et al.	Human
EVI2B	0	1.46204	0.369	0.029	0	immune cells	Fan et al.	Human
FCER1G	1.00764e-280	1.45246	0.417	0.005	2.06253e-276	immune cells	Wagner et al.	Human
TSPAN13	3.84572e-302	1.44102	0.487	0.021	7.69298e-298	immune cells	Fan et al.	Human
IER3	1.62269e-06	1.43694	0.458	0.205	0.0332148	immune cells	Wagner et al.	Human
IL32	8.16707e-13	1.43682	0.479	0.153	1.67172e-08	immune cells	Wagner et al.	Human
CD44	3.64807e-246	1.42962	0.488	0.09	7.29761e-242	immune cells	Fan et al.	Human
LYZ	0	1.41832	0.292	0.001	0	immune cells	Wagner et al.	Human
DUSP2	6.41172e-52	1.3955	0.542	0.053	1.31242e-47	immune cells	Wagner et al.	Human
HLA-DRB5	6.05706e-18	1.37509	0.292	0.043	1.23982e-13	immune cells	Wagner et al.	Human
GNA15	0	1.37226	0.468	0.015	0	immune cells	Fan et al.	Human
CYBA	9.81501e-31	1.37154	0.875	0.263	2.00903e-26	immune cells	Wagner et al.	Human
CD7	6.66416e-265	1.36717	0.346	0.039	1.3331e-260	immune cells	Fan et al.	Human
CD52	1.05492e-247	1.3537	0.37	0.049	2.11025e-243	immune cells	Fan et al.	Human
NFKBIA	8.04715e-08	1.35288	0.854	0.681	0.00164717	immune cells	Wagner et al.	Human
ARHGDIB	1.62039e-66	1.35227	0.729	0.078	3.31678e-62	immune cells	Wagner et al.	Human
C1QB	3.90677e-103	1.3377	0.208	0.004	7.99677e-99	immune cells	Wagner et al.	Human
CORO1A	0	1.31833	0.5	0.005	0	immune cells	Wagner et al.	Human
PLAC8	0	1.31354	0.506	0.015	0	immune cells	Fan et al.	Human
LDLRAD4	2.08927e-294	1.29859	0.364	0.012	4.17938e-290	immune cells	Fan et al.	Human
CCL5	1.59026e-269	1.29289	0.45	0.064	3.18115e-265	immune cells	Fan et al.	Human
MS4A6A	0	1.27209	0.333	0.002	0	immune cells	Wagner et al.	Human
SH3BGRL3	1.85637e-20	1.26073	0.896	0.441	3.79981e-16	immune cells	Wagner et al.	Human
GPX1	0.000615816	1.24382	0.688	0.567	1	immune cells	Wagner et al.	Human
EVI2A	0	1.24278	0.3	0.018	0	immune cells	Fan et al.	Human
GZMA	0	1.23388	0.333	0.001	0	immune cells	Wagner et al.	Human
CD53	2.61601e-253	1.22978	0.39	0.053	5.23306e-249	immune cells	Fan et al.	Human
HLA-B	1.11789e-22	1.22407	1	0.63	2.28821e-18	immune cells	Wagner et al.	Human
CXCL3	4.43236e-15	1.18657	0.146	0.014	9.0726e-11	immune cells	Wagner et al.	Human
LAPTM5	0	1.18457	0.562	0.006	0	immune cells	Wagner et al.	Human
B2M	3.50701e-20	1.17973	1	0.998	7.17849e-16	immune cells	Wagner et al.	Human
KLRB1	4.03334e-262	1.17853	0.188	0.001	8.25584e-258	immune cells	Wagner et al.	Human
C1orf162	1.21064e-176	1.15691	0.375	0.007	2.47806e-172	immune cells	Wagner et al.	Human
FCER1A	6.07538e-235	1.14292	0.167	0.001	1.24357e-230	immune cells	Wagner et al.	Human
CD6	0	1.13291	0.29	0.015	0	immune cells	Fan et al.	Human
TNFAIP3	2.64911e-15	1.13262	0.5	0.142	5.42246e-11	immune cells	Wagner et al.	Human
LST1	0	1.1012	0.396	0.003	0	immune cells	Wagner et al.	Human
HLA-DMA	1.43844e-40	1.09504	0.396	0.036	2.94434e-36	immune cells	Wagner et al.	Human
LILRB4	0	1.08929	0.377	0.005	0	immune cells	Fan et al.	Human
RGS2	2.44503e-06	1.08207	0.646	0.438	0.0500473	immune cells	Wagner et al.	Human
CXCL2	0.000391312	1.07695	0.146	0.043	1	immune cells	Wagner et al.	Human
SIDT1	0	1.05439	0.338	0.002	0	immune cells	Fan et al.	Human
COTL1	7.60969e-29	1.0479	0.5	0.08	1.55763e-24	immune cells	Wagner et al.	Human
SELL	0	1.03476	0.429	0.009	0	immune cells	Fan et al.	Human
GMFG	1.26896e-113	1.03475	0.708	0.042	2.59744e-109	immune cells	Wagner et al.	Human
LSP1	0	1.02715	0.354	0.002	0	immune cells	Wagner et al.	Human
PTPRCAP	1.47782e-172	1.02677	0.417	0.009	3.02496e-168	immune cells	Wagner et al.	Human
PFN1	7.2134e-10	1.02355	0.854	0.745	1.47651e-05	immune cells	Wagner et al.	Human
MZB1	0	1.00671	0.338	0.001	0	immune cells	Fan et al.	Human
FXYD5	5.49888e-34	1.00527	0.5	0.068	1.12557e-29	immune cells	Wagner et al.	Human
KLF6	2.61727e-14	1.00512	0.896	0.536	5.35728e-10	immune cells	Wagner et al.	Human
ZFAND2A	2.30062e-07	1.00333	0.354	0.125	0.00470914	immune cells	Wagner et al.	Human
GZMK	0	0.997032	0.292	0.001	0	immune cells	Wagner et al.	Human
CTSS	3.91002e-78	0.994556	0.354	0.015	8.00342e-74	immune cells	Wagner et al.	Human
PTPRC	0	0.986939	0.583	0.001	0	immune cells	Wagner et al.	Human
HLA-C	2.15283e-17	0.986358	0.979	0.776	4.40662e-13	immune cells	Wagner et al.	Human
HLA-A	2.21795e-15	0.981275	1	0.857	4.53992e-11	immune cells	Wagner et al.	Human
DERL3	0	0.977637	0.403	0.007	0	immune cells	Fan et al.	Human
HSPA1A	0.005235	0.970481	0.833	0.783	1	immune cells	Wagner et al.	Human
SH3TC1	0	0.957771	0.305	0.005	0	immune cells	Fan et al.	Human
BIRC3	2.11935e-17	0.951004	0.188	0.019	4.3381e-13	immune cells	Wagner et al.	Human
ALOX5AP	1.10032e-111	0.948614	0.562	0.027	2.25224e-107	immune cells	Wagner et al.	Human
CLECL1	0	0.946929	0.266	0.005	0	immune cells	Fan et al.	Human
CD53	0	0.942722	0.438	0.001	0	immune cells	Wagner et al.	Human
TYMP	2.36347e-36	0.936944	0.438	0.049	4.83778e-32	immune cells	Wagner et al.	Human
RNASE6	0	0.935001	0.333	0.001	0	immune cells	Wagner et al.	Human
C15orf48	8.53896e-33	0.932847	0.125	0.004	1.74784e-28	immune cells	Wagner et al.	Human
SOD2	1.66195e-05	0.932047	0.458	0.22	0.340185	immune cells	Wagner et al.	Human
GNLY	5.09784e-38	0.924385	0.125	0.004	1.04348e-33	immune cells	Wagner et al.	Human
VAMP8	2.04703e-79	0.920823	0.458	0.025	4.19007e-75	immune cells	Wagner et al.	Human
P2RY6	0	0.919669	0.312	0.002	0	immune cells	Fan et al.	Human
IL7R	1.72996e-85	0.917602	0.167	0.003	3.54106e-81	immune cells	Wagner et al.	Human
CD83	6.67052e-24	0.91633	0.312	0.037	1.36539e-19	immune cells	Wagner et al.	Human
SAT1	0.00551694	0.912642	0.75	0.674	1	immune cells	Wagner et al.	Human
LILRA4	0	0.912325	0.331	0.001	0	immune cells	Fan et al.	Human
NCF1	7.45169e-295	0.872355	0.273	0.006	1.49064e-290	immune cells	Fan et al.	Human
LTB	2.60018e-210	0.871094	0.271	0.003	5.32231e-206	immune cells	Wagner et al.	Human
FGL2	1.68334e-45	0.868465	0.354	0.026	3.44563e-41	immune cells	Wagner et al.	Human
CST7	0	0.864913	0.375	0.001	0	immune cells	Wagner et al.	Human
CD3D	0	0.86352	0.312	0.001	0	immune cells	Wagner et al.	Human
IFI30	3.30649e-146	0.847618	0.292	0.005	6.76805e-142	immune cells	Wagner et al.	Human
GPSM3	2.07866e-169	0.847328	0.458	0.011	4.25482e-165	immune cells	Wagner et al.	Human
ANXA1	4.41532e-08	0.839442	0.729	0.455	0.000903771	immune cells	Wagner et al.	Human
SPIB	0	0.835182	0.299	0.002	0	immune cells	Fan et al.	Human
ARPC1B	2.00857e-23	0.823528	0.708	0.179	4.11135e-19	immune cells	Wagner et al.	Human
HLA-DMB	9.42631e-96	0.820891	0.354	0.012	1.92947e-91	immune cells	Wagner et al.	Human
RGCC	7.30733e-19	0.820367	0.375	0.064	1.49574e-14	immune cells	Wagner et al.	Human
MCL1	7.59474e-08	0.812403	0.667	0.412	0.00155457	immune cells	Wagner et al.	Human
CTSW	5.27053e-280	0.80705	0.312	0.002	1.07883e-275	immune cells	Wagner et al.	Human
CD37	8.04292e-171	0.799179	0.438	0.01	1.6463e-166	immune cells	Wagner et al.	Human
CD2	0	0.798446	0.333	0.001	0	immune cells	Wagner et al.	Human
CD68	5.60554e-48	0.796831	0.312	0.019	1.1474e-43	immune cells	Wagner et al.	Human
CKLF	3.85112e-16	0.796123	0.625	0.2	7.88285e-12	immune cells	Wagner et al.	Human
IRF4	0	0.792285	0.299	0.003	0	immune cells	Fan et al.	Human
IL1B	0	0.789107	0.188	0	0	immune cells	Wagner et al.	Human
TMSB4X	6.52398e-14	0.788153	1	1	1.33539e-09	immune cells	Wagner et al.	Human
TNF	1.70666e-247	0.766579	0.188	0.001	3.49335e-243	immune cells	Wagner et al.	Human
CYTIP	0	0.765172	0.292	0.001	0	immune cells	Wagner et al.	Human
SCT	0	0.764344	0.273	0.001	0	immune cells	Fan et al.	Human
PHACTR1	3.70554e-45	0.760546	0.208	0.009	7.58487e-41	immune cells	Wagner et al.	Human
ARPC3	3.32242e-09	0.760412	0.875	0.607	6.80067e-05	immune cells	Wagner et al.	Human
HSP90AA1	0.00173088	0.755633	1	0.981	1	immune cells	Wagner et al.	Human
ITGB2	0	0.747947	0.417	0.002	0	immune cells	Wagner et al.	Human
ZFP36L2	2.71665e-05	0.744155	0.75	0.596	0.556072	immune cells	Wagner et al.	Human
PTCRA	0	0.738744	0.273	0	0	immune cells	Fan et al.	Human
ARL4C	1.77745e-125	0.737687	0.292	0.006	3.63827e-121	immune cells	Wagner et al.	Human
SPI1	6.74734e-192	0.737449	0.312	0.004	1.38111e-187	immune cells	Wagner et al.	Human
HMGB2	0.000471998	0.730394	0.75	0.574	1	immune cells	Wagner et al.	Human
BTG1	2.27555e-05	0.724868	0.938	0.871	0.465782	immune cells	Wagner et al.	Human
MYBL2	0	0.714831	0.279	0.005	0	immune cells	Fan et al.	Human
PLIN2	0.00105044	0.705358	0.312	0.154	1	immune cells	Wagner et al.	Human
TSC22D3	3.89875e-06	0.703748	0.812	0.637	0.0798035	immune cells	Wagner et al.	Human
CRIP1	8.48357e-09	0.700768	0.354	0.101	0.00017365	immune cells	Wagner et al.	Human
LINC00936	6.99338e-12	0.698434	0.333	0.079	1.43148e-07	immune cells	Wagner et al.	Human
S100A11	1.4803e-06	0.689534	0.812	0.589	0.0303002	immune cells	Wagner et al.	Human
RAC2	2.30099e-187	0.687625	0.354	0.006	4.7099e-183	immune cells	Wagner et al.	Human
FYB	0	0.683549	0.458	0.002	0	immune cells	Wagner et al.	Human
C10orf54	2.45128e-14	0.682928	0.583	0.182	5.01752e-10	immune cells	Wagner et al.	Human
RORA	0.0040293	0.659463	0.292	0.159	1	immune cells	Wagner et al.	Human
TXNIP	3.57647e-05	0.657451	0.792	0.591	0.732067	immune cells	Wagner et al.	Human
DUSP1	6.17161e-06	0.653671	0.958	0.872	0.126327	immune cells	Wagner et al.	Human
ACAP1	2.3884e-39	0.651858	0.375	0.033	4.88881e-35	immune cells	Wagner et al.	Human
PSMB9	5.74117e-09	0.649657	0.438	0.148	0.000117516	immune cells	Wagner et al.	Human
REL	7.71158e-11	0.649276	0.542	0.19	1.57848e-06	immune cells	Wagner et al.	Human
IER5	7.9914e-10	0.643648	0.25	0.054	1.63576e-05	immune cells	Wagner et al.	Human
IL1R2	3.13205e-99	0.640054	0.125	0.001	6.41099e-95	immune cells	Wagner et al.	Human
INSIG1	7.75808e-05	0.639684	0.229	0.084	1	immune cells	Wagner et al.	Human
CSF2RA	7.96543e-138	0.628591	0.25	0.004	1.63044e-133	immune cells	Wagner et al.	Human
ELF1	3.14736e-06	0.623833	0.396	0.165	0.0644232	immune cells	Wagner et al.	Human
CD48	0	0.618854	0.312	0.001	0	immune cells	Wagner et al.	Human
CCR7	1.63328e-104	0.618237	0.125	0.001	3.34317e-100	immune cells	Wagner et al.	Human
MNDA	0	0.611577	0.312	0	0	immune cells	Wagner et al.	Human
IFNG	1.05782e-198	0.602293	0.125	0	2.16526e-194	immune cells	Wagner et al.	Human
PLAUR	5.02402e-10	0.596409	0.333	0.087	1.02837e-05	immune cells	Wagner et al.	Human
CD44	5.01862e-18	0.591877	0.417	0.08	1.02726e-13	immune cells	Wagner et al.	Human
EVI2B	0	0.586162	0.354	0	0	immune cells	Wagner et al.	Human
FTL	0.00745975	0.585356	1	1	1	immune cells	Wagner et al.	Human
ID2	0.000942943	0.582975	0.729	0.599	1	immune cells	Wagner et al.	Human
ATP5E	1.52128e-10	0.579585	0.938	0.92	3.1139e-06	immune cells	Wagner et al.	Human
RP11-796E2.4	1.00276e-05	0.579396	0.167	0.041	0.205255	immune cells	Wagner et al.	Human
CFL1	3.16352e-06	0.578575	0.938	0.828	0.0647542	immune cells	Wagner et al.	Human
RNASET2	4.57733e-06	0.577217	0.562	0.296	0.0936933	immune cells	Wagner et al.	Human
DOK2	0	0.569752	0.271	0	0	immune cells	Wagner et al.	Human
CREM	0.000353478	0.564182	0.396	0.214	1	immune cells	Wagner et al.	Human
VSIG4	0	0.561771	0.271	0.001	0	immune cells	Wagner et al.	Human
FOLR2	6.51171e-176	0.560404	0.167	0.001	1.33288e-171	immune cells	Wagner et al.	Human
CLEC7A	0	0.560229	0.25	0	0	immune cells	Wagner et al.	Human
STK17B	1.04196e-71	0.559799	0.292	0.011	2.13278e-67	immune cells	Wagner et al.	Human
CARD16	1.4064e-08	0.558889	0.458	0.166	0.000287877	immune cells	Wagner et al.	Human
FNBP1	2.8383e-08	0.558554	0.479	0.189	0.000580971	immune cells	Wagner et al.	Human
ACTB	2.93885e-08	0.555216	1	0.996	0.000601554	immune cells	Wagner et al.	Human
H2AFV	3.40583e-05	0.549748	0.521	0.291	0.69714	immune cells	Wagner et al.	Human
C5AR1	9.48221e-223	0.543653	0.188	0.001	1.94091e-218	immune cells	Wagner et al.	Human
OAZ1	2.25717e-07	0.542935	0.958	0.891	0.00462021	immune cells	Wagner et al.	Human
PSME2	9.15501e-05	0.540638	0.562	0.336	1	immune cells	Wagner et al.	Human
FAM26F	2.34116e-26	0.537219	0.271	0.026	4.79212e-22	immune cells	Wagner et al.	Human
OSM	0	0.535169	0.229	0	0	immune cells	Wagner et al.	Human
CLEC10A	0	0.534806	0.167	0	0	immune cells	Wagner et al.	Human
CD3E	0	0.529347	0.229	0	0	immune cells	Wagner et al.	Human
DNAJB6	0.00206055	0.524055	0.688	0.5	1	immune cells	Wagner et al.	Human
NR4A2	1.33362e-06	0.518655	0.75	0.407	0.0272979	immune cells	Wagner et al.	Human
PMAIP1	1.49166e-21	0.515709	0.208	0.019	3.05328e-17	immune cells	Wagner et al.	Human
PPP2R5C	9.03637e-06	0.515028	0.312	0.12	0.184966	immune cells	Wagner et al.	Human
OGFRL1	4.72533e-25	0.51373	0.208	0.016	9.67229e-21	immune cells	Wagner et al.	Human
GZMH	0	0.513723	0.25	0	0	immune cells	Wagner et al.	Human
FCGR2A	2.32951e-89	0.512101	0.271	0.007	4.76828e-85	immune cells	Wagner et al.	Human
STK4	1.19046e-19	0.510257	0.5	0.105	2.43675e-15	immune cells	Wagner et al.	Human
UPP1	3.74763e-22	0.50661	0.271	0.03	7.67103e-18	immune cells	Wagner et al.	Human
RILPL2	0.000158523	0.502863	0.354	0.168	1	immune cells	Wagner et al.	Human
MAP3K8	4.32477e-12	0.501936	0.25	0.045	8.85237e-08	immune cells	Wagner et al.	Human
TPM3	4.72931e-07	0.500277	0.562	0.257	0.00968043	immune cells	Wagner et al.	Human
RGS10	0.000207722	0.499932	0.438	0.244	1	immune cells	Wagner et al.	Human
RASSF4	9.29419e-12	0.499513	0.208	0.033	1.90243e-07	immune cells	Wagner et al.	Human
GPR34	0	0.498439	0.25	0	0	immune cells	Wagner et al.	Human
HN1	2.74738e-05	0.496517	0.312	0.125	0.562361	immune cells	Wagner et al.	Human
AP1S2	8.11484e-10	0.494482	0.333	0.089	1.66103e-05	immune cells	Wagner et al.	Human
LRRFIP1	1.4519e-08	0.494089	0.521	0.211	0.000297189	immune cells	Wagner et al.	Human
FAM49B	8.2174e-24	0.490675	0.396	0.058	1.68202e-19	immune cells	Wagner et al.	Human
MYL12A	2.00213e-05	0.489998	0.875	0.738	0.409817	immune cells	Wagner et al.	Human
ISG20	1.58624e-20	0.48925	0.333	0.047	3.24687e-16	immune cells	Wagner et al.	Human
ISG15	2.12893e-05	0.485516	0.562	0.308	0.43577	immune cells	Wagner et al.	Human
RHOH	0	0.48257	0.208	0	0	immune cells	Wagner et al.	Human
LYVE1	3.12375e-09	0.480165	0.104	0.012	6.394e-05	immune cells	Wagner et al.	Human
RP11-386I14.4	4.41015e-06	0.478705	0.25	0.077	0.0902714	immune cells	Wagner et al.	Human
CELF2	8.88587e-05	0.473371	0.458	0.25	1	immune cells	Wagner et al.	Human
HOPX	3.06517e-08	0.472983	0.271	0.071	0.00062741	immune cells	Wagner et al.	Human
MS4A7	9.48562e-304	0.472718	0.25	0.001	1.94161e-299	immune cells	Wagner et al.	Human
PPP1CA	4.71909e-07	0.468823	0.5	0.211	0.00965951	immune cells	Wagner et al.	Human
MYO1F	7.37003e-66	0.467761	0.354	0.018	1.50857e-61	immune cells	Wagner et al.	Human
GLIPR1	1.66244e-07	0.464278	0.354	0.118	0.00340286	immune cells	Wagner et al.	Human
LCP1	0	0.463479	0.292	0.001	0	immune cells	Wagner et al.	Human
CD7	1.07706e-274	0.462014	0.208	0.001	2.20464e-270	immune cells	Wagner et al.	Human
HSPH1	0.000542288	0.459648	0.438	0.237	1	immune cells	Wagner et al.	Human
HLA-F	4.89593e-14	0.458827	0.417	0.097	1.00215e-09	immune cells	Wagner et al.	Human
VMP1	0.00167362	0.458198	0.562	0.384	1	immune cells	Wagner et al.	Human
IL2RG	0	0.456682	0.25	0.001	0	immune cells	Wagner et al.	Human
CD96	3.63099e-92	0.454741	0.167	0.002	7.43227e-88	immune cells	Wagner et al.	Human
PYCARD	7.15891e-09	0.453229	0.458	0.167	0.000146536	immune cells	Wagner et al.	Human
IL10RA	0	0.4513	0.292	0.002	0	immune cells	Wagner et al.	Human
GLIPR2	6.72014e-10	0.450865	0.271	0.061	1.37555e-05	immune cells	Wagner et al.	Human
CD163	0	0.447834	0.208	0	0	immune cells	Wagner et al.	Human
TAGLN2	2.76319e-06	0.43961	0.75	0.458	0.0565598	immune cells	Wagner et al.	Human
LGALS2	2.07594e-106	0.439408	0.104	0.001	4.24924e-102	immune cells	Wagner et al.	Human
OSTF1	5.20868e-15	0.435742	0.417	0.092	1.06616e-10	immune cells	Wagner et al.	Human
PLAC8	1.89375e-247	0.433117	0.188	0.001	3.87632e-243	immune cells	Wagner et al.	Human
LPAR6	0.000829625	0.43263	0.229	0.097	1	immune cells	Wagner et al.	Human
RP11-1143G9.4	5.49676e-29	0.431124	0.146	0.007	1.12513e-24	immune cells	Wagner et al.	Human
SRSF2	0.000895208	0.429688	0.646	0.449	1	immune cells	Wagner et al.	Human
ABRACL	4.53798e-19	0.429065	0.292	0.039	9.2888e-15	immune cells	Wagner et al.	Human
UBC	0.00301045	0.428158	1	0.972	1	immune cells	Wagner et al.	Human
TNFAIP8	1.81673e-23	0.427339	0.208	0.017	3.71866e-19	immune cells	Wagner et al.	Human
RARRES3	0.00183363	0.426363	0.521	0.336	1	immune cells	Wagner et al.	Human
HLA-E	7.02183e-06	0.423914	0.917	0.64	0.14373	immune cells	Wagner et al.	Human
LCK	2.00929e-289	0.423637	0.208	0.001	4.11282e-285	immune cells	Wagner et al.	Human
CYTH4	0	0.420844	0.188	0	0	immune cells	Wagner et al.	Human
EVI2A	0	0.420481	0.292	0	0	immune cells	Wagner et al.	Human
IRF1	0.00360884	0.419142	0.479	0.306	1	immune cells	Wagner et al.	Human
AMICA1	8.33619e-294	0.418547	0.167	0	1.70634e-289	immune cells	Wagner et al.	Human
ARRB2	3.69041e-21	0.416321	0.333	0.046	7.55391e-17	immune cells	Wagner et al.	Human
LEPROTL1	1.61455e-06	0.41529	0.354	0.13	0.0330482	immune cells	Wagner et al.	Human
SYAP1	9.9917e-05	0.415031	0.521	0.282	1	immune cells	Wagner et al.	Human
GPR171	2.87427e-185	0.412971	0.167	0.001	5.88334e-181	immune cells	Wagner et al.	Human
NFKBID	9.42305e-12	0.410092	0.312	0.067	1.9288e-07	immune cells	Wagner et al.	Human
SMAP2	1.4013e-17	0.407354	0.229	0.028	2.86832e-13	immune cells	Wagner et al.	Human
DBI	0.0010584	0.407313	0.646	0.465	1	immune cells	Wagner et al.	Human
PTPRE	2.42619e-32	0.406295	0.25	0.018	4.96617e-28	immune cells	Wagner et al.	Human
SUB1	0.000252538	0.403903	0.854	0.667	1	immune cells	Wagner et al.	Human
C3AR1	0	0.403879	0.146	0	0	immune cells	Wagner et al.	Human
RUNX3	3.53396e-90	0.403042	0.125	0.001	7.23367e-86	immune cells	Wagner et al.	Human
ARPC2	3.71138e-05	0.401324	0.938	0.716	0.759682	immune cells	Wagner et al.	Human
LAT	7.70129e-34	0.400987	0.188	0.01	1.57638e-29	immune cells	Wagner et al.	Human
HCLS1	1.51674e-51	0.400753	0.271	0.013	3.10462e-47	immune cells	Wagner et al.	Human
TRAF3IP3	1.70999e-278	0.399949	0.188	0.001	3.50017e-274	immune cells	Wagner et al.	Human
CLEC4E	2.9585e-300	0.39835	0.146	0	6.05575e-296	immune cells	Wagner et al.	Human
WIPF1	1.29777e-12	0.398317	0.229	0.037	2.6564e-08	immune cells	Wagner et al.	Human
TAGAP	3.851e-123	0.394123	0.188	0.002	7.88261e-119	immune cells	Wagner et al.	Human
PCSK7	3.0826e-07	0.393559	0.521	0.209	0.00630978	immune cells	Wagner et al.	Human
EMB	4.63467e-263	0.392237	0.25	0.001	9.4867e-259	immune cells	Wagner et al.	Human
MGAT1	1.90911e-06	0.392158	0.396	0.162	0.0390776	immune cells	Wagner et al.	Human
TUBA4A	5.17555e-10	0.392004	0.208	0.038	1.05938e-05	immune cells	Wagner et al.	Human
NEAT1	0.0010991	0.39129	0.958	0.857	1	immune cells	Wagner et al.	Human
CLK1	0.000386082	0.390707	0.75	0.548	1	immune cells	Wagner et al.	Human
LIMD2	7.61358e-27	0.390208	0.333	0.037	1.55842e-22	immune cells	Wagner et al.	Human
TREM2	0	0.390161	0.146	0	0	immune cells	Wagner et al.	Human
ZC3HAV1	6.29851e-08	0.385064	0.312	0.093	0.00128924	immune cells	Wagner et al.	Human
EVL	9.36041e-06	0.382411	0.312	0.12	0.191598	immune cells	Wagner et al.	Human
CD8A	5.89656e-160	0.379784	0.167	0.001	1.20697e-155	immune cells	Wagner et al.	Human
DDX39A	4.62081e-07	0.379586	0.312	0.1	0.00945833	immune cells	Wagner et al.	Human
STAT4	2.36959e-71	0.377045	0.167	0.003	4.85032e-67	immune cells	Wagner et al.	Human
CCL3L1	0	0.375487	0.125	0	0	immune cells	Wagner et al.	Human
ARHGAP15	6.63463e-30	0.374891	0.208	0.014	1.35804e-25	immune cells	Wagner et al.	Human
LDHA	0.000772218	0.372459	0.688	0.465	1	immune cells	Wagner et al.	Human
MIR24-2	0.0016013	0.369724	0.438	0.245	1	immune cells	Wagner et al.	Human
RBM39	0.00010099	0.369711	0.875	0.743	1	immune cells	Wagner et al.	Human
APOBEC3G	0.000172017	0.369217	0.292	0.126	1	immune cells	Wagner et al.	Human
GTF3A	0.00290391	0.366588	0.375	0.219	1	immune cells	Wagner et al.	Human
RNF213	1.83332e-05	0.366012	0.417	0.184	0.375262	immune cells	Wagner et al.	Human
CHMP1B	0.00342059	0.365447	0.417	0.254	1	immune cells	Wagner et al.	Human
SPOCK2	9.38471e-45	0.363782	0.208	0.009	1.92096e-40	immune cells	Wagner et al.	Human
GPR65	1.00053e-195	0.363626	0.167	0.001	2.04799e-191	immune cells	Wagner et al.	Human
PRR13	5.07413e-05	0.363236	0.562	0.35	1	immune cells	Wagner et al.	Human
SH3KBP1	1.50206e-06	0.362804	0.229	0.063	0.0307456	immune cells	Wagner et al.	Human
ADAP2	4.65526e-24	0.36009	0.208	0.017	9.52885e-20	immune cells	Wagner et al.	Human
VMO1	6.5985e-33	0.359318	0.104	0.003	1.35065e-28	immune cells	Wagner et al.	Human
RNF130	9.55643e-05	0.357255	0.438	0.214	1	immune cells	Wagner et al.	Human
PDE4B	8.25267e-35	0.356339	0.208	0.012	1.68924e-30	immune cells	Wagner et al.	Human
MBNL1	5.35267e-10	0.353311	0.458	0.144	1.09564e-05	immune cells	Wagner et al.	Human
CDC42SE2	4.5962e-07	0.350683	0.271	0.079	0.00940797	immune cells	Wagner et al.	Human
ORMDL1	0.000290173	0.347944	0.479	0.27	1	immune cells	Wagner et al.	Human
TBC1D10C	4.40654e-237	0.346794	0.229	0.001	9.01974e-233	immune cells	Wagner et al.	Human
KLRG1	1.29438e-100	0.345719	0.188	0.003	2.64946e-96	immune cells	Wagner et al.	Human
FCGR2B	0	0.345653	0.167	0	0	immune cells	Wagner et al.	Human
TGFBI	5.20379e-13	0.344811	0.188	0.025	1.06516e-08	immune cells	Wagner et al.	Human
CD97	3.06569e-11	0.344694	0.25	0.047	6.27516e-07	immune cells	Wagner et al.	Human
DUSP10	1.7337e-37	0.343835	0.208	0.011	3.54872e-33	immune cells	Wagner et al.	Human
ARPC5	2.81344e-05	0.34337	0.688	0.403	0.575884	immune cells	Wagner et al.	Human
DEDD2	0.00034796	0.34078	0.312	0.143	1	immune cells	Wagner et al.	Human
DDX3X	0.00012447	0.338592	0.479	0.258	1	immune cells	Wagner et al.	Human
TNFSF13B	2.87856e-165	0.337502	0.229	0.002	5.89212e-161	immune cells	Wagner et al.	Human
GIMAP7	1.20609e-10	0.335117	0.229	0.041	2.46875e-06	immune cells	Wagner et al.	Human
SAMHD1	7.74534e-05	0.334901	0.271	0.106	1	immune cells	Wagner et al.	Human
KLRD1	1.75706e-110	0.334586	0.188	0.003	3.59652e-106	immune cells	Wagner et al.	Human
RNF19A	0.00359516	0.334144	0.271	0.144	1	immune cells	Wagner et al.	Human
TLR2	2.15818e-79	0.333867	0.125	0.002	4.41759e-75	immune cells	Wagner et al.	Human
ARL4A	0.000603008	0.333784	0.333	0.162	1	immune cells	Wagner et al.	Human
NUP214	3.50619e-06	0.332074	0.292	0.099	0.0717682	immune cells	Wagner et al.	Human
CD3G	3.70192e-270	0.330428	0.146	0	7.57746e-266	immune cells	Wagner et al.	Human
SLC2A3	8.00752e-05	0.329868	0.458	0.219	1	immune cells	Wagner et al.	Human
CD86	0	0.328821	0.188	0	0	immune cells	Wagner et al.	Human
FMNL1	1.07677e-182	0.327305	0.208	0.002	2.20405e-178	immune cells	Wagner et al.	Human
SLA	0	0.324647	0.229	0.001	0	immune cells	Wagner et al.	Human
GNG2	6.2644e-08	0.324146	0.188	0.038	0.00128226	immune cells	Wagner et al.	Human
KIAA0101	2.55832e-17	0.32263	0.104	0.006	5.23663e-13	immune cells	Wagner et al.	Human
PPP1R18	0.00012391	0.322498	0.208	0.071	1	immune cells	Wagner et al.	Human
HAVCR2	3.24325e-271	0.32238	0.167	0	6.63862e-267	immune cells	Wagner et al.	Human
SP110	5.03538e-05	0.321973	0.417	0.192	1	immune cells	Wagner et al.	Human
KIF2A	2.96275e-06	0.320333	0.271	0.085	0.0606446	immune cells	Wagner et al.	Human
ADA	4.1866e-18	0.319272	0.167	0.015	8.56956e-14	immune cells	Wagner et al.	Human
KDM6B	4.01935e-05	0.317944	0.375	0.164	0.82272	immune cells	Wagner et al.	Human
SLC9A3R1	5.47706e-12	0.317939	0.208	0.032	1.1211e-07	immune cells	Wagner et al.	Human
UBB	0.00582986	0.317859	0.979	0.962	1	immune cells	Wagner et al.	Human
AMD1	0.00400912	0.317734	0.396	0.226	1	immune cells	Wagner et al.	Human
EPSTI1	2.02692e-12	0.316876	0.292	0.057	4.14891e-08	immune cells	Wagner et al.	Human
PTPN6	4.13657e-106	0.315751	0.229	0.004	8.46714e-102	immune cells	Wagner et al.	Human
XCL2	2.00693e-276	0.315656	0.104	0	4.10798e-272	immune cells	Wagner et al.	Human
CLEC2B	0.0043143	0.315448	0.646	0.413	1	immune cells	Wagner et al.	Human
PTTG1	5.06152e-06	0.310889	0.125	0.024	0.103604	immune cells	Wagner et al.	Human
NABP1	4.38289e-08	0.309574	0.208	0.045	0.000897134	immune cells	Wagner et al.	Human
COX7B	0.00176051	0.309307	0.708	0.584	1	immune cells	Wagner et al.	Human
PTGER2	4.79355e-08	0.307547	0.229	0.054	0.000981191	immune cells	Wagner et al.	Human
TMEM107	2.5767e-05	0.300303	0.271	0.095	0.527425	immune cells	Wagner et al.	Human
STAB1	1.37337e-17	0.299506	0.146	0.012	2.81116e-13	immune cells	Wagner et al.	Human
ERN1	0.00332557	0.298593	0.146	0.053	1	immune cells	Wagner et al.	Human
ADRB2	3.09843e-29	0.298459	0.167	0.009	6.34218e-25	immune cells	Wagner et al.	Human
SKA2	0.000772147	0.297729	0.292	0.133	1	immune cells	Wagner et al.	Human
IL18	7.40004e-130	0.297544	0.208	0.003	1.51471e-125	immune cells	Wagner et al.	Human
BAX	0.00708956	0.297012	0.354	0.208	1	immune cells	Wagner et al.	Human
DUSP4	5.28162e-23	0.296583	0.125	0.007	1.0811e-18	immune cells	Wagner et al.	Human
RNF166	3.25824e-15	0.295618	0.292	0.047	6.66928e-11	immune cells	Wagner et al.	Human
RIPK2	2.23929e-09	0.295569	0.188	0.033	4.5836e-05	immune cells	Wagner et al.	Human
CD8B	9.16298e-173	0.294066	0.104	0	1.87557e-168	immune cells	Wagner et al.	Human
GATA3	1.06029e-89	0.293612	0.146	0.002	2.17031e-85	immune cells	Wagner et al.	Human
IL16	3.30217e-66	0.293053	0.229	0.007	6.75922e-62	immune cells	Wagner et al.	Human
PSMB10	0.000469559	0.292315	0.312	0.144	1	immune cells	Wagner et al.	Human
TAPSAR1	2.48791e-10	0.292112	0.229	0.044	5.09251e-06	immune cells	Wagner et al.	Human
CCND3	0.00440931	0.29164	0.271	0.141	1	immune cells	Wagner et al.	Human
ERICH1	0.000504366	0.290474	0.417	0.22	1	immune cells	Wagner et al.	Human
BIN2	3.70192e-270	0.290471	0.146	0	7.57746e-266	immune cells	Wagner et al.	Human
XBP1	0.00970491	0.289359	0.562	0.378	1	immune cells	Wagner et al.	Human
DRAP1	0.000246273	0.286748	0.708	0.506	1	immune cells	Wagner et al.	Human
BUB3	0.000257434	0.286446	0.438	0.214	1	immune cells	Wagner et al.	Human
ATP2B1	0.000260121	0.286333	0.312	0.138	1	immune cells	Wagner et al.	Human
ARHGAP24	6.88762e-05	0.285846	0.188	0.058	1	immune cells	Wagner et al.	Human
CAPG	1.04109e-11	0.284987	0.208	0.033	2.13101e-07	immune cells	Wagner et al.	Human
CXCL16	7.87672e-07	0.284076	0.188	0.044	0.0161228	immune cells	Wagner et al.	Human
RP11-347P5.1	1.30486e-29	0.28407	0.146	0.007	2.67091e-25	immune cells	Wagner et al.	Human
NCF1	1.88604e-125	0.283427	0.167	0.002	3.86053e-121	immune cells	Wagner et al.	Human
SAMSN1	0	0.282269	0.167	0	0	immune cells	Wagner et al.	Human
WAS	0	0.281801	0.188	0	0	immune cells	Wagner et al.	Human
ATP5J2	0.00453736	0.281223	0.812	0.624	1	immune cells	Wagner et al.	Human
RCSD1	1.44184e-12	0.280961	0.208	0.031	2.9513e-08	immune cells	Wagner et al.	Human
RNF125	1.09356e-17	0.280938	0.167	0.015	2.23842e-13	immune cells	Wagner et al.	Human
CTSC	2.53202e-06	0.27991	0.333	0.115	0.051828	immune cells	Wagner et al.	Human
MFSD1	4.49002e-09	0.27979	0.292	0.072	9.19062e-05	immune cells	Wagner et al.	Human
DPP7	0.000718861	0.279356	0.417	0.222	1	immune cells	Wagner et al.	Human
CLEC12A	0	0.279204	0.188	0	0	immune cells	Wagner et al.	Human
C9orf142	0.00136241	0.277145	0.375	0.202	1	immune cells	Wagner et al.	Human
POMP	0.00297324	0.276823	0.708	0.571	1	immune cells	Wagner et al.	Human
MBP	5.64012e-09	0.276092	0.271	0.064	0.000115448	immune cells	Wagner et al.	Human
BCL2A1	2.80468e-138	0.275019	0.104	0	5.7409e-134	immune cells	Wagner et al.	Human
APOLD1	0.000302278	0.274518	0.167	0.052	1	immune cells	Wagner et al.	Human
CPVL	4.01125e-11	0.274244	0.25	0.047	8.21062e-07	immune cells	Wagner et al.	Human
SETDB2	1.0577e-06	0.273519	0.188	0.044	0.02165	immune cells	Wagner et al.	Human
CREBL2	4.06158e-05	0.271549	0.271	0.098	0.831364	immune cells	Wagner et al.	Human
PTDSS1	0.000154748	0.271536	0.229	0.082	1	immune cells	Wagner et al.	Human
CD247	1.30275e-245	0.271333	0.146	0	2.66659e-241	immune cells	Wagner et al.	Human
USP36	0.00781621	0.270074	0.25	0.127	1	immune cells	Wagner et al.	Human
GIMAP4	5.57395e-12	0.270063	0.229	0.037	1.14093e-07	immune cells	Wagner et al.	Human
DDIT3	0.00850994	0.269801	0.562	0.382	1	immune cells	Wagner et al.	Human
ZC3H12A	4.57602e-06	0.269763	0.167	0.039	0.0936666	immune cells	Wagner et al.	Human
ST3GAL6	7.63653e-29	0.269596	0.208	0.014	1.56312e-24	immune cells	Wagner et al.	Human
GLRX	1.73613e-05	0.269094	0.25	0.082	0.355369	immune cells	Wagner et al.	Human
TBXAS1	1.10203e-89	0.26689	0.146	0.002	2.25574e-85	immune cells	Wagner et al.	Human
APBB1IP	0	0.265716	0.188	0	0	immune cells	Wagner et al.	Human
ZDHHC12	2.69245e-09	0.26526	0.229	0.048	5.51117e-05	immune cells	Wagner et al.	Human
MIR142	6.40647e-284	0.264612	0.125	0	1.31134e-279	immune cells	Wagner et al.	Human
STXBP2	1.52815e-17	0.264094	0.167	0.015	3.12798e-13	immune cells	Wagner et al.	Human
SORL1	3.36618e-05	0.263963	0.167	0.045	0.689024	immune cells	Wagner et al.	Human
FAM107B	1.00707e-07	0.263106	0.167	0.032	0.00206137	immune cells	Wagner et al.	Human
AAK1	0.00286614	0.263103	0.292	0.146	1	immune cells	Wagner et al.	Human
PHF20	0.00474174	0.26269	0.354	0.192	1	immune cells	Wagner et al.	Human
TMEM2	1.41781e-05	0.262072	0.125	0.026	0.290212	immune cells	Wagner et al.	Human
TET2	6.51758e-07	0.260908	0.188	0.042	0.0133408	immune cells	Wagner et al.	Human
AKAP13	0.00125404	0.260279	0.438	0.233	1	immune cells	Wagner et al.	Human
CLEC9A	0	0.260255	0.188	0	0	immune cells	Wagner et al.	Human
HMGA1	2.64988e-16	0.257927	0.188	0.02	5.42403e-12	immune cells	Wagner et al.	Human
IFI44L	0.00153665	0.257534	0.354	0.181	1	immune cells	Wagner et al.	Human
UQCR11.1	0.000217827	0.257527	0.875	0.696	1	immune cells	Wagner et al.	Human
CDK2AP2	0.000592085	0.257442	0.354	0.169	1	immune cells	Wagner et al.	Human
LDLRAD4	1.92744e-18	0.257088	0.188	0.018	3.94527e-14	immune cells	Wagner et al.	Human
LAMTOR4	0.000574615	0.256635	0.812	0.656	1	immune cells	Wagner et al.	Human
IKZF1	0	0.256629	0.188	0	0	immune cells	Wagner et al.	Human
RAB11FIP1	1.24966e-12	0.25626	0.208	0.031	2.55793e-08	immune cells	Wagner et al.	Human
SLC39A10	0.000180747	0.255976	0.271	0.108	1	immune cells	Wagner et al.	Human
CD55	0.0013035	0.254633	0.562	0.338	1	immune cells	Wagner et al.	Human
NFKBIE	0.0042663	0.252639	0.104	0.033	1	immune cells	Wagner et al.	Human
TMA7	0.000379522	0.252581	1	0.942	1	immune cells	Wagner et al.	Human
TNFRSF1B	2.83651e-07	0.252379	0.125	0.02	0.00580606	immune cells	Wagner et al.	Human
CFLAR	0.000106644	0.252098	0.354	0.151	1	immune cells	Wagner et al.	Human
CMTM3	8.70296e-06	0.252075	0.458	0.191	0.178141	immune cells	Wagner et al.	Human
KPNA2	1.43683e-05	0.251418	0.167	0.043	0.294105	immune cells	Wagner et al.	Human
CD300A	8.28852e-117	0.251388	0.125	0.001	1.69658e-112	immune cells	Wagner et al.	Human
THEMIS2	2.16343e-86	0.251253	0.188	0.003	4.42833e-82	immune cells	Wagner et al.	Human
ARHGAP30	2.9585e-300	0.251012	0.146	0	6.05575e-296	immune cells	Wagner et al.	Human
PLEK	7.87098e-221	0.250606	0.125	0	1.61111e-216	immune cells	Wagner et al.	Human
SPCS3	3.89189e-05	0.250548	0.25	0.088	0.796631	immune cells	Wagner et al.	Human
TNFRSF14	2.1381e-05	0.250466	0.229	0.072	0.437648	immune cells	Wagner et al.	Human
KLHDC3	0.00249124	-0.257499	0.042	0.229	1	immune cells	Wagner et al.	Human
ST6GALNAC6	0.00198549	-0.257929	0.042	0.238	1	immune cells	Wagner et al.	Human
PRDX5	0.00167006	-0.258377	0.688	0.813	1	immune cells	Wagner et al.	Human
C16orf45	0.00321283	-0.258475	0.021	0.184	1	immune cells	Wagner et al.	Human
RPL23	6.51842e-07	-0.260154	1	1	0.0133426	immune cells	Wagner et al.	Human
RPS3	4.22953e-07	-0.26101	1	1	0.00865742	immune cells	Wagner et al.	Human
CCNB1IP1	0.00114001	-0.261135	0.229	0.457	1	immune cells	Wagner et al.	Human
RPL7	2.31957e-08	-0.261489	1	1	0.000474794	immune cells	Wagner et al.	Human
VAT1	0.00965259	-0.261766	0.125	0.292	1	immune cells	Wagner et al.	Human
SRP14	0.000302584	-0.263087	0.958	0.99	1	immune cells	Wagner et al.	Human
RPL35A	8.38105e-09	-0.263219	1	1	0.000171552	immune cells	Wagner et al.	Human
LMNA	0.00349351	-0.264383	0.542	0.714	1	immune cells	Wagner et al.	Human
RPS10	0.000164953	-0.264778	1	0.991	1	immune cells	Wagner et al.	Human
CNBP	0.00522156	-0.266323	0.729	0.854	1	immune cells	Wagner et al.	Human
RPL4	1.6435e-05	-0.266934	1	0.999	0.336409	immune cells	Wagner et al.	Human
NFIC	0.00660244	-0.267057	0.396	0.571	1	immune cells	Wagner et al.	Human
RPS7	3.19023e-08	-0.267468	1	1	0.000653009	immune cells	Wagner et al.	Human
TUSC3	0.00846227	-0.271173	0.125	0.292	1	immune cells	Wagner et al.	Human
NAP1L1	0.00023053	-0.271664	0.896	0.967	1	immune cells	Wagner et al.	Human
BEX2	0.00669843	-0.272052	0.125	0.309	1	immune cells	Wagner et al.	Human
CTSK	0.00989884	-0.274095	0.062	0.206	1	immune cells	Wagner et al.	Human
CPED1	0.00382138	-0.275178	0.042	0.209	1	immune cells	Wagner et al.	Human
MORF4L2	0.00238564	-0.27561	0.708	0.862	1	immune cells	Wagner et al.	Human
JUNB	0.00650658	-0.277475	1	0.99	1	immune cells	Wagner et al.	Human
BSG	0.00218914	-0.278011	0.625	0.735	1	immune cells	Wagner et al.	Human
RPL9	5.06806e-09	-0.281618	1	1	0.000103738	immune cells	Wagner et al.	Human
CSNK2B	0.00531378	-0.281925	0.438	0.604	1	immune cells	Wagner et al.	Human
VDAC2	0.00369156	-0.283381	0.542	0.689	1	immune cells	Wagner et al.	Human
AP2M1	0.00958372	-0.283528	0.5	0.615	1	immune cells	Wagner et al.	Human
EPHX1	0.00684523	-0.284456	0.583	0.723	1	immune cells	Wagner et al.	Human
CCNI	0.00469616	-0.286883	0.792	0.885	1	immune cells	Wagner et al.	Human
MAGED2	0.000113808	-0.287933	0.542	0.756	1	immune cells	Wagner et al.	Human
RPS5	4.53085e-07	-0.288383	1	1	0.0092742	immune cells	Wagner et al.	Human
EPHX2	0.00389489	-0.290728	0.062	0.228	1	immune cells	Wagner et al.	Human
SNHG18	0.00219879	-0.291228	0.042	0.231	1	immune cells	Wagner et al.	Human
TMED4	0.00353412	-0.29222	0.125	0.324	1	immune cells	Wagner et al.	Human
C12orf57	0.00035066	-0.293382	0.708	0.915	1	immune cells	Wagner et al.	Human
EIF1B	0.00347363	-0.294759	0.521	0.712	1	immune cells	Wagner et al.	Human
RPLP0	2.92426e-06	-0.296025	1	1	0.0598566	immune cells	Wagner et al.	Human
EBPL	0.00906273	-0.296184	0.271	0.445	1	immune cells	Wagner et al.	Human
EIF3M	0.00369773	-0.297724	0.521	0.676	1	immune cells	Wagner et al.	Human
DST	0.00508896	-0.298143	0.125	0.307	1	immune cells	Wagner et al.	Human
C1orf123	0.00365811	-0.298553	0.146	0.342	1	immune cells	Wagner et al.	Human
CCDC3	0.00278217	-0.299753	0.062	0.257	1	immune cells	Wagner et al.	Human
FUNDC2	0.00355422	-0.299811	0.25	0.45	1	immune cells	Wagner et al.	Human
NDUFA4	0.000688854	-0.304763	0.896	0.931	1	immune cells	Wagner et al.	Human
C1S	0.00711981	-0.305149	0.5	0.693	1	immune cells	Wagner et al.	Human
SEC62	0.00148063	-0.306689	0.75	0.842	1	immune cells	Wagner et al.	Human
FAM204A	0.00534163	-0.308367	0.146	0.322	1	immune cells	Wagner et al.	Human
TAX1BP3	0.00541892	-0.309622	0.167	0.338	1	immune cells	Wagner et al.	Human
LAPTM4A	8.42103e-05	-0.310349	0.896	0.966	1	immune cells	Wagner et al.	Human
ESD	0.00262646	-0.310581	0.604	0.763	1	immune cells	Wagner et al.	Human
EEF2	4.16029e-05	-0.312895	0.896	0.966	0.85157	immune cells	Wagner et al.	Human
RCN1	0.00317391	-0.312998	0.208	0.421	1	immune cells	Wagner et al.	Human
MLTK	0.00787249	-0.313145	0.229	0.408	1	immune cells	Wagner et al.	Human
FGF7	0.00144837	-0.31573	0.021	0.209	1	immune cells	Wagner et al.	Human
GINM1	0.00195542	-0.315847	0.146	0.372	1	immune cells	Wagner et al.	Human
FBXO17	0.00114695	-0.316648	0.062	0.275	1	immune cells	Wagner et al.	Human
RPL15	3.09752e-11	-0.317782	1	1	6.34032e-07	immune cells	Wagner et al.	Human
CNN1	0.0088569	-0.322637	0.021	0.156	1	immune cells	Wagner et al.	Human
GSTM5	0.00982722	-0.324865	0.271	0.437	1	immune cells	Wagner et al.	Human
CNN3	0.00140086	-0.327469	0.396	0.582	1	immune cells	Wagner et al.	Human
OAZ2	0.00654353	-0.330285	0.208	0.391	1	immune cells	Wagner et al.	Human
NDUFS4	0.000514232	-0.331163	0.458	0.654	1	immune cells	Wagner et al.	Human
EIF3L	7.34046e-05	-0.331489	0.875	0.894	1	immune cells	Wagner et al.	Human
APP	0.00228989	-0.333752	0.208	0.414	1	immune cells	Wagner et al.	Human
YBX3	0.00872271	-0.334041	0.396	0.528	1	immune cells	Wagner et al.	Human
SGCE	0.00289307	-0.336948	0.312	0.487	1	immune cells	Wagner et al.	Human
NPM1	2.78402e-06	-0.337014	0.979	0.996	0.0569862	immune cells	Wagner et al.	Human
TMEM159	0.000868352	-0.338495	0.083	0.305	1	immune cells	Wagner et al.	Human
PEG3	0.00624796	-0.338752	0.312	0.485	1	immune cells	Wagner et al.	Human
RPS8	3.20884e-10	-0.338949	1	1	6.56818e-06	immune cells	Wagner et al.	Human
SELM	0.000408688	-0.339196	0.583	0.805	1	immune cells	Wagner et al.	Human
GLTSCR2	5.75703e-06	-0.339527	0.979	0.976	0.117841	immune cells	Wagner et al.	Human
GLO1	0.000594316	-0.341178	0.146	0.408	1	immune cells	Wagner et al.	Human
HNRNPA1	1.04633e-06	-0.341445	1	0.996	0.0214173	immune cells	Wagner et al.	Human
RPL7A	5.40768e-11	-0.342526	1	1	1.1069e-06	immune cells	Wagner et al.	Human
WBP5	0.000290092	-0.343592	0.646	0.841	1	immune cells	Wagner et al.	Human
SPARC	0.000424695	-0.344866	0.417	0.679	1	immune cells	Wagner et al.	Human
GNB2L1	8.072e-10	-0.346109	1	1	1.65226e-05	immune cells	Wagner et al.	Human
ADH5	0.00215464	-0.348365	0.292	0.518	1	immune cells	Wagner et al.	Human
KLHDC8B	0.000228661	-0.349006	0	0.224	1	immune cells	Wagner et al.	Human
EIF3F	0.000153639	-0.350946	0.771	0.896	1	immune cells	Wagner et al.	Human
LMOD1	0.00201148	-0.351297	0.042	0.226	1	immune cells	Wagner et al.	Human
RPL3	6.38401e-10	-0.352869	1	1	1.30674e-05	immune cells	Wagner et al.	Human
FXYD1	0.00788719	-0.35567	0.396	0.552	1	immune cells	Wagner et al.	Human
ACTG1	1.29036e-06	-0.359835	1	0.999	0.0264124	immune cells	Wagner et al.	Human
CYB5A	0.00874814	-0.361194	0.438	0.626	1	immune cells	Wagner et al.	Human
PEBP1	8.06367e-06	-0.362915	0.833	0.944	0.165055	immune cells	Wagner et al.	Human
PTRF	0.00615884	-0.365679	0.396	0.562	1	immune cells	Wagner et al.	Human
PCMTD1	0.000730945	-0.366328	0.125	0.349	1	immune cells	Wagner et al.	Human
CAMLG	0.00127182	-0.367647	0.458	0.632	1	immune cells	Wagner et al.	Human
EIF4B	0.000873788	-0.368126	0.479	0.643	1	immune cells	Wagner et al.	Human
NUPR1	0.000166789	-0.36841	0.667	0.905	1	immune cells	Wagner et al.	Human
PEG10	0.00430692	-0.369879	0.146	0.318	1	immune cells	Wagner et al.	Human
MRFAP1	0.000212322	-0.372395	0.583	0.775	1	immune cells	Wagner et al.	Human
FXYD6	0.00161208	-0.374676	0.333	0.56	1	immune cells	Wagner et al.	Human
SYTL4	0.00125827	-0.375034	0.146	0.345	1	immune cells	Wagner et al.	Human
APOE	0.0086171	-0.377701	0.75	0.818	1	immune cells	Wagner et al.	Human
NR2F2	0.000378564	-0.380698	0.458	0.687	1	immune cells	Wagner et al.	Human
ZFYVE21	0.000717989	-0.38418	0.208	0.423	1	immune cells	Wagner et al.	Human
SNHG7	0.00137917	-0.384711	0.604	0.723	1	immune cells	Wagner et al.	Human
CD59	0.00468426	-0.387512	0.458	0.578	1	immune cells	Wagner et al.	Human
CALD1	0.000121477	-0.387914	0.854	0.973	1	immune cells	Wagner et al.	Human
RP11-304L19.5	0.000834283	-0.388092	0.417	0.614	1	immune cells	Wagner et al.	Human
RPL17	1.88019e-05	-0.388572	0.875	0.935	0.384855	immune cells	Wagner et al.	Human
RPL10A	2.02777e-12	-0.390937	1	1	4.15064e-08	immune cells	Wagner et al.	Human
BST2	1.85814e-05	-0.392599	0.958	0.973	0.380343	immune cells	Wagner et al.	Human
EPB41L4A-AS1	4.53105e-05	-0.40208	0.542	0.766	0.927461	immune cells	Wagner et al.	Human
EIF3E	4.86316e-07	-0.402804	0.917	0.979	0.00995441	immune cells	Wagner et al.	Human
TCEAL4	3.02522e-05	-0.405196	0.875	0.963	0.619233	immune cells	Wagner et al.	Human
C6orf48	7.47156e-06	-0.410718	0.812	0.955	0.152935	immune cells	Wagner et al.	Human
OSR2	0.00651981	-0.411474	0.271	0.451	1	immune cells	Wagner et al.	Human
TUBA1A	0.00472527	-0.416035	0.688	0.793	1	immune cells	Wagner et al.	Human
IGFBP5	0.000173876	-0.429043	0.771	0.934	1	immune cells	Wagner et al.	Human
CIRBP	1.06903e-09	-0.432831	1	0.989	2.1882e-05	immune cells	Wagner et al.	Human
S100A13	0.000176794	-0.434083	0.375	0.604	1	immune cells	Wagner et al.	Human
TMEM98	4.06224e-05	-0.437155	0.292	0.6	0.8315	immune cells	Wagner et al.	Human
SERPINF1	0.000508587	-0.441609	0.5	0.685	1	immune cells	Wagner et al.	Human
EMP2	0.000143885	-0.44279	0.438	0.617	1	immune cells	Wagner et al.	Human
COX7A1	0.000983344	-0.447799	0.167	0.37	1	immune cells	Wagner et al.	Human
RBP1	3.07542e-05	-0.454363	0.854	0.969	0.629508	immune cells	Wagner et al.	Human
TPM1	0.000393478	-0.459957	0.604	0.761	1	immune cells	Wagner et al.	Human
IMPDH2	3.62107e-05	-0.462232	0.542	0.742	0.741196	immune cells	Wagner et al.	Human
ST13	3.76728e-07	-0.464504	0.812	0.968	0.00771125	immune cells	Wagner et al.	Human
CAV1	0.00766651	-0.468575	0.562	0.705	1	immune cells	Wagner et al.	Human
RPL5	6.61844e-13	-0.47181	1	1	1.35473e-08	immune cells	Wagner et al.	Human
NDRG2	9.19956e-06	-0.47734	0.5	0.75	0.188306	immune cells	Wagner et al.	Human
EIF4A2	6.22144e-08	-0.478396	0.854	0.96	0.00127347	immune cells	Wagner et al.	Human
C11orf96	0.00275377	-0.4794	0.375	0.555	1	immune cells	Wagner et al.	Human
GNG11	0.000718149	-0.483016	0.5	0.741	1	immune cells	Wagner et al.	Human
MDK	5.09241e-06	-0.492406	0.792	0.912	0.104237	immune cells	Wagner et al.	Human
NGFRAP1	4.58501e-08	-0.531531	0.729	0.923	0.000938505	immune cells	Wagner et al.	Human
SPRR2F	0.00474403	-0.53181	0.438	0.622	1	immune cells	Wagner et al.	Human
VIM	1.34661e-12	-0.558908	1	0.999	2.75637e-08	immune cells	Wagner et al.	Human
JUN	2.62207e-06	-0.561382	0.958	0.991	0.0536711	immune cells	Wagner et al.	Human
DCN	5.37196e-06	-0.564948	0.833	0.944	0.109959	immune cells	Wagner et al.	Human
EGR1	1.75088e-06	-0.569087	0.812	0.929	0.0358388	immune cells	Wagner et al.	Human
FHL2	3.97864e-06	-0.576875	0.646	0.863	0.0814389	immune cells	Wagner et al.	Human
IGFBP7	0.00541082	-0.580635	0.792	0.869	1	immune cells	Wagner et al.	Human
MARCKSL1	4.67307e-07	-0.628075	0.583	0.841	0.00956531	immune cells	Wagner et al.	Human
TSC22D1	6.26387e-07	-0.63399	0.604	0.816	0.0128215	immune cells	Wagner et al.	Human
SPARCL1	0.00421004	-0.645093	0.562	0.702	1	immune cells	Wagner et al.	Human
DSTN	1.03931e-08	-0.674382	0.729	0.924	0.000212736	immune cells	Wagner et al.	Human
TPM2	3.10094e-07	-0.771085	0.688	0.88	0.00634731	immune cells	Wagner et al.	Human
MYL9	3.79441e-06	-0.827081	0.667	0.891	0.0776677	immune cells	Wagner et al.	Human
RGS5	0	2.21421	0.774	0.068	0	perivascular cells	Wagner et al.	Human
TAGLN	0	2.02836	0.976	0.759	0	perivascular cells	Wagner et al.	Human
ACTA2	0	1.99534	0.971	0.653	0	perivascular cells	Wagner et al.	Human
ADIRF	0	1.97489	0.989	0.787	0	perivascular cells	Wagner et al.	Human
PLN	0	1.95973	0.693	0.036	0	perivascular cells	Wagner et al.	Human
TIMP3	0	1.85785	0.932	0.188	0	perivascular cells	Wagner et al.	Human
CRIP1	0	1.75328	0.77	0.029	0	perivascular cells	Wagner et al.	Human
RERGL	0	1.73476	0.616	0.023	0	perivascular cells	Wagner et al.	Human
S100A4	0	1.69958	0.614	0.048	0	perivascular cells	Wagner et al.	Human
MYL9	0	1.68622	0.998	0.879	0	perivascular cells	Wagner et al.	Human
MYH11	0	1.67417	0.874	0.274	0	perivascular cells	Wagner et al.	Human
SOD3	0	1.59511	0.838	0.198	0	perivascular cells	Wagner et al.	Human
BCAM	0	1.59468	0.834	0.116	0	perivascular cells	Wagner et al.	Human
TINAGL1	0	1.5708	0.838	0.062	0	perivascular cells	Wagner et al.	Human
MT2A	0	1.55813	0.978	0.584	0	perivascular cells	Wagner et al.	Human
NDUFA4L2	0	1.55598	0.636	0.043	0	perivascular cells	Wagner et al.	Human
BGN	0	1.54909	0.771	0.217	0	perivascular cells	Wagner et al.	Human
IGFBP7	0	1.45747	0.999	0.854	0	perivascular cells	Wagner et al.	Human
CD9	0	1.41046	0.83	0.136	0	perivascular cells	Wagner et al.	Human
MT1E	0	1.30969	0.792	0.286	0	perivascular cells	Wagner et al.	Human
RGS16	0	1.30628	0.553	0.086	0	perivascular cells	Wagner et al.	Human
PLAC9	0	1.29946	0.701	0.037	0	perivascular cells	Wagner et al.	Human
MFGE8	0	1.29727	0.904	0.421	0	perivascular cells	Wagner et al.	Human
DSTN	0	1.2763	0.988	0.916	0	perivascular cells	Wagner et al.	Human
TPM2	0	1.2741	0.992	0.867	0	perivascular cells	Wagner et al.	Human
MT1M	0	1.27134	0.606	0.096	0	perivascular cells	Wagner et al.	Human
MT1A	4.88354e-265	1.23311	0.415	0.085	9.99611e-261	perivascular cells	Wagner et al.	Human
RRAD	0	1.08023	0.56	0.041	0	perivascular cells	Wagner et al.	Human
GPX3	0	1.07913	0.795	0.277	0	perivascular cells	Wagner et al.	Human
FRZB	0	1.07584	0.748	0.209	0	perivascular cells	Wagner et al.	Human
CSRP2	0	1.01829	0.604	0.098	0	perivascular cells	Wagner et al.	Human
HIGD1B	0	1.01365	0.365	0.033	0	perivascular cells	Wagner et al.	Human
ISYNA1	0	1.01137	0.805	0.248	0	perivascular cells	Wagner et al.	Human
MT1X	1.12e-121	0.999707	0.628	0.328	2.29252e-117	perivascular cells	Wagner et al.	Human
PDLIM1	0	0.980612	0.669	0.078	0	perivascular cells	Wagner et al.	Human
CRIP2	0	0.961358	0.72	0.149	0	perivascular cells	Wagner et al.	Human
MYL6	0	0.957186	0.999	0.964	0	perivascular cells	Wagner et al.	Human
HES4	0	0.951674	0.615	0.087	0	perivascular cells	Wagner et al.	Human
GJA4	0	0.940788	0.455	0.028	0	perivascular cells	Wagner et al.	Human
NRGN	0	0.932909	0.548	0.025	0	perivascular cells	Wagner et al.	Human
LBH	0	0.931684	0.691	0.205	0	perivascular cells	Wagner et al.	Human
MCAM	0	0.927333	0.573	0.039	0	perivascular cells	Wagner et al.	Human
TPPP3	0	0.901784	0.486	0.04	0	perivascular cells	Wagner et al.	Human
SORBS2	0	0.892305	0.5	0.094	0	perivascular cells	Wagner et al.	Human
PRKCDBP	2.83278e-291	0.891934	0.806	0.383	5.79841e-287	perivascular cells	Wagner et al.	Human
NOTCH3	0	0.87859	0.56	0.036	0	perivascular cells	Wagner et al.	Human
CSRP1	4.57918e-216	0.873811	0.793	0.443	9.37312e-212	perivascular cells	Wagner et al.	Human
RP11-332H18.4	0	0.867205	0.577	0.031	0	perivascular cells	Wagner et al.	Human
WDR74	3.43903e-163	0.864693	0.552	0.235	7.03935e-159	perivascular cells	Wagner et al.	Human
MT-ND1	0	0.860198	1	0.996	0	perivascular cells	Wagner et al.	Human
FLNA	3.42893e-286	0.847758	0.814	0.391	7.01867e-282	perivascular cells	Wagner et al.	Human
C2orf40	0	0.836846	0.517	0.039	0	perivascular cells	Wagner et al.	Human
PGF	0	0.831025	0.484	0.018	0	perivascular cells	Wagner et al.	Human
COX4I2	0	0.827226	0.426	0.026	0	perivascular cells	Wagner et al.	Human
CRYAB	7.27792e-269	0.825909	0.717	0.294	1.48972e-264	perivascular cells	Wagner et al.	Human
C12orf75	0	0.822476	0.429	0.032	0	perivascular cells	Wagner et al.	Human
MAP1B	0	0.795783	0.644	0.183	0	perivascular cells	Wagner et al.	Human
COX7A1	4.45109e-301	0.789377	0.781	0.324	9.11093e-297	perivascular cells	Wagner et al.	Human
PDGFRB	3.25425e-267	0.787234	0.647	0.219	6.66111e-263	perivascular cells	Wagner et al.	Human
PTN	1.02676e-270	0.786822	0.572	0.169	2.10167e-266	perivascular cells	Wagner et al.	Human
SNCG	0	0.782468	0.474	0.094	0	perivascular cells	Wagner et al.	Human
PHLDA1	9.92889e-92	0.776929	0.459	0.218	2.03234e-87	perivascular cells	Wagner et al.	Human
RCAN2	0	0.776546	0.545	0.068	0	perivascular cells	Wagner et al.	Human
PTRF	4.4058e-240	0.766567	0.872	0.528	9.01823e-236	perivascular cells	Wagner et al.	Human
ARPC1A	4.43469e-242	0.757621	0.761	0.378	9.07736e-238	perivascular cells	Wagner et al.	Human
CNN1	3.33457e-255	0.756884	0.481	0.12	6.82553e-251	perivascular cells	Wagner et al.	Human
TPM1	1.6882e-193	0.756302	0.929	0.742	3.45558e-189	perivascular cells	Wagner et al.	Human
MTRNR2L2	1.28839e-176	0.744945	0.852	0.549	2.6372e-172	perivascular cells	Wagner et al.	Human
CCL2	1.71681e-79	0.743034	0.21	0.061	3.51414e-75	perivascular cells	Wagner et al.	Human
PHLDA2	0	0.741009	0.407	0.014	0	perivascular cells	Wagner et al.	Human
GUCY1A3	0	0.72009	0.476	0.011	0	perivascular cells	Wagner et al.	Human
MEF2C	4.28202e-240	0.717631	0.748	0.33	8.76488e-236	perivascular cells	Wagner et al.	Human
PPP1R14A	5.79766e-197	0.707213	0.93	0.61	1.18672e-192	perivascular cells	Wagner et al.	Human
PTP4A3	0	0.705809	0.437	0.025	0	perivascular cells	Wagner et al.	Human
NTRK2	0	0.690124	0.462	0.047	0	perivascular cells	Wagner et al.	Human
SPARCL1	1.18201e-241	0.689989	0.956	0.674	2.41946e-237	perivascular cells	Wagner et al.	Human
CAV1	8.62945e-237	0.68839	0.948	0.678	1.76636e-232	perivascular cells	Wagner et al.	Human
SEPT4	0	0.68493	0.452	0.06	0	perivascular cells	Wagner et al.	Human
GEM	0	0.681971	0.443	0.055	0	perivascular cells	Wagner et al.	Human
MT-ND2	0	0.677595	0.999	0.999	0	perivascular cells	Wagner et al.	Human
PPP1R12A	7.35663e-228	0.677572	0.717	0.324	1.50583e-223	perivascular cells	Wagner et al.	Human
GADD45G	2.63633e-21	0.677444	0.474	0.348	5.3963e-17	perivascular cells	Wagner et al.	Human
LGI4	0	0.675486	0.452	0.013	0	perivascular cells	Wagner et al.	Human
PFN1	1.81642e-220	0.667612	0.933	0.725	3.71803e-216	perivascular cells	Wagner et al.	Human
CALD1	6.60443e-289	0.666138	0.998	0.969	1.35186e-284	perivascular cells	Wagner et al.	Human
CD44	0	0.6656	0.402	0.046	0	perivascular cells	Wagner et al.	Human
NET1	1.97151e-289	0.664508	0.424	0.085	4.03548e-285	perivascular cells	Wagner et al.	Human
TSC22D3	1.80715e-62	0.662476	0.779	0.622	3.69905e-58	perivascular cells	Wagner et al.	Human
FILIP1	0	0.659181	0.456	0.03	0	perivascular cells	Wagner et al.	Human
HLA-C	1.41603e-264	0.653803	0.965	0.756	2.89848e-260	perivascular cells	Wagner et al.	Human
CD151	1.2425e-196	0.6531	0.83	0.501	2.54327e-192	perivascular cells	Wagner et al.	Human
MTHFD2	0	0.640447	0.432	0.043	0	perivascular cells	Wagner et al.	Human
RHOB	6.88145e-97	0.637932	0.88	0.689	1.40856e-92	perivascular cells	Wagner et al.	Human
RGCC	0	0.63738	0.343	0.034	0	perivascular cells	Wagner et al.	Human
NEXN	9.2462e-234	0.635869	0.549	0.168	1.8926e-229	perivascular cells	Wagner et al.	Human
OAZ2	3.86374e-129	0.633903	0.671	0.36	7.90868e-125	perivascular cells	Wagner et al.	Human
LMOD1	1.13495e-202	0.633027	0.552	0.19	2.32312e-198	perivascular cells	Wagner et al.	Human
H2AFJ	1.79947e-226	0.632262	0.679	0.28	3.68334e-222	perivascular cells	Wagner et al.	Human
ARPC1B	2.97382e-271	0.631699	0.541	0.142	6.08712e-267	perivascular cells	Wagner et al.	Human
S100A6	1.95853e-152	0.631394	0.957	0.948	4.00891e-148	perivascular cells	Wagner et al.	Human
HLA-B	2.71457e-307	0.629617	0.941	0.597	5.55645e-303	perivascular cells	Wagner et al.	Human
EFHD1	1.94259e-230	0.621501	0.554	0.177	3.9763e-226	perivascular cells	Wagner et al.	Human
RRAS	0	0.614988	0.506	0.093	0	perivascular cells	Wagner et al.	Human
FXYD1	2.25779e-174	0.614761	0.833	0.52	4.62147e-170	perivascular cells	Wagner et al.	Human
C11orf96	2.23232e-128	0.609344	0.815	0.526	4.56934e-124	perivascular cells	Wagner et al.	Human
CKB	6.07622e-132	0.607487	0.665	0.358	1.24374e-127	perivascular cells	Wagner et al.	Human
ROCK1	3.24799e-218	0.607367	0.62	0.234	6.64831e-214	perivascular cells	Wagner et al.	Human
CPM	2.02731e-189	0.606666	0.479	0.148	4.14971e-185	perivascular cells	Wagner et al.	Human
ACTB	4.20879e-230	0.600664	1	0.995	8.61497e-226	perivascular cells	Wagner et al.	Human
RAMP1	3.54363e-241	0.598851	0.445	0.105	7.25345e-237	perivascular cells	Wagner et al.	Human
CAV2	3.41598e-200	0.596916	0.653	0.273	6.99216e-196	perivascular cells	Wagner et al.	Human
ESAM	0	0.591592	0.481	0.054	0	perivascular cells	Wagner et al.	Human
SELM	4.94996e-154	0.584207	0.93	0.79	1.01321e-149	perivascular cells	Wagner et al.	Human
TM4SF1	6.72958e-163	0.583862	0.537	0.2	1.37748e-158	perivascular cells	Wagner et al.	Human
ISG15	3.0224e-80	0.582009	0.536	0.284	6.18656e-76	perivascular cells	Wagner et al.	Human
CPE	2.79708e-165	0.577738	0.515	0.186	5.72533e-161	perivascular cells	Wagner et al.	Human
B2M	0	0.575986	1	0.998	0	perivascular cells	Wagner et al.	Human
ATF3	5.44338e-97	0.572677	0.74	0.465	1.11421e-92	perivascular cells	Wagner et al.	Human
CCDC3	1.64891e-158	0.567239	0.553	0.223	3.37515e-154	perivascular cells	Wagner et al.	Human
FABP5	4.88644e-81	0.565671	0.313	0.12	1.00021e-76	perivascular cells	Wagner et al.	Human
TBX2	0	0.564409	0.382	0.017	0	perivascular cells	Wagner et al.	Human
PALLD	4.68641e-133	0.560984	0.655	0.351	9.59261e-129	perivascular cells	Wagner et al.	Human
ACTN4	3.63802e-187	0.559286	0.607	0.242	7.44667e-183	perivascular cells	Wagner et al.	Human
CRIM1	4.59613e-211	0.546254	0.455	0.125	9.40781e-207	perivascular cells	Wagner et al.	Human
SLIT3	0	0.540287	0.384	0.019	0	perivascular cells	Wagner et al.	Human
MTRNR2L8	3.80257e-116	0.537645	0.845	0.617	7.78349e-112	perivascular cells	Wagner et al.	Human
CALM1	2.32159e-149	0.537413	0.87	0.639	4.75207e-145	perivascular cells	Wagner et al.	Human
TTLL7	0	0.53585	0.389	0.031	0	perivascular cells	Wagner et al.	Human
KCNA5	0	0.534961	0.294	0.004	0	perivascular cells	Wagner et al.	Human
HCFC1R1	2.56723e-138	0.533403	0.693	0.373	5.25487e-134	perivascular cells	Wagner et al.	Human
CHCHD10	3.52146e-196	0.532531	0.583	0.21	7.20807e-192	perivascular cells	Wagner et al.	Human
MT-CYB	6.26582e-283	0.532304	1	0.999	1.28255e-278	perivascular cells	Wagner et al.	Human
TLN1	2.12216e-166	0.525927	0.615	0.263	4.34384e-162	perivascular cells	Wagner et al.	Human
PDLIM7	4.64821e-155	0.524136	0.635	0.292	9.51443e-151	perivascular cells	Wagner et al.	Human
CCDC107	2.04526e-177	0.519248	0.519	0.181	4.18644e-173	perivascular cells	Wagner et al.	Human
EPAS1	0	0.51838	0.451	0.079	0	perivascular cells	Wagner et al.	Human
TNS1	1.23323e-177	0.517638	0.564	0.213	2.52429e-173	perivascular cells	Wagner et al.	Human
CRISPLD2	1.12127e-118	0.51385	0.438	0.168	2.29513e-114	perivascular cells	Wagner et al.	Human
ARID5B	1.48039e-113	0.513197	0.762	0.493	3.03021e-109	perivascular cells	Wagner et al.	Human
GADD45B	3.98446e-54	0.510788	0.867	0.739	8.15579e-50	perivascular cells	Wagner et al.	Human
MAP3K7CL	0	0.501619	0.296	0.018	0	perivascular cells	Wagner et al.	Human
LDB3	0	0.500873	0.344	0.008	0	perivascular cells	Wagner et al.	Human
ITGA7	0	0.500706	0.37	0.014	0	perivascular cells	Wagner et al.	Human
NES	0	0.500254	0.384	0.038	0	perivascular cells	Wagner et al.	Human
S100A11	5.55587e-115	0.49977	0.827	0.564	1.13723e-110	perivascular cells	Wagner et al.	Human
MYH9	6.33222e-144	0.498773	0.558	0.234	1.29614e-139	perivascular cells	Wagner et al.	Human
CCND1	0	0.497158	0.314	0.032	0	perivascular cells	Wagner et al.	Human
COL4A2	3.82239e-103	0.496614	0.443	0.186	7.82405e-99	perivascular cells	Wagner et al.	Human
MGST3	3.34629e-139	0.496195	0.93	0.787	6.84951e-135	perivascular cells	Wagner et al.	Human
ZBTB16	1.7332e-94	0.494586	0.604	0.334	3.5477e-90	perivascular cells	Wagner et al.	Human
LHFP	2.56832e-155	0.493121	0.555	0.217	5.25708e-151	perivascular cells	Wagner et al.	Human
ACTG2	1.23716e-169	0.491576	0.37	0.094	2.53234e-165	perivascular cells	Wagner et al.	Human
MIR143HG	8.00839e-199	0.490146	0.453	0.126	1.63924e-194	perivascular cells	Wagner et al.	Human
EPS8	5.44255e-135	0.484257	0.563	0.248	1.11404e-130	perivascular cells	Wagner et al.	Human
PDE1A	0	0.484127	0.37	0.016	0	perivascular cells	Wagner et al.	Human
MSRB3	9.62535e-239	0.48177	0.44	0.103	1.97021e-234	perivascular cells	Wagner et al.	Human
SERPINI1	0	0.479476	0.327	0.024	0	perivascular cells	Wagner et al.	Human
MT-CO2	1.85868e-260	0.478244	1	1	3.80454e-256	perivascular cells	Wagner et al.	Human
CYR61	4.10735e-49	0.477603	0.597	0.382	8.40734e-45	perivascular cells	Wagner et al.	Human
SEPW1	5.81979e-117	0.476889	0.858	0.644	1.19125e-112	perivascular cells	Wagner et al.	Human
RERG	0	0.476497	0.412	0.066	0	perivascular cells	Wagner et al.	Human
TUBA1B	9.72382e-101	0.475728	0.895	0.778	1.99037e-96	perivascular cells	Wagner et al.	Human
ID4	5.76999e-193	0.474676	0.436	0.118	1.18106e-188	perivascular cells	Wagner et al.	Human
SEPT7	1.61868e-99	0.474671	0.904	0.771	3.31328e-95	perivascular cells	Wagner et al.	Human
PDLIM3	9.67873e-127	0.473808	0.531	0.224	1.98114e-122	perivascular cells	Wagner et al.	Human
KRT18	8.30379e-255	0.473201	0.307	0.044	1.6997e-250	perivascular cells	Wagner et al.	Human
SH3BGRL	5.95391e-107	0.472248	0.831	0.617	1.21871e-102	perivascular cells	Wagner et al.	Human
LMO4	1.6599e-106	0.470834	0.597	0.317	3.39764e-102	perivascular cells	Wagner et al.	Human
ARID5A	1.02325e-260	0.470056	0.406	0.08	2.09448e-256	perivascular cells	Wagner et al.	Human
EBF1	7.45883e-263	0.469272	0.402	0.078	1.52675e-258	perivascular cells	Wagner et al.	Human
KCNMB1	0	0.469023	0.346	0.036	0	perivascular cells	Wagner et al.	Human
HSPB1	1.71576e-156	0.460028	0.997	0.961	3.512e-152	perivascular cells	Wagner et al.	Human
TGFB1I1	6.30796e-109	0.45858	0.686	0.399	1.29118e-104	perivascular cells	Wagner et al.	Human
MT-CO1	5.87089e-243	0.457189	1	1	1.20171e-238	perivascular cells	Wagner et al.	Human
PTMA	5.75164e-280	0.456054	1	1	1.1773e-275	perivascular cells	Wagner et al.	Human
DBI	1.62891e-106	0.455163	0.715	0.439	3.33421e-102	perivascular cells	Wagner et al.	Human
ILK	2.91003e-117	0.453291	0.672	0.379	5.95654e-113	perivascular cells	Wagner et al.	Human
HRC	0	0.452448	0.324	0.009	0	perivascular cells	Wagner et al.	Human
MOB2	6.03094e-150	0.452258	0.47	0.167	1.23447e-145	perivascular cells	Wagner et al.	Human
SPARC	1.2269e-15	0.449603	0.76	0.669	2.51133e-11	perivascular cells	Wagner et al.	Human
MT-ND4	1.23757e-231	0.448247	1	1	2.53319e-227	perivascular cells	Wagner et al.	Human
HIST1H4C	6.95519e-81	0.447995	0.703	0.467	1.42366e-76	perivascular cells	Wagner et al.	Human
CLMN	0	0.443662	0.333	0.017	0	perivascular cells	Wagner et al.	Human
ZFHX3	2.83655e-213	0.443169	0.412	0.099	5.80614e-209	perivascular cells	Wagner et al.	Human
LPP	2.23722e-102	0.441695	0.546	0.273	4.57936e-98	perivascular cells	Wagner et al.	Human
HIST1H1C	5.11114e-90	0.441535	0.394	0.163	1.0462e-85	perivascular cells	Wagner et al.	Human
PKIG	1.4808e-117	0.439322	0.539	0.247	3.03105e-113	perivascular cells	Wagner et al.	Human
FHL5	0	0.438155	0.312	0.019	0	perivascular cells	Wagner et al.	Human
RASGRP2	0	0.437013	0.33	0.016	0	perivascular cells	Wagner et al.	Human
GPRC5C	9.99415e-171	0.435501	0.388	0.106	2.0457e-166	perivascular cells	Wagner et al.	Human
MLTK	9.95854e-95	0.433999	0.649	0.381	2.03841e-90	perivascular cells	Wagner et al.	Human
RBPMS	1.40159e-102	0.433781	0.684	0.395	2.8689e-98	perivascular cells	Wagner et al.	Human
GPR20	0	0.43351	0.302	0.003	0	perivascular cells	Wagner et al.	Human
MGP	2.80884e-100	0.431587	0.805	0.555	5.74942e-96	perivascular cells	Wagner et al.	Human
ITGB1	5.34916e-70	0.429897	0.703	0.491	1.09492e-65	perivascular cells	Wagner et al.	Human
C1QTNF1	3.82943e-215	0.428253	0.368	0.078	7.83847e-211	perivascular cells	Wagner et al.	Human
ID3	3.91343e-50	0.425969	0.766	0.557	8.01041e-46	perivascular cells	Wagner et al.	Human
FAM129A	0	0.425777	0.314	0.013	0	perivascular cells	Wagner et al.	Human
COX17	6.63509e-99	0.425757	0.587	0.308	1.35814e-94	perivascular cells	Wagner et al.	Human
ARHGDIB	2.7262e-146	0.424462	0.268	0.059	5.58025e-142	perivascular cells	Wagner et al.	Human
MT-CO3	1.33231e-244	0.417942	1	1	2.72711e-240	perivascular cells	Wagner et al.	Human
JAG1	1.41383e-253	0.417877	0.321	0.049	2.89398e-249	perivascular cells	Wagner et al.	Human
SGCA	0	0.417206	0.278	0.004	0	perivascular cells	Wagner et al.	Human
ACTN1	1.25075e-118	0.4134	0.462	0.184	2.56017e-114	perivascular cells	Wagner et al.	Human
ZFP36L1	6.93019e-81	0.412731	0.895	0.796	1.41854e-76	perivascular cells	Wagner et al.	Human
RASL12	4.54979e-292	0.412218	0.302	0.036	9.31296e-288	perivascular cells	Wagner et al.	Human
ARPC5	5.47566e-94	0.412078	0.645	0.378	1.12081e-89	perivascular cells	Wagner et al.	Human
A2M	3.92155e-306	0.410932	0.509	0.1	8.02702e-302	perivascular cells	Wagner et al.	Human
PDLIM5	2.78655e-129	0.410764	0.408	0.141	5.7038e-125	perivascular cells	Wagner et al.	Human
MT-ATP6	4.69269e-223	0.410061	1	1	9.60546e-219	perivascular cells	Wagner et al.	Human
PCSK7	3.8173e-114	0.409799	0.458	0.183	7.81362e-110	perivascular cells	Wagner et al.	Human
COL18A1	1.60026e-79	0.409172	0.533	0.277	3.27558e-75	perivascular cells	Wagner et al.	Human
UTRN	1.13675e-148	0.408338	0.445	0.147	2.32681e-144	perivascular cells	Wagner et al.	Human
CYSTM1	1.40366e-116	0.406876	0.577	0.27	2.87316e-112	perivascular cells	Wagner et al.	Human
MTRNR2L12	6.40898e-76	0.406229	0.742	0.5	1.31185e-71	perivascular cells	Wagner et al.	Human
CYB5R3	3.21828e-92	0.405373	0.715	0.446	6.58751e-88	perivascular cells	Wagner et al.	Human
FABP4	2.01276e-183	0.402202	0.166	0.016	4.11992e-179	perivascular cells	Wagner et al.	Human
TBC1D1	3.11318e-241	0.401439	0.329	0.055	6.37237e-237	perivascular cells	Wagner et al.	Human
MAP1LC3A	4.04445e-87	0.3956	0.598	0.331	8.27859e-83	perivascular cells	Wagner et al.	Human
YBX1	7.26224e-132	0.392781	0.987	0.944	1.48651e-127	perivascular cells	Wagner et al.	Human
YBX3	1.10245e-85	0.391856	0.736	0.505	2.25661e-81	perivascular cells	Wagner et al.	Human
MT-ND5	7.74019e-124	0.390974	0.988	0.957	1.58434e-119	perivascular cells	Wagner et al.	Human
UBA2	4.56369e-131	0.390017	0.418	0.146	9.34142e-127	perivascular cells	Wagner et al.	Human
NDUFB7	6.94931e-94	0.389368	0.843	0.629	1.42245e-89	perivascular cells	Wagner et al.	Human
CAMK2G	6.81008e-214	0.388035	0.323	0.06	1.39396e-209	perivascular cells	Wagner et al.	Human
FAM162B	4.34542e-262	0.385787	0.311	0.044	8.89465e-258	perivascular cells	Wagner et al.	Human
POMP	1.60316e-82	0.384888	0.781	0.548	3.2815e-78	perivascular cells	Wagner et al.	Human
FOS	4.33369e-83	0.384419	0.999	0.995	8.87063e-79	perivascular cells	Wagner et al.	Human
MRVI1	5.82963e-262	0.383956	0.321	0.047	1.19327e-257	perivascular cells	Wagner et al.	Human
MYL12A	1.54754e-73	0.383754	0.884	0.723	3.16766e-69	perivascular cells	Wagner et al.	Human
ITGA1	2.08282e-232	0.382975	0.295	0.044	4.26332e-228	perivascular cells	Wagner et al.	Human
GJC1	0	0.382478	0.258	0.014	0	perivascular cells	Wagner et al.	Human
SLC25A4	1.63761e-115	0.381972	0.431	0.163	3.35202e-111	perivascular cells	Wagner et al.	Human
COX7A2	1.25726e-96	0.378497	0.909	0.774	2.57349e-92	perivascular cells	Wagner et al.	Human
FHL1	3.5751e-83	0.378423	0.435	0.198	7.31787e-79	perivascular cells	Wagner et al.	Human
MIR145	8.97245e-156	0.376465	0.338	0.086	1.83657e-151	perivascular cells	Wagner et al.	Human
ZEB2	8.81429e-92	0.374218	0.51	0.245	1.8042e-87	perivascular cells	Wagner et al.	Human
C1orf54	7.22438e-267	0.373861	0.299	0.039	1.47876e-262	perivascular cells	Wagner et al.	Human
PTGIR	0	0.373833	0.251	0.006	0	perivascular cells	Wagner et al.	Human
LINC00152	1.69393e-150	0.373717	0.234	0.044	3.4673e-146	perivascular cells	Wagner et al.	Human
GUK1	2.63177e-91	0.373345	0.828	0.616	5.38697e-87	perivascular cells	Wagner et al.	Human
RABGAP1	2.12906e-111	0.372987	0.428	0.164	4.35797e-107	perivascular cells	Wagner et al.	Human
ARHGAP29	5.78909e-190	0.372322	0.39	0.093	1.18497e-185	perivascular cells	Wagner et al.	Human
TSC22D1	3.11945e-77	0.371045	0.926	0.803	6.38521e-73	perivascular cells	Wagner et al.	Human
PTK2	2.64278e-144	0.370199	0.37	0.108	5.4095e-140	perivascular cells	Wagner et al.	Human
PARM1	0	0.370113	0.281	0.018	0	perivascular cells	Wagner et al.	Human
BTG1	2.60019e-75	0.367434	0.951	0.862	5.32234e-71	perivascular cells	Wagner et al.	Human
CLIC1	3.56289e-76	0.365963	0.835	0.668	7.29287e-72	perivascular cells	Wagner et al.	Human
FOSB	6.04098e-39	0.36449	0.927	0.878	1.23653e-34	perivascular cells	Wagner et al.	Human
CAP1	2.32616e-75	0.36025	0.601	0.353	4.76142e-71	perivascular cells	Wagner et al.	Human
GUCY1B3	0	0.359311	0.281	0.012	0	perivascular cells	Wagner et al.	Human
CRTAP	6.25779e-73	0.358887	0.546	0.309	1.28091e-68	perivascular cells	Wagner et al.	Human
COL4A1	4.42665e-63	0.357891	0.237	0.086	9.06091e-59	perivascular cells	Wagner et al.	Human
TACC1	1.82989e-73	0.356877	0.525	0.284	3.7456e-69	perivascular cells	Wagner et al.	Human
ARPC2	2.89404e-68	0.356814	0.848	0.702	5.9238e-64	perivascular cells	Wagner et al.	Human
AOC3	0	0.356753	0.258	0.012	0	perivascular cells	Wagner et al.	Human
HLA-A	2.07016e-143	0.356553	0.969	0.845	4.23742e-139	perivascular cells	Wagner et al.	Human
TMEM51	5.24955e-211	0.35614	0.3	0.052	1.07453e-206	perivascular cells	Wagner et al.	Human
SBDS	1.60344e-58	0.354089	0.674	0.472	3.28209e-54	perivascular cells	Wagner et al.	Human
AC097724.3	0	0.352224	0.229	0.013	0	perivascular cells	Wagner et al.	Human
FILIP1L	2.52443e-43	0.351555	0.588	0.389	5.16726e-39	perivascular cells	Wagner et al.	Human
FOXS1	0	0.349847	0.201	0.007	0	perivascular cells	Wagner et al.	Human
CFL1	3.23833e-79	0.349547	0.92	0.818	6.62855e-75	perivascular cells	Wagner et al.	Human
AKAP13	9.22471e-91	0.34861	0.462	0.209	1.88821e-86	perivascular cells	Wagner et al.	Human
ARHGEF17	1.05853e-231	0.347524	0.288	0.043	2.16671e-227	perivascular cells	Wagner et al.	Human
IFITM3	1.24933e-75	0.347296	0.995	0.954	2.55725e-71	perivascular cells	Wagner et al.	Human
KANK2	2.57893e-74	0.343595	0.616	0.362	5.27882e-70	perivascular cells	Wagner et al.	Human
[truncated: 2,688 more rows]
