# Supplementary material for: A Comprehensive Multiomics Signature of Doxorubicin‐Induced Cellular Senescence in the Postmenopausal Human Ovary
Source: Aging Cell. 2025 Jun 1;24(8):e70111. doi: 10.1111/acel.70111 (PMC12341822; doi:10.1111/acel.70111)
Supplement: Supplementary file 6 — Data S6. [file ACEL-24-e70111-s005.xlsx]

## Sheet: All_Quantifiable
All quantifiable protein groups in the conditioned media of human ovarian explants
314 quantifiable protein groups (with ≥ 2 unique peptides)
(6 rows/protein group)
					Basisty et al.
UniProtIds	Genes	ProteinGroups	ProteinNames	ProteinDescriptions	CoreSASP	Valid	Comparison (group1/group2)	Condition Numerator	Condition Denominator	# of Ratios	Group	AVG Group Quantity Denominator	AVG Group Quantity Numerator	AVG Log2 Ratio	Absolute AVG Log2 Ratio	% Change	Ratio	Standard Deviation	Pvalue	Qvalue	Degrees Of Freedom	Standard Error	Organisms	Protein Coverage	Molecular Weight	GO Biological Process	GO Molecular Function	GO Cellular Component	Database	OrganismId	Protein Existence	Sequence Version	FASTAName	FASTAHeader	# Unique Total Peptides	# Unique Total EG.Id
A0A8I5KQE6;P08865	RPSA2;RPSA	A0A8I5KQE6;P08865	RPSA2_HUMAN;RSSA_HUMAN	Small ribosomal subunit protein uS2B;Small ribosomal subunit protein uS2		TRUE	Cortex_Doxo / Cortex_Control	Cortex_Doxo	Cortex_Control	36	A0A8I5KQE6;P08865	40.9844	56.9424	0.47443	0.47443	38.9369	1.38937	0	0.682248	0.272038	33.9242	0.141718	Homo sapiens	2.7%;2.7%	32909.11;32854.07	;ribosomal small subunit assembly,nuclear-transcribed mRNA catabolic process, nonsense-mediated decay,endonucleolytic cleavage in ITS1 to separate SSU-rRNA from 5.8S rRNA and LSU-rRNA from tricistronic rRNA transcript (SSU-rRNA, 5.8S rRNA, LSU-rRNA),endonucleolytic cleavage to generate mature 3'-end of SSU-rRNA from (SSU-rRNA, 5.8S rRNA, LSU-rRNA),rRNA processing,rRNA export from nucleus,translat…	;virus receptor activity,RNA binding,structural constituent of ribosome,laminin receptor activity,protein binding,ribosome binding	;nucleus,nucleoplasm,cytoplasm,cytosol,plasma membrane,membrane,cytosolic small ribosomal subunit,90S preribosome,extracellular exosome	sp	9606	3;1	1;4	Human_Canonical_pSP_2023_0630	>sp|A0A8I5KQE6|RPSA2_HUMAN Small ribosomal subunit protein uS2B OS=Homo sapiens OX=9606 GN=RPSA2 PE=3 SV=1;>sp|P08865|RSSA_HUMAN Small ribosomal subunit protein uS2 OS=Homo sapiens OX=9606 GN=RPSA PE=1 SV=4	3	3
A0A8I5KQE6;P08865	RPSA2;RPSA	A0A8I5KQE6;P08865	RPSA2_HUMAN;RSSA_HUMAN	Small ribosomal subunit protein uS2B;Small ribosomal subunit protein uS2		TRUE	Medulla_Control / Cortex_Control	Medulla_Control	Cortex_Control	30	A0A8I5KQE6;P08865	40.9844	27.0112	-0.601518	0.601518	-34.094	0.65906	0	0.336458	0.167689	20.5917	0.103099	Homo sapiens	2.7%;2.7%	32909.11;32854.07	;ribosomal small subunit assembly,nuclear-transcribed mRNA catabolic process, nonsense-mediated decay,endonucleolytic cleavage in ITS1 to separate SSU-rRNA from 5.8S rRNA and LSU-rRNA from tricistronic rRNA transcript (SSU-rRNA, 5.8S rRNA, LSU-rRNA),endonucleolytic cleavage to generate mature 3'-end of SSU-rRNA from (SSU-rRNA, 5.8S rRNA, LSU-rRNA),rRNA processing,rRNA export from nucleus,translat…	;virus receptor activity,RNA binding,structural constituent of ribosome,laminin receptor activity,protein binding,ribosome binding	;nucleus,nucleoplasm,cytoplasm,cytosol,plasma membrane,membrane,cytosolic small ribosomal subunit,90S preribosome,extracellular exosome	sp	9606	3;1	1;4	Human_Canonical_pSP_2023_0630	>sp|A0A8I5KQE6|RPSA2_HUMAN Small ribosomal subunit protein uS2B OS=Homo sapiens OX=9606 GN=RPSA2 PE=3 SV=1;>sp|P08865|RSSA_HUMAN Small ribosomal subunit protein uS2 OS=Homo sapiens OX=9606 GN=RPSA PE=1 SV=4	3	3
A0A8I5KQE6;P08865	RPSA2;RPSA	A0A8I5KQE6;P08865	RPSA2_HUMAN;RSSA_HUMAN	Small ribosomal subunit protein uS2B;Small ribosomal subunit protein uS2		TRUE	Medulla_Doxo / Cortex_Control	Medulla_Doxo	Cortex_Control	36	A0A8I5KQE6;P08865	40.9844	2756.68	6.07171	6.07171	6626.17	67.2617	0	0.00429041	0.00740128	17.3655	0.948454	Homo sapiens	2.7%;2.7%	32909.11;32854.07	;ribosomal small subunit assembly,nuclear-transcribed mRNA catabolic process, nonsense-mediated decay,endonucleolytic cleavage in ITS1 to separate SSU-rRNA from 5.8S rRNA and LSU-rRNA from tricistronic rRNA transcript (SSU-rRNA, 5.8S rRNA, LSU-rRNA),endonucleolytic cleavage to generate mature 3'-end of SSU-rRNA from (SSU-rRNA, 5.8S rRNA, LSU-rRNA),rRNA processing,rRNA export from nucleus,translat…	;virus receptor activity,RNA binding,structural constituent of ribosome,laminin receptor activity,protein binding,ribosome binding	;nucleus,nucleoplasm,cytoplasm,cytosol,plasma membrane,membrane,cytosolic small ribosomal subunit,90S preribosome,extracellular exosome	sp	9606	3;1	1;4	Human_Canonical_pSP_2023_0630	>sp|A0A8I5KQE6|RPSA2_HUMAN Small ribosomal subunit protein uS2B OS=Homo sapiens OX=9606 GN=RPSA2 PE=3 SV=1;>sp|P08865|RSSA_HUMAN Small ribosomal subunit protein uS2 OS=Homo sapiens OX=9606 GN=RPSA PE=1 SV=4	3	3
A0A8I5KQE6;P08865	RPSA2;RPSA	A0A8I5KQE6;P08865	RPSA2_HUMAN;RSSA_HUMAN	Small ribosomal subunit protein uS2B;Small ribosomal subunit protein uS2		TRUE	Medulla_Control / Cortex_Doxo	Medulla_Control	Cortex_Doxo	30	A0A8I5KQE6;P08865	56.9424	27.0112	-1.07595	1.07595	-52.5641	0.474359	0	0.152441	0.101523	20.2873	0.107604	Homo sapiens	2.7%;2.7%	32909.11;32854.07	;ribosomal small subunit assembly,nuclear-transcribed mRNA catabolic process, nonsense-mediated decay,endonucleolytic cleavage in ITS1 to separate SSU-rRNA from 5.8S rRNA and LSU-rRNA from tricistronic rRNA transcript (SSU-rRNA, 5.8S rRNA, LSU-rRNA),endonucleolytic cleavage to generate mature 3'-end of SSU-rRNA from (SSU-rRNA, 5.8S rRNA, LSU-rRNA),rRNA processing,rRNA export from nucleus,translat…	;virus receptor activity,RNA binding,structural constituent of ribosome,laminin receptor activity,protein binding,ribosome binding	;nucleus,nucleoplasm,cytoplasm,cytosol,plasma membrane,membrane,cytosolic small ribosomal subunit,90S preribosome,extracellular exosome	sp	9606	3;1	1;4	Human_Canonical_pSP_2023_0630	>sp|A0A8I5KQE6|RPSA2_HUMAN Small ribosomal subunit protein uS2B OS=Homo sapiens OX=9606 GN=RPSA2 PE=3 SV=1;>sp|P08865|RSSA_HUMAN Small ribosomal subunit protein uS2 OS=Homo sapiens OX=9606 GN=RPSA PE=1 SV=4	3	3
A0A8I5KQE6;P08865	RPSA2;RPSA	A0A8I5KQE6;P08865	RPSA2_HUMAN;RSSA_HUMAN	Small ribosomal subunit protein uS2B;Small ribosomal subunit protein uS2		TRUE	Medulla_Doxo / Cortex_Doxo	Medulla_Doxo	Cortex_Doxo	36	A0A8I5KQE6;P08865	56.9424	2756.68	5.59728	5.59728	4741.17	48.4117	0	0.00491401	0.00826102	17.4017	0.948954	Homo sapiens	2.7%;2.7%	32909.11;32854.07	;ribosomal small subunit assembly,nuclear-transcribed mRNA catabolic process, nonsense-mediated decay,endonucleolytic cleavage in ITS1 to separate SSU-rRNA from 5.8S rRNA and LSU-rRNA from tricistronic rRNA transcript (SSU-rRNA, 5.8S rRNA, LSU-rRNA),endonucleolytic cleavage to generate mature 3'-end of SSU-rRNA from (SSU-rRNA, 5.8S rRNA, LSU-rRNA),rRNA processing,rRNA export from nucleus,translat…	;virus receptor activity,RNA binding,structural constituent of ribosome,laminin receptor activity,protein binding,ribosome binding	;nucleus,nucleoplasm,cytoplasm,cytosol,plasma membrane,membrane,cytosolic small ribosomal subunit,90S preribosome,extracellular exosome	sp	9606	3;1	1;4	Human_Canonical_pSP_2023_0630	>sp|A0A8I5KQE6|RPSA2_HUMAN Small ribosomal subunit protein uS2B OS=Homo sapiens OX=9606 GN=RPSA2 PE=3 SV=1;>sp|P08865|RSSA_HUMAN Small ribosomal subunit protein uS2 OS=Homo sapiens OX=9606 GN=RPSA PE=1 SV=4	3	3
A0A8I5KQE6;P08865	RPSA2;RPSA	A0A8I5KQE6;P08865	RPSA2_HUMAN;RSSA_HUMAN	Small ribosomal subunit protein uS2B;Small ribosomal subunit protein uS2		TRUE	Medulla_Doxo / Medulla_Control	Medulla_Doxo	Medulla_Control	30	A0A8I5KQE6;P08865	27.0112	2756.68	6.67323	6.67323	10105.7	102.057	0	0.00335329	0.00608976	17.0406	0.94396	Homo sapiens	2.7%;2.7%	32909.11;32854.07	;ribosomal small subunit assembly,nuclear-transcribed mRNA catabolic process, nonsense-mediated decay,endonucleolytic cleavage in ITS1 to separate SSU-rRNA from 5.8S rRNA and LSU-rRNA from tricistronic rRNA transcript (SSU-rRNA, 5.8S rRNA, LSU-rRNA),endonucleolytic cleavage to generate mature 3'-end of SSU-rRNA from (SSU-rRNA, 5.8S rRNA, LSU-rRNA),rRNA processing,rRNA export from nucleus,translat…	;virus receptor activity,RNA binding,structural constituent of ribosome,laminin receptor activity,protein binding,ribosome binding	;nucleus,nucleoplasm,cytoplasm,cytosol,plasma membrane,membrane,cytosolic small ribosomal subunit,90S preribosome,extracellular exosome	sp	9606	3;1	1;4	Human_Canonical_pSP_2023_0630	>sp|A0A8I5KQE6|RPSA2_HUMAN Small ribosomal subunit protein uS2B OS=Homo sapiens OX=9606 GN=RPSA2 PE=3 SV=1;>sp|P08865|RSSA_HUMAN Small ribosomal subunit protein uS2 OS=Homo sapiens OX=9606 GN=RPSA PE=1 SV=4	3	3
A0M8Q6;P0CF74;P0DOY2;P0DOY3	IGLC7;IGLC6;IGLC2;IGLC3	A0M8Q6;P0CF74;P0DOY2;P0DOY3	IGLC7_HUMAN;IGLC6_HUMAN;IGLC2_HUMAN;IGLC3_HUMAN	Immunoglobulin lambda constant 7;Immunoglobulin lambda constant 6;Immunoglobulin lambda constant 2;Immunoglobulin lambda constant 3		TRUE	Cortex_Doxo / Cortex_Control	Cortex_Doxo	Cortex_Control	24	A0M8Q6;P0CF74;P0DOY2;P0DOY3	123.172	55424.3	8.8137	8.8137	44897.6	449.976	0	0.056641	0.052129	11.0001	1.03609	Homo sapiens	17.9%;17.9%;17.9%;17.9%	11253.59;11276.54;11293.56;11265.55	proteolysis,receptor-mediated endocytosis,phagocytosis, recognition,phagocytosis, engulfment,complement activation,complement activation, classical pathway,Fc-epsilon receptor signaling pathway,Fc-gamma receptor signaling pathway involved in phagocytosis,defense response to bacterium,innate immune response,regulation of immune response,B cell receptor signaling pathway,positive regulation of B ce…	antigen binding,serine-type endopeptidase activity,immunoglobulin receptor binding;antigen binding,serine-type endopeptidase activity,immunoglobulin receptor binding;;	extracellular region,plasma membrane,external side of plasma membrane,immunoglobulin complex, circulating,blood microparticle;extracellular region,extracellular space,plasma membrane,external side of plasma membrane,immunoglobulin complex, circulating,blood microparticle;;	sp	9606	1	3;1;1;1	Human_Canonical_pSP_2023_0630	>sp|A0M8Q6|IGLC7_HUMAN Immunoglobulin lambda constant 7 OS=Homo sapiens OX=9606 GN=IGLC7 PE=1 SV=3;>sp|P0CF74|IGLC6_HUMAN Immunoglobulin lambda constant 6 OS=Homo sapiens OX=9606 GN=IGLC6 PE=1 SV=1;>sp|P0DOY2|IGLC2_HUMAN Immunoglobulin lambda constant 2 OS=Homo sapiens OX=9606 GN=IGLC2 PE=1 SV=1;>sp|P0DOY3|IGLC3_HUMAN Immunoglobulin lambda constant 3 OS=Homo sapiens OX=9606 GN=IGLC3 PE=1 SV=1	2	2
A0M8Q6;P0CF74;P0DOY2;P0DOY3	IGLC7;IGLC6;IGLC2;IGLC3	A0M8Q6;P0CF74;P0DOY2;P0DOY3	IGLC7_HUMAN;IGLC6_HUMAN;IGLC2_HUMAN;IGLC3_HUMAN	Immunoglobulin lambda constant 7;Immunoglobulin lambda constant 6;Immunoglobulin lambda constant 2;Immunoglobulin lambda constant 3		TRUE	Medulla_Control / Cortex_Control	Medulla_Control	Cortex_Control	20	A0M8Q6;P0CF74;P0DOY2;P0DOY3	123.172	248.585	1.01307	1.01307	101.82	2.0182	0	0.104939	0.0788987	10.5641	0.00564511	Homo sapiens	17.9%;17.9%;17.9%;17.9%	11253.59;11276.54;11293.56;11265.55	proteolysis,receptor-mediated endocytosis,phagocytosis, recognition,phagocytosis, engulfment,complement activation,complement activation, classical pathway,Fc-epsilon receptor signaling pathway,Fc-gamma receptor signaling pathway involved in phagocytosis,defense response to bacterium,innate immune response,regulation of immune response,B cell receptor signaling pathway,positive regulation of B ce…	antigen binding,serine-type endopeptidase activity,immunoglobulin receptor binding;antigen binding,serine-type endopeptidase activity,immunoglobulin receptor binding;;	extracellular region,plasma membrane,external side of plasma membrane,immunoglobulin complex, circulating,blood microparticle;extracellular region,extracellular space,plasma membrane,external side of plasma membrane,immunoglobulin complex, circulating,blood microparticle;;	sp	9606	1	3;1;1;1	Human_Canonical_pSP_2023_0630	>sp|A0M8Q6|IGLC7_HUMAN Immunoglobulin lambda constant 7 OS=Homo sapiens OX=9606 GN=IGLC7 PE=1 SV=3;>sp|P0CF74|IGLC6_HUMAN Immunoglobulin lambda constant 6 OS=Homo sapiens OX=9606 GN=IGLC6 PE=1 SV=1;>sp|P0DOY2|IGLC2_HUMAN Immunoglobulin lambda constant 2 OS=Homo sapiens OX=9606 GN=IGLC2 PE=1 SV=1;>sp|P0DOY3|IGLC3_HUMAN Immunoglobulin lambda constant 3 OS=Homo sapiens OX=9606 GN=IGLC3 PE=1 SV=1	2	2
A0M8Q6;P0CF74;P0DOY2;P0DOY3	IGLC7;IGLC6;IGLC2;IGLC3	A0M8Q6;P0CF74;P0DOY2;P0DOY3	IGLC7_HUMAN;IGLC6_HUMAN;IGLC2_HUMAN;IGLC3_HUMAN	Immunoglobulin lambda constant 7;Immunoglobulin lambda constant 6;Immunoglobulin lambda constant 2;Immunoglobulin lambda constant 3		TRUE	Medulla_Doxo / Cortex_Control	Medulla_Doxo	Cortex_Control	24	A0M8Q6;P0CF74;P0DOY2;P0DOY3	123.172	12134.4	6.62228	6.62228	9751.58	98.5158	0	0.101543	0.0774953	11.0002	0.806499	Homo sapiens	17.9%;17.9%;17.9%;17.9%	11253.59;11276.54;11293.56;11265.55	proteolysis,receptor-mediated endocytosis,phagocytosis, recognition,phagocytosis, engulfment,complement activation,complement activation, classical pathway,Fc-epsilon receptor signaling pathway,Fc-gamma receptor signaling pathway involved in phagocytosis,defense response to bacterium,innate immune response,regulation of immune response,B cell receptor signaling pathway,positive regulation of B ce…	antigen binding,serine-type endopeptidase activity,immunoglobulin receptor binding;antigen binding,serine-type endopeptidase activity,immunoglobulin receptor binding;;	extracellular region,plasma membrane,external side of plasma membrane,immunoglobulin complex, circulating,blood microparticle;extracellular region,extracellular space,plasma membrane,external side of plasma membrane,immunoglobulin complex, circulating,blood microparticle;;	sp	9606	1	3;1;1;1	Human_Canonical_pSP_2023_0630	>sp|A0M8Q6|IGLC7_HUMAN Immunoglobulin lambda constant 7 OS=Homo sapiens OX=9606 GN=IGLC7 PE=1 SV=3;>sp|P0CF74|IGLC6_HUMAN Immunoglobulin lambda constant 6 OS=Homo sapiens OX=9606 GN=IGLC6 PE=1 SV=1;>sp|P0DOY2|IGLC2_HUMAN Immunoglobulin lambda constant 2 OS=Homo sapiens OX=9606 GN=IGLC2 PE=1 SV=1;>sp|P0DOY3|IGLC3_HUMAN Immunoglobulin lambda constant 3 OS=Homo sapiens OX=9606 GN=IGLC3 PE=1 SV=1	2	2
A0M8Q6;P0CF74;P0DOY2;P0DOY3	IGLC7;IGLC6;IGLC2;IGLC3	A0M8Q6;P0CF74;P0DOY2;P0DOY3	IGLC7_HUMAN;IGLC6_HUMAN;IGLC2_HUMAN;IGLC3_HUMAN	Immunoglobulin lambda constant 7;Immunoglobulin lambda constant 6;Immunoglobulin lambda constant 2;Immunoglobulin lambda constant 3		TRUE	Medulla_Control / Cortex_Doxo	Medulla_Control	Cortex_Doxo	20	A0M8Q6;P0CF74;P0DOY2;P0DOY3	55424.3	248.585	-7.80064	7.80064	-99.5515	0.00448513	0	0.0575998	0.0526639	11.0005	1.0361	Homo sapiens	17.9%;17.9%;17.9%;17.9%	11253.59;11276.54;11293.56;11265.55	proteolysis,receptor-mediated endocytosis,phagocytosis, recognition,phagocytosis, engulfment,complement activation,complement activation, classical pathway,Fc-epsilon receptor signaling pathway,Fc-gamma receptor signaling pathway involved in phagocytosis,defense response to bacterium,innate immune response,regulation of immune response,B cell receptor signaling pathway,positive regulation of B ce…	antigen binding,serine-type endopeptidase activity,immunoglobulin receptor binding;antigen binding,serine-type endopeptidase activity,immunoglobulin receptor binding;;	extracellular region,plasma membrane,external side of plasma membrane,immunoglobulin complex, circulating,blood microparticle;extracellular region,extracellular space,plasma membrane,external side of plasma membrane,immunoglobulin complex, circulating,blood microparticle;;	sp	9606	1	3;1;1;1	Human_Canonical_pSP_2023_0630	>sp|A0M8Q6|IGLC7_HUMAN Immunoglobulin lambda constant 7 OS=Homo sapiens OX=9606 GN=IGLC7 PE=1 SV=3;>sp|P0CF74|IGLC6_HUMAN Immunoglobulin lambda constant 6 OS=Homo sapiens OX=9606 GN=IGLC6 PE=1 SV=1;>sp|P0DOY2|IGLC2_HUMAN Immunoglobulin lambda constant 2 OS=Homo sapiens OX=9606 GN=IGLC2 PE=1 SV=1;>sp|P0DOY3|IGLC3_HUMAN Immunoglobulin lambda constant 3 OS=Homo sapiens OX=9606 GN=IGLC3 PE=1 SV=1	2	2
A0M8Q6;P0CF74;P0DOY2;P0DOY3	IGLC7;IGLC6;IGLC2;IGLC3	A0M8Q6;P0CF74;P0DOY2;P0DOY3	IGLC7_HUMAN;IGLC6_HUMAN;IGLC2_HUMAN;IGLC3_HUMAN	Immunoglobulin lambda constant 7;Immunoglobulin lambda constant 6;Immunoglobulin lambda constant 2;Immunoglobulin lambda constant 3		TRUE	Medulla_Doxo / Cortex_Doxo	Medulla_Doxo	Cortex_Doxo	24	A0M8Q6;P0CF74;P0DOY2;P0DOY3	55424.3	12134.4	-2.19142	2.19142	-78.1064	0.218936	0	0.56628	0.235715	20.7504	1.31298	Homo sapiens	17.9%;17.9%;17.9%;17.9%	11253.59;11276.54;11293.56;11265.55	proteolysis,receptor-mediated endocytosis,phagocytosis, recognition,phagocytosis, engulfment,complement activation,complement activation, classical pathway,Fc-epsilon receptor signaling pathway,Fc-gamma receptor signaling pathway involved in phagocytosis,defense response to bacterium,innate immune response,regulation of immune response,B cell receptor signaling pathway,positive regulation of B ce…	antigen binding,serine-type endopeptidase activity,immunoglobulin receptor binding;antigen binding,serine-type endopeptidase activity,immunoglobulin receptor binding;;	extracellular region,plasma membrane,external side of plasma membrane,immunoglobulin complex, circulating,blood microparticle;extracellular region,extracellular space,plasma membrane,external side of plasma membrane,immunoglobulin complex, circulating,blood microparticle;;	sp	9606	1	3;1;1;1	Human_Canonical_pSP_2023_0630	>sp|A0M8Q6|IGLC7_HUMAN Immunoglobulin lambda constant 7 OS=Homo sapiens OX=9606 GN=IGLC7 PE=1 SV=3;>sp|P0CF74|IGLC6_HUMAN Immunoglobulin lambda constant 6 OS=Homo sapiens OX=9606 GN=IGLC6 PE=1 SV=1;>sp|P0DOY2|IGLC2_HUMAN Immunoglobulin lambda constant 2 OS=Homo sapiens OX=9606 GN=IGLC2 PE=1 SV=1;>sp|P0DOY3|IGLC3_HUMAN Immunoglobulin lambda constant 3 OS=Homo sapiens OX=9606 GN=IGLC3 PE=1 SV=1	2	2
A0M8Q6;P0CF74;P0DOY2;P0DOY3	IGLC7;IGLC6;IGLC2;IGLC3	A0M8Q6;P0CF74;P0DOY2;P0DOY3	IGLC7_HUMAN;IGLC6_HUMAN;IGLC2_HUMAN;IGLC3_HUMAN	Immunoglobulin lambda constant 7;Immunoglobulin lambda constant 6;Immunoglobulin lambda constant 2;Immunoglobulin lambda constant 3		TRUE	Medulla_Doxo / Medulla_Control	Medulla_Doxo	Medulla_Control	20	A0M8Q6;P0CF74;P0DOY2;P0DOY3	248.585	12134.4	5.60922	5.60922	4781.38	48.8138	0	0.103665	0.078453	11.0009	0.80651	Homo sapiens	17.9%;17.9%;17.9%;17.9%	11253.59;11276.54;11293.56;11265.55	proteolysis,receptor-mediated endocytosis,phagocytosis, recognition,phagocytosis, engulfment,complement activation,complement activation, classical pathway,Fc-epsilon receptor signaling pathway,Fc-gamma receptor signaling pathway involved in phagocytosis,defense response to bacterium,innate immune response,regulation of immune response,B cell receptor signaling pathway,positive regulation of B ce…	antigen binding,serine-type endopeptidase activity,immunoglobulin receptor binding;antigen binding,serine-type endopeptidase activity,immunoglobulin receptor binding;;	extracellular region,plasma membrane,external side of plasma membrane,immunoglobulin complex, circulating,blood microparticle;extracellular region,extracellular space,plasma membrane,external side of plasma membrane,immunoglobulin complex, circulating,blood microparticle;;	sp	9606	1	3;1;1;1	Human_Canonical_pSP_2023_0630	>sp|A0M8Q6|IGLC7_HUMAN Immunoglobulin lambda constant 7 OS=Homo sapiens OX=9606 GN=IGLC7 PE=1 SV=3;>sp|P0CF74|IGLC6_HUMAN Immunoglobulin lambda constant 6 OS=Homo sapiens OX=9606 GN=IGLC6 PE=1 SV=1;>sp|P0DOY2|IGLC2_HUMAN Immunoglobulin lambda constant 2 OS=Homo sapiens OX=9606 GN=IGLC2 PE=1 SV=1;>sp|P0DOY3|IGLC3_HUMAN Immunoglobulin lambda constant 3 OS=Homo sapiens OX=9606 GN=IGLC3 PE=1 SV=1	2	2
B2RXH8;B7ZW38;O60812;P07910;P0DMR1	HNRNPCL2;HNRNPCL3;HNRNPCL1;HNRNPC;HNRNPCL4	B2RXH8;B7ZW38;O60812;P07910;P0DMR1	HNRC2_HUMAN;HNRC3_HUMAN;HNRC1_HUMAN;HNRPC_HUMAN;HNRC4_HUMAN	Heterogeneous nuclear ribonucleoprotein C-like 2;Heterogeneous nuclear ribonucleoprotein C-like 3;Heterogeneous nuclear ribonucleoprotein C-like 1;Heterogeneous nuclear ribonucleoproteins C1/C2;Heterogeneous nuclear ribonucleoprotein C-like 4		TRUE	Cortex_Doxo / Cortex_Control	Cortex_Doxo	Cortex_Control	24	B2RXH8;B7ZW38;O60812;P07910;P0DMR1	9876.2	7497.88	-0.397475	0.397475	-24.0814	0.759186	0	0.469891	0.205435	16.4637	0.435235	Homo sapiens	7.5%;7.5%;7.5%;7.2%;7.5%	32072.3;32029.45;32142.36;33670;32029.45	;;;mRNA splicing, via spliceosome,osteoblast differentiation,RNA splicing,gene expression,negative regulation of telomere maintenance via telomerase,ATP-dependent chromatin remodeling,3'-UTR-mediated mRNA stabilization;	nucleotide binding,RNA binding;nucleotide binding,RNA binding;nucleotide binding,RNA binding;nucleotide binding,RNA polymerase II core promoter proximal region sequence-specific DNA binding,RNA polymerase II distal enhancer sequence-specific DNA binding,RNA binding,mRNA 3'-UTR binding,protein binding,poly(U) RNA binding,nucleosomal DNA binding,identical protein binding,telomerase RNA binding,N6-m…	nucleus,intracellular ribonucleoprotein complex;nucleus;nucleus,intracellular ribonucleoprotein complex;nuclear chromatin,nucleus,nucleoplasm,spliceosomal complex,cytosol,membrane,protein complex,extracellular exosome,catalytic step 2 spliceosome,telomerase holoenzyme complex;nucleus	sp	9606	1;2;1;1;3	1;1;1;4;1	Human_Canonical_pSP_2023_0630	>sp|B2RXH8|HNRC2_HUMAN Heterogeneous nuclear ribonucleoprotein C-like 2 OS=Homo sapiens OX=9606 GN=HNRNPCL2 PE=1 SV=1;>sp|B7ZW38|HNRC3_HUMAN Heterogeneous nuclear ribonucleoprotein C-like 3 OS=Homo sapiens OX=9606 GN=HNRNPCL3 PE=2 SV=1;>sp|O60812|HNRC1_HUMAN Heterogeneous nuclear ribonucleoprotein C-like 1 OS=Homo sapiens OX=9606 GN=HNRNPCL1 PE=1 SV=1;>sp|P07910|HNRPC_HUMAN Heterogeneous nuclear …	2	2
B2RXH8;B7ZW38;O60812;P07910;P0DMR1	HNRNPCL2;HNRNPCL3;HNRNPCL1;HNRNPC;HNRNPCL4	B2RXH8;B7ZW38;O60812;P07910;P0DMR1	HNRC2_HUMAN;HNRC3_HUMAN;HNRC1_HUMAN;HNRPC_HUMAN;HNRC4_HUMAN	Heterogeneous nuclear ribonucleoprotein C-like 2;Heterogeneous nuclear ribonucleoprotein C-like 3;Heterogeneous nuclear ribonucleoprotein C-like 1;Heterogeneous nuclear ribonucleoproteins C1/C2;Heterogeneous nuclear ribonucleoprotein C-like 4		TRUE	Medulla_Control / Cortex_Control	Medulla_Control	Cortex_Control	20	B2RXH8;B7ZW38;O60812;P07910;P0DMR1	9876.2	7662.96	-0.366054	0.366054	-22.4098	0.775902	0	0.631156	0.25691	10.5375	0.445082	Homo sapiens	7.5%;7.5%;7.5%;7.2%;7.5%	32072.3;32029.45;32142.36;33670;32029.45	;;;mRNA splicing, via spliceosome,osteoblast differentiation,RNA splicing,gene expression,negative regulation of telomere maintenance via telomerase,ATP-dependent chromatin remodeling,3'-UTR-mediated mRNA stabilization;	nucleotide binding,RNA binding;nucleotide binding,RNA binding;nucleotide binding,RNA binding;nucleotide binding,RNA polymerase II core promoter proximal region sequence-specific DNA binding,RNA polymerase II distal enhancer sequence-specific DNA binding,RNA binding,mRNA 3'-UTR binding,protein binding,poly(U) RNA binding,nucleosomal DNA binding,identical protein binding,telomerase RNA binding,N6-m…	nucleus,intracellular ribonucleoprotein complex;nucleus;nucleus,intracellular ribonucleoprotein complex;nuclear chromatin,nucleus,nucleoplasm,spliceosomal complex,cytosol,membrane,protein complex,extracellular exosome,catalytic step 2 spliceosome,telomerase holoenzyme complex;nucleus	sp	9606	1;2;1;1;3	1;1;1;4;1	Human_Canonical_pSP_2023_0630	>sp|B2RXH8|HNRC2_HUMAN Heterogeneous nuclear ribonucleoprotein C-like 2 OS=Homo sapiens OX=9606 GN=HNRNPCL2 PE=1 SV=1;>sp|B7ZW38|HNRC3_HUMAN Heterogeneous nuclear ribonucleoprotein C-like 3 OS=Homo sapiens OX=9606 GN=HNRNPCL3 PE=2 SV=1;>sp|O60812|HNRC1_HUMAN Heterogeneous nuclear ribonucleoprotein C-like 1 OS=Homo sapiens OX=9606 GN=HNRNPCL1 PE=1 SV=1;>sp|P07910|HNRPC_HUMAN Heterogeneous nuclear …	2	2
B2RXH8;B7ZW38;O60812;P07910;P0DMR1	HNRNPCL2;HNRNPCL3;HNRNPCL1;HNRNPC;HNRNPCL4	B2RXH8;B7ZW38;O60812;P07910;P0DMR1	HNRC2_HUMAN;HNRC3_HUMAN;HNRC1_HUMAN;HNRPC_HUMAN;HNRC4_HUMAN	Heterogeneous nuclear ribonucleoprotein C-like 2;Heterogeneous nuclear ribonucleoprotein C-like 3;Heterogeneous nuclear ribonucleoprotein C-like 1;Heterogeneous nuclear ribonucleoproteins C1/C2;Heterogeneous nuclear ribonucleoprotein C-like 4		TRUE	Medulla_Doxo / Cortex_Control	Medulla_Doxo	Cortex_Control	24	B2RXH8;B7ZW38;O60812;P07910;P0DMR1	9876.2	10756.1	0.123127	0.123127	8.90932	1.08909	0	0.115159	0.0837101	13.3757	0.635542	Homo sapiens	7.5%;7.5%;7.5%;7.2%;7.5%	32072.3;32029.45;32142.36;33670;32029.45	;;;mRNA splicing, via spliceosome,osteoblast differentiation,RNA splicing,gene expression,negative regulation of telomere maintenance via telomerase,ATP-dependent chromatin remodeling,3'-UTR-mediated mRNA stabilization;	nucleotide binding,RNA binding;nucleotide binding,RNA binding;nucleotide binding,RNA binding;nucleotide binding,RNA polymerase II core promoter proximal region sequence-specific DNA binding,RNA polymerase II distal enhancer sequence-specific DNA binding,RNA binding,mRNA 3'-UTR binding,protein binding,poly(U) RNA binding,nucleosomal DNA binding,identical protein binding,telomerase RNA binding,N6-m…	nucleus,intracellular ribonucleoprotein complex;nucleus;nucleus,intracellular ribonucleoprotein complex;nuclear chromatin,nucleus,nucleoplasm,spliceosomal complex,cytosol,membrane,protein complex,extracellular exosome,catalytic step 2 spliceosome,telomerase holoenzyme complex;nucleus	sp	9606	1;2;1;1;3	1;1;1;4;1	Human_Canonical_pSP_2023_0630	>sp|B2RXH8|HNRC2_HUMAN Heterogeneous nuclear ribonucleoprotein C-like 2 OS=Homo sapiens OX=9606 GN=HNRNPCL2 PE=1 SV=1;>sp|B7ZW38|HNRC3_HUMAN Heterogeneous nuclear ribonucleoprotein C-like 3 OS=Homo sapiens OX=9606 GN=HNRNPCL3 PE=2 SV=1;>sp|O60812|HNRC1_HUMAN Heterogeneous nuclear ribonucleoprotein C-like 1 OS=Homo sapiens OX=9606 GN=HNRNPCL1 PE=1 SV=1;>sp|P07910|HNRPC_HUMAN Heterogeneous nuclear …	2	2
B2RXH8;B7ZW38;O60812;P07910;P0DMR1	HNRNPCL2;HNRNPCL3;HNRNPCL1;HNRNPC;HNRNPCL4	B2RXH8;B7ZW38;O60812;P07910;P0DMR1	HNRC2_HUMAN;HNRC3_HUMAN;HNRC1_HUMAN;HNRPC_HUMAN;HNRC4_HUMAN	Heterogeneous nuclear ribonucleoprotein C-like 2;Heterogeneous nuclear ribonucleoprotein C-like 3;Heterogeneous nuclear ribonucleoprotein C-like 1;Heterogeneous nuclear ribonucleoproteins C1/C2;Heterogeneous nuclear ribonucleoprotein C-like 4		TRUE	Medulla_Control / Cortex_Doxo	Medulla_Control	Cortex_Doxo	20	B2RXH8;B7ZW38;O60812;P07910;P0DMR1	7497.88	7662.96	0.0314204	0.0314204	2.20178	1.02202	0	0.856503	0.319394	16.8865	0.554929	Homo sapiens	7.5%;7.5%;7.5%;7.2%;7.5%	32072.3;32029.45;32142.36;33670;32029.45	;;;mRNA splicing, via spliceosome,osteoblast differentiation,RNA splicing,gene expression,negative regulation of telomere maintenance via telomerase,ATP-dependent chromatin remodeling,3'-UTR-mediated mRNA stabilization;	nucleotide binding,RNA binding;nucleotide binding,RNA binding;nucleotide binding,RNA binding;nucleotide binding,RNA polymerase II core promoter proximal region sequence-specific DNA binding,RNA polymerase II distal enhancer sequence-specific DNA binding,RNA binding,mRNA 3'-UTR binding,protein binding,poly(U) RNA binding,nucleosomal DNA binding,identical protein binding,telomerase RNA binding,N6-m…	nucleus,intracellular ribonucleoprotein complex;nucleus;nucleus,intracellular ribonucleoprotein complex;nuclear chromatin,nucleus,nucleoplasm,spliceosomal complex,cytosol,membrane,protein complex,extracellular exosome,catalytic step 2 spliceosome,telomerase holoenzyme complex;nucleus	sp	9606	1;2;1;1;3	1;1;1;4;1	Human_Canonical_pSP_2023_0630	>sp|B2RXH8|HNRC2_HUMAN Heterogeneous nuclear ribonucleoprotein C-like 2 OS=Homo sapiens OX=9606 GN=HNRNPCL2 PE=1 SV=1;>sp|B7ZW38|HNRC3_HUMAN Heterogeneous nuclear ribonucleoprotein C-like 3 OS=Homo sapiens OX=9606 GN=HNRNPCL3 PE=2 SV=1;>sp|O60812|HNRC1_HUMAN Heterogeneous nuclear ribonucleoprotein C-like 1 OS=Homo sapiens OX=9606 GN=HNRNPCL1 PE=1 SV=1;>sp|P07910|HNRPC_HUMAN Heterogeneous nuclear …	2	2
B2RXH8;B7ZW38;O60812;P07910;P0DMR1	HNRNPCL2;HNRNPCL3;HNRNPCL1;HNRNPC;HNRNPCL4	B2RXH8;B7ZW38;O60812;P07910;P0DMR1	HNRC2_HUMAN;HNRC3_HUMAN;HNRC1_HUMAN;HNRPC_HUMAN;HNRC4_HUMAN	Heterogeneous nuclear ribonucleoprotein C-like 2;Heterogeneous nuclear ribonucleoprotein C-like 3;Heterogeneous nuclear ribonucleoprotein C-like 1;Heterogeneous nuclear ribonucleoproteins C1/C2;Heterogeneous nuclear ribonucleoprotein C-like 4		TRUE	Medulla_Doxo / Cortex_Doxo	Medulla_Doxo	Cortex_Doxo	24	B2RXH8;B7ZW38;O60812;P07910;P0DMR1	7497.88	10756.1	0.520602	0.520602	43.4554	1.43455	0	0.309364	0.158103	18.7348	0.716772	Homo sapiens	7.5%;7.5%;7.5%;7.2%;7.5%	32072.3;32029.45;32142.36;33670;32029.45	;;;mRNA splicing, via spliceosome,osteoblast differentiation,RNA splicing,gene expression,negative regulation of telomere maintenance via telomerase,ATP-dependent chromatin remodeling,3'-UTR-mediated mRNA stabilization;	nucleotide binding,RNA binding;nucleotide binding,RNA binding;nucleotide binding,RNA binding;nucleotide binding,RNA polymerase II core promoter proximal region sequence-specific DNA binding,RNA polymerase II distal enhancer sequence-specific DNA binding,RNA binding,mRNA 3'-UTR binding,protein binding,poly(U) RNA binding,nucleosomal DNA binding,identical protein binding,telomerase RNA binding,N6-m…	nucleus,intracellular ribonucleoprotein complex;nucleus;nucleus,intracellular ribonucleoprotein complex;nuclear chromatin,nucleus,nucleoplasm,spliceosomal complex,cytosol,membrane,protein complex,extracellular exosome,catalytic step 2 spliceosome,telomerase holoenzyme complex;nucleus	sp	9606	1;2;1;1;3	1;1;1;4;1	Human_Canonical_pSP_2023_0630	>sp|B2RXH8|HNRC2_HUMAN Heterogeneous nuclear ribonucleoprotein C-like 2 OS=Homo sapiens OX=9606 GN=HNRNPCL2 PE=1 SV=1;>sp|B7ZW38|HNRC3_HUMAN Heterogeneous nuclear ribonucleoprotein C-like 3 OS=Homo sapiens OX=9606 GN=HNRNPCL3 PE=2 SV=1;>sp|O60812|HNRC1_HUMAN Heterogeneous nuclear ribonucleoprotein C-like 1 OS=Homo sapiens OX=9606 GN=HNRNPCL1 PE=1 SV=1;>sp|P07910|HNRPC_HUMAN Heterogeneous nuclear …	2	2
B2RXH8;B7ZW38;O60812;P07910;P0DMR1	HNRNPCL2;HNRNPCL3;HNRNPCL1;HNRNPC;HNRNPCL4	B2RXH8;B7ZW38;O60812;P07910;P0DMR1	HNRC2_HUMAN;HNRC3_HUMAN;HNRC1_HUMAN;HNRPC_HUMAN;HNRC4_HUMAN	Heterogeneous nuclear ribonucleoprotein C-like 2;Heterogeneous nuclear ribonucleoprotein C-like 3;Heterogeneous nuclear ribonucleoprotein C-like 1;Heterogeneous nuclear ribonucleoproteins C1/C2;Heterogeneous nuclear ribonucleoprotein C-like 4		TRUE	Medulla_Doxo / Medulla_Control	Medulla_Doxo	Medulla_Control	20	B2RXH8;B7ZW38;O60812;P07910;P0DMR1	7662.96	10756.1	0.489182	0.489182	40.3649	1.40365	0	0.254928	0.137849	17.4583	0.722793	Homo sapiens	7.5%;7.5%;7.5%;7.2%;7.5%	32072.3;32029.45;32142.36;33670;32029.45	;;;mRNA splicing, via spliceosome,osteoblast differentiation,RNA splicing,gene expression,negative regulation of telomere maintenance via telomerase,ATP-dependent chromatin remodeling,3'-UTR-mediated mRNA stabilization;	nucleotide binding,RNA binding;nucleotide binding,RNA binding;nucleotide binding,RNA binding;nucleotide binding,RNA polymerase II core promoter proximal region sequence-specific DNA binding,RNA polymerase II distal enhancer sequence-specific DNA binding,RNA binding,mRNA 3'-UTR binding,protein binding,poly(U) RNA binding,nucleosomal DNA binding,identical protein binding,telomerase RNA binding,N6-m…	nucleus,intracellular ribonucleoprotein complex;nucleus;nucleus,intracellular ribonucleoprotein complex;nuclear chromatin,nucleus,nucleoplasm,spliceosomal complex,cytosol,membrane,protein complex,extracellular exosome,catalytic step 2 spliceosome,telomerase holoenzyme complex;nucleus	sp	9606	1;2;1;1;3	1;1;1;4;1	Human_Canonical_pSP_2023_0630	>sp|B2RXH8|HNRC2_HUMAN Heterogeneous nuclear ribonucleoprotein C-like 2 OS=Homo sapiens OX=9606 GN=HNRNPCL2 PE=1 SV=1;>sp|B7ZW38|HNRC3_HUMAN Heterogeneous nuclear ribonucleoprotein C-like 3 OS=Homo sapiens OX=9606 GN=HNRNPCL3 PE=2 SV=1;>sp|O60812|HNRC1_HUMAN Heterogeneous nuclear ribonucleoprotein C-like 1 OS=Homo sapiens OX=9606 GN=HNRNPCL1 PE=1 SV=1;>sp|P07910|HNRPC_HUMAN Heterogeneous nuclear …	2	2
O00391	QSOX1	O00391	QSOX1_HUMAN	Sulfhydryl oxidase 1	x	TRUE	Cortex_Doxo / Cortex_Control	Cortex_Doxo	Cortex_Control	36	O00391	44730.7	3616.2	-3.62872	3.62872	-91.9156	0.0808439	0	0.00043347	0.00110568	23.5546	0.20328	Homo sapiens	0.041	82577.7	platelet degranulation,negative regulation of macroautophagy,neutrophil degranulation,cell redox homeostasis,oxidation-reduction process	protein disulfide isomerase activity,flavin-linked sulfhydryl oxidase activity	extracellular region,extracellular space,Golgi apparatus,integral component of Golgi membrane,platelet alpha granule lumen,specific granule lumen,intracellular membrane-bounded organelle,intercellular bridge,extracellular exosome,tertiary granule lumen	sp	9606	1	3	Human_Canonical_pSP_2023_0630	>sp|O00391|QSOX1_HUMAN Sulfhydryl oxidase 1 OS=Homo sapiens OX=9606 GN=QSOX1 PE=1 SV=3	3	3
O00391	QSOX1	O00391	QSOX1_HUMAN	Sulfhydryl oxidase 1	x	TRUE	Medulla_Control / Cortex_Control	Medulla_Control	Cortex_Control	30	O00391	44730.7	122592	1.45453	1.45453	174.067	2.74067	0	7.92977e-07	4.6052e-06	27.978	0.23546	Homo sapiens	0.041	82577.7	platelet degranulation,negative regulation of macroautophagy,neutrophil degranulation,cell redox homeostasis,oxidation-reduction process	protein disulfide isomerase activity,flavin-linked sulfhydryl oxidase activity	extracellular region,extracellular space,Golgi apparatus,integral component of Golgi membrane,platelet alpha granule lumen,specific granule lumen,intracellular membrane-bounded organelle,intercellular bridge,extracellular exosome,tertiary granule lumen	sp	9606	1	3	Human_Canonical_pSP_2023_0630	>sp|O00391|QSOX1_HUMAN Sulfhydryl oxidase 1 OS=Homo sapiens OX=9606 GN=QSOX1 PE=1 SV=3	3	3
O00391	QSOX1	O00391	QSOX1_HUMAN	Sulfhydryl oxidase 1	x	TRUE	Medulla_Doxo / Cortex_Control	Medulla_Doxo	Cortex_Control	36	O00391	44730.7	33475.1	-0.418179	0.418179	-25.1632	0.748368	0	0.451352	0.199987	27.5562	0.365106	Homo sapiens	0.041	82577.7	platelet degranulation,negative regulation of macroautophagy,neutrophil degranulation,cell redox homeostasis,oxidation-reduction process	protein disulfide isomerase activity,flavin-linked sulfhydryl oxidase activity	extracellular region,extracellular space,Golgi apparatus,integral component of Golgi membrane,platelet alpha granule lumen,specific granule lumen,intracellular membrane-bounded organelle,intercellular bridge,extracellular exosome,tertiary granule lumen	sp	9606	1	3	Human_Canonical_pSP_2023_0630	>sp|O00391|QSOX1_HUMAN Sulfhydryl oxidase 1 OS=Homo sapiens OX=9606 GN=QSOX1 PE=1 SV=3	3	3
O00391	QSOX1	O00391	QSOX1_HUMAN	Sulfhydryl oxidase 1	x	TRUE	Medulla_Control / Cortex_Doxo	Medulla_Control	Cortex_Doxo	30	O00391	3616.2	122592	5.08324	5.08324	3290.07	33.9007	0	4.22632e-11	5.73722e-10	18.1441	0.167103	Homo sapiens	0.041	82577.7	platelet degranulation,negative regulation of macroautophagy,neutrophil degranulation,cell redox homeostasis,oxidation-reduction process	protein disulfide isomerase activity,flavin-linked sulfhydryl oxidase activity	extracellular region,extracellular space,Golgi apparatus,integral component of Golgi membrane,platelet alpha granule lumen,specific granule lumen,intracellular membrane-bounded organelle,intercellular bridge,extracellular exosome,tertiary granule lumen	sp	9606	1	3	Human_Canonical_pSP_2023_0630	>sp|O00391|QSOX1_HUMAN Sulfhydryl oxidase 1 OS=Homo sapiens OX=9606 GN=QSOX1 PE=1 SV=3	3	3
O00391	QSOX1	O00391	QSOX1_HUMAN	Sulfhydryl oxidase 1	x	TRUE	Medulla_Doxo / Cortex_Doxo	Medulla_Doxo	Cortex_Doxo	36	O00391	3616.2	33475.1	3.21054	3.21054	825.696	9.25696	0	0.105501	0.0791807	19.3619	0.325245	Homo sapiens	0.041	82577.7	platelet degranulation,negative regulation of macroautophagy,neutrophil degranulation,cell redox homeostasis,oxidation-reduction process	protein disulfide isomerase activity,flavin-linked sulfhydryl oxidase activity	extracellular region,extracellular space,Golgi apparatus,integral component of Golgi membrane,platelet alpha granule lumen,specific granule lumen,intracellular membrane-bounded organelle,intercellular bridge,extracellular exosome,tertiary granule lumen	sp	9606	1	3	Human_Canonical_pSP_2023_0630	>sp|O00391|QSOX1_HUMAN Sulfhydryl oxidase 1 OS=Homo sapiens OX=9606 GN=QSOX1 PE=1 SV=3	3	3
O00391	QSOX1	O00391	QSOX1_HUMAN	Sulfhydryl oxidase 1	x	TRUE	Medulla_Doxo / Medulla_Control	Medulla_Doxo	Medulla_Control	30	O00391	122592	33475.1	-1.87271	1.87271	-72.6939	0.273061	0	3.49219e-05	0.000125166	23.3644	0.34627	Homo sapiens	0.041	82577.7	platelet degranulation,negative regulation of macroautophagy,neutrophil degranulation,cell redox homeostasis,oxidation-reduction process	protein disulfide isomerase activity,flavin-linked sulfhydryl oxidase activity	extracellular region,extracellular space,Golgi apparatus,integral component of Golgi membrane,platelet alpha granule lumen,specific granule lumen,intracellular membrane-bounded organelle,intercellular bridge,extracellular exosome,tertiary granule lumen	sp	9606	1	3	Human_Canonical_pSP_2023_0630	>sp|O00391|QSOX1_HUMAN Sulfhydryl oxidase 1 OS=Homo sapiens OX=9606 GN=QSOX1 PE=1 SV=3	3	3
O15144	ARPC2	O15144	ARPC2_HUMAN	Actin-related protein 2/3 complex subunit 2		TRUE	Cortex_Doxo / Cortex_Control	Cortex_Doxo	Cortex_Control	24	O15144	2172.49	49.9804	-5.44184	5.44184	-97.6994	0.0230061	0	0.165415	0.10744	12.1653	0.130996	Homo sapiens	0.037	34333	movement of cell or subcellular component,positive regulation of lamellipodium assembly,Arp2/3 complex-mediated actin nucleation,Fc-gamma receptor signaling pathway involved in phagocytosis,ephrin receptor signaling pathway,membrane organization,positive regulation of substrate adhesion-dependent cell spreading	structural constituent of cytoskeleton,protein binding,actin filament binding	endosome,cytosol,Arp2/3 protein complex,focal adhesion,actin cytoskeleton,cell leading edge,muscle cell projection membrane,neuron projection,synapse,extracellular exosome	sp	9606	1	1	Human_Canonical_pSP_2023_0630	>sp|O15144|ARPC2_HUMAN Actin-related protein 2/3 complex subunit 2 OS=Homo sapiens OX=9606 GN=ARPC2 PE=1 SV=1	2	2
O15144	ARPC2	O15144	ARPC2_HUMAN	Actin-related protein 2/3 complex subunit 2		TRUE	Medulla_Control / Cortex_Control	Medulla_Control	Cortex_Control	20	O15144	2172.49	2474.66	0.187884	0.187884	13.9092	1.13909	0	0.28905	0.150411	9.25001	0.344908	Homo sapiens	0.037	34333	movement of cell or subcellular component,positive regulation of lamellipodium assembly,Arp2/3 complex-mediated actin nucleation,Fc-gamma receptor signaling pathway involved in phagocytosis,ephrin receptor signaling pathway,membrane organization,positive regulation of substrate adhesion-dependent cell spreading	structural constituent of cytoskeleton,protein binding,actin filament binding	endosome,cytosol,Arp2/3 protein complex,focal adhesion,actin cytoskeleton,cell leading edge,muscle cell projection membrane,neuron projection,synapse,extracellular exosome	sp	9606	1	1	Human_Canonical_pSP_2023_0630	>sp|O15144|ARPC2_HUMAN Actin-related protein 2/3 complex subunit 2 OS=Homo sapiens OX=9606 GN=ARPC2 PE=1 SV=1	2	2
O15144	ARPC2	O15144	ARPC2_HUMAN	Actin-related protein 2/3 complex subunit 2		TRUE	Medulla_Doxo / Cortex_Control	Medulla_Doxo	Cortex_Control	24	O15144	2172.49	15708.3	2.85411	2.85411	623.055	7.23055	0	0.018739	0.0228658	11.3569	1.01017	Homo sapiens	0.037	34333	movement of cell or subcellular component,positive regulation of lamellipodium assembly,Arp2/3 complex-mediated actin nucleation,Fc-gamma receptor signaling pathway involved in phagocytosis,ephrin receptor signaling pathway,membrane organization,positive regulation of substrate adhesion-dependent cell spreading	structural constituent of cytoskeleton,protein binding,actin filament binding	endosome,cytosol,Arp2/3 protein complex,focal adhesion,actin cytoskeleton,cell leading edge,muscle cell projection membrane,neuron projection,synapse,extracellular exosome	sp	9606	1	1	Human_Canonical_pSP_2023_0630	>sp|O15144|ARPC2_HUMAN Actin-related protein 2/3 complex subunit 2 OS=Homo sapiens OX=9606 GN=ARPC2 PE=1 SV=1	2	2
O15144	ARPC2	O15144	ARPC2_HUMAN	Actin-related protein 2/3 complex subunit 2		TRUE	Medulla_Control / Cortex_Doxo	Medulla_Control	Cortex_Doxo	20	O15144	49.9804	2474.66	5.62973	5.62973	4851.27	49.5127	0	0.113104	0.0828263	7.1182	0.321765	Homo sapiens	0.037	34333	movement of cell or subcellular component,positive regulation of lamellipodium assembly,Arp2/3 complex-mediated actin nucleation,Fc-gamma receptor signaling pathway involved in phagocytosis,ephrin receptor signaling pathway,membrane organization,positive regulation of substrate adhesion-dependent cell spreading	structural constituent of cytoskeleton,protein binding,actin filament binding	endosome,cytosol,Arp2/3 protein complex,focal adhesion,actin cytoskeleton,cell leading edge,muscle cell projection membrane,neuron projection,synapse,extracellular exosome	sp	9606	1	1	Human_Canonical_pSP_2023_0630	>sp|O15144|ARPC2_HUMAN Actin-related protein 2/3 complex subunit 2 OS=Homo sapiens OX=9606 GN=ARPC2 PE=1 SV=1	2	2
O15144	ARPC2	O15144	ARPC2_HUMAN	Actin-related protein 2/3 complex subunit 2		TRUE	Medulla_Doxo / Cortex_Doxo	Medulla_Doxo	Cortex_Doxo	24	O15144	49.9804	15708.3	8.29595	8.29595	31328.9	314.289	0	0.013099	0.0174976	11.019	1.0025	Homo sapiens	0.037	34333	movement of cell or subcellular component,positive regulation of lamellipodium assembly,Arp2/3 complex-mediated actin nucleation,Fc-gamma receptor signaling pathway involved in phagocytosis,ephrin receptor signaling pathway,membrane organization,positive regulation of substrate adhesion-dependent cell spreading	structural constituent of cytoskeleton,protein binding,actin filament binding	endosome,cytosol,Arp2/3 protein complex,focal adhesion,actin cytoskeleton,cell leading edge,muscle cell projection membrane,neuron projection,synapse,extracellular exosome	sp	9606	1	1	Human_Canonical_pSP_2023_0630	>sp|O15144|ARPC2_HUMAN Actin-related protein 2/3 complex subunit 2 OS=Homo sapiens OX=9606 GN=ARPC2 PE=1 SV=1	2	2
O15144	ARPC2	O15144	ARPC2_HUMAN	Actin-related protein 2/3 complex subunit 2		TRUE	Medulla_Doxo / Medulla_Control	Medulla_Doxo	Medulla_Control	20	O15144	2474.66	15708.3	2.66622	2.66622	534.764	6.34764	0	0.041254	0.041254	13.1484	1.05205	Homo sapiens	0.037	34333	movement of cell or subcellular component,positive regulation of lamellipodium assembly,Arp2/3 complex-mediated actin nucleation,Fc-gamma receptor signaling pathway involved in phagocytosis,ephrin receptor signaling pathway,membrane organization,positive regulation of substrate adhesion-dependent cell spreading	structural constituent of cytoskeleton,protein binding,actin filament binding	endosome,cytosol,Arp2/3 protein complex,focal adhesion,actin cytoskeleton,cell leading edge,muscle cell projection membrane,neuron projection,synapse,extracellular exosome	sp	9606	1	1	Human_Canonical_pSP_2023_0630	>sp|O15144|ARPC2_HUMAN Actin-related protein 2/3 complex subunit 2 OS=Homo sapiens OX=9606 GN=ARPC2 PE=1 SV=1	2	2
O15230	LAMA5	O15230	LAMA5_HUMAN	Laminin subunit alpha-5		TRUE	Cortex_Doxo / Cortex_Control	Cortex_Doxo	Cortex_Control	264	O15230	415.63	988.527	1.24998	1.24998	137.838	2.37838	0	0.960378	0.344556	185.765	0.030542	Homo sapiens	0	399737	angiogenesis,branching involved in ureteric bud morphogenesis,morphogenesis of a polarized epithelium,neural crest cell migration,hair follicle development,cytoskeleton organization,integrin-mediated signaling pathway,muscle organ development,cell recognition,cell proliferation,embryo development,morphogenesis of embryonic epithelium,cell migration,cell differentiation,regulation of cell adhesion…	integrin binding,structural molecule activity	extracellular region,basement membrane,basal lamina,laminin-5 complex,extracellular space,nucleus,extracellular matrix,synaptic cleft,laminin-10 complex,laminin-11 complex,extracellular exosome	sp	9606	1	8	Human_Canonical_pSP_2023_0630	>sp|O15230|LAMA5_HUMAN Laminin subunit alpha-5 OS=Homo sapiens OX=9606 GN=LAMA5 PE=1 SV=8	21	22
O15230	LAMA5	O15230	LAMA5_HUMAN	Laminin subunit alpha-5		TRUE	Medulla_Control / Cortex_Control	Medulla_Control	Cortex_Control	220	O15230	415.63	23370	5.81321	5.81321	5522.79	56.2279	0	0.000188353	0.000544019	161.829	0.0494912	Homo sapiens	0	399737	angiogenesis,branching involved in ureteric bud morphogenesis,morphogenesis of a polarized epithelium,neural crest cell migration,hair follicle development,cytoskeleton organization,integrin-mediated signaling pathway,muscle organ development,cell recognition,cell proliferation,embryo development,morphogenesis of embryonic epithelium,cell migration,cell differentiation,regulation of cell adhesion…	integrin binding,structural molecule activity	extracellular region,basement membrane,basal lamina,laminin-5 complex,extracellular space,nucleus,extracellular matrix,synaptic cleft,laminin-10 complex,laminin-11 complex,extracellular exosome	sp	9606	1	8	Human_Canonical_pSP_2023_0630	>sp|O15230|LAMA5_HUMAN Laminin subunit alpha-5 OS=Homo sapiens OX=9606 GN=LAMA5 PE=1 SV=8	21	22
O15230	LAMA5	O15230	LAMA5_HUMAN	Laminin subunit alpha-5		TRUE	Medulla_Doxo / Cortex_Control	Medulla_Doxo	Cortex_Control	264	O15230	415.63	767455	10.8506	10.8506	184549	1846.49	0	1.45197e-19	4.77831e-18	133.061	0.313093	Homo sapiens	0	399737	angiogenesis,branching involved in ureteric bud morphogenesis,morphogenesis of a polarized epithelium,neural crest cell migration,hair follicle development,cytoskeleton organization,integrin-mediated signaling pathway,muscle organ development,cell recognition,cell proliferation,embryo development,morphogenesis of embryonic epithelium,cell migration,cell differentiation,regulation of cell adhesion…	integrin binding,structural molecule activity	extracellular region,basement membrane,basal lamina,laminin-5 complex,extracellular space,nucleus,extracellular matrix,synaptic cleft,laminin-10 complex,laminin-11 complex,extracellular exosome	sp	9606	1	8	Human_Canonical_pSP_2023_0630	>sp|O15230|LAMA5_HUMAN Laminin subunit alpha-5 OS=Homo sapiens OX=9606 GN=LAMA5 PE=1 SV=8	21	22
O15230	LAMA5	O15230	LAMA5_HUMAN	Laminin subunit alpha-5		TRUE	Medulla_Control / Cortex_Doxo	Medulla_Control	Cortex_Doxo	220	O15230	988.527	23370	4.56323	4.56323	2264.12	23.6412	0	2.31826e-05	8.81827e-05	104.492	0.0430326	Homo sapiens	0	399737	angiogenesis,branching involved in ureteric bud morphogenesis,morphogenesis of a polarized epithelium,neural crest cell migration,hair follicle development,cytoskeleton organization,integrin-mediated signaling pathway,muscle organ development,cell recognition,cell proliferation,embryo development,morphogenesis of embryonic epithelium,cell migration,cell differentiation,regulation of cell adhesion…	integrin binding,structural molecule activity	extracellular region,basement membrane,basal lamina,laminin-5 complex,extracellular space,nucleus,extracellular matrix,synaptic cleft,laminin-10 complex,laminin-11 complex,extracellular exosome	sp	9606	1	8	Human_Canonical_pSP_2023_0630	>sp|O15230|LAMA5_HUMAN Laminin subunit alpha-5 OS=Homo sapiens OX=9606 GN=LAMA5 PE=1 SV=8	21	22
O15230	LAMA5	O15230	LAMA5_HUMAN	Laminin subunit alpha-5		TRUE	Medulla_Doxo / Cortex_Doxo	Medulla_Doxo	Cortex_Doxo	264	O15230	988.527	767455	9.60059	9.60059	77536.2	776.362	0	1.3319e-19	4.52013e-18	131.452	0.312137	Homo sapiens	0	399737	angiogenesis,branching involved in ureteric bud morphogenesis,morphogenesis of a polarized epithelium,neural crest cell migration,hair follicle development,cytoskeleton organization,integrin-mediated signaling pathway,muscle organ development,cell recognition,cell proliferation,embryo development,morphogenesis of embryonic epithelium,cell migration,cell differentiation,regulation of cell adhesion…	integrin binding,structural molecule activity	extracellular region,basement membrane,basal lamina,laminin-5 complex,extracellular space,nucleus,extracellular matrix,synaptic cleft,laminin-10 complex,laminin-11 complex,extracellular exosome	sp	9606	1	8	Human_Canonical_pSP_2023_0630	>sp|O15230|LAMA5_HUMAN Laminin subunit alpha-5 OS=Homo sapiens OX=9606 GN=LAMA5 PE=1 SV=8	21	22
O15230	LAMA5	O15230	LAMA5_HUMAN	Laminin subunit alpha-5		TRUE	Medulla_Doxo / Medulla_Control	Medulla_Doxo	Medulla_Control	220	O15230	23370	767455	5.03735	5.03735	3183.93	32.8393	0	5.32355e-18	1.52142e-16	135.515	0.314557	Homo sapiens	0	399737	angiogenesis,branching involved in ureteric bud morphogenesis,morphogenesis of a polarized epithelium,neural crest cell migration,hair follicle development,cytoskeleton organization,integrin-mediated signaling pathway,muscle organ development,cell recognition,cell proliferation,embryo development,morphogenesis of embryonic epithelium,cell migration,cell differentiation,regulation of cell adhesion…	integrin binding,structural molecule activity	extracellular region,basement membrane,basal lamina,laminin-5 complex,extracellular space,nucleus,extracellular matrix,synaptic cleft,laminin-10 complex,laminin-11 complex,extracellular exosome	sp	9606	1	8	Human_Canonical_pSP_2023_0630	>sp|O15230|LAMA5_HUMAN Laminin subunit alpha-5 OS=Homo sapiens OX=9606 GN=LAMA5 PE=1 SV=8	21	22
O43707	ACTN4	O43707	ACTN4_HUMAN	Alpha-actinin-4	x	TRUE	Cortex_Doxo / Cortex_Control	Cortex_Doxo	Cortex_Control	192	O43707	50085.6	124810	1.31727	1.31727	149.193	2.49193	0	0.0163949	0.0208334	150.422	0.126213	Homo sapiens	0.167	104854	response to hypoxia,platelet degranulation,protein transport,vesicle transport along actin filament,positive regulation of cell migration,positive regulation of sodium:proton antiporter activity,peroxisome proliferator activated receptor signaling pathway,regulation of apoptotic process,retinoic acid receptor signaling pathway,positive regulation of pinocytosis,actin filament bundle assembly,nega…	RNA polymerase II regulatory region sequence-specific DNA binding,nucleoside binding,RNA binding,actin binding,integrin binding,calcium ion binding,protein binding,ligand-dependent nuclear receptor transcription coactivator activity,chromatin DNA binding,nuclear hormone receptor binding,protein homodimerization activity,retinoic acid receptor binding,ion channel binding,protein N-terminus binding…	stress fiber,extracellular region,extracellular space,intracellular,nucleus,cytoplasm,cytosol,brush border,cell-cell junction,focal adhesion,nuclear body,Z disc,intracellular ribonucleoprotein complex,cortical cytoskeleton,platelet alpha granule lumen,pseudopodium,neuron projection,protein complex,perinuclear region of cytoplasm,extracellular exosome,actin cytoskeleton	sp	9606	1	2	Human_Canonical_pSP_2023_0630	>sp|O43707|ACTN4_HUMAN Alpha-actinin-4 OS=Homo sapiens OX=9606 GN=ACTN4 PE=1 SV=2	16	16
O43707	ACTN4	O43707	ACTN4_HUMAN	Alpha-actinin-4	x	TRUE	Medulla_Control / Cortex_Control	Medulla_Control	Cortex_Control	160	O43707	50085.6	32572.7	-0.620731	0.620731	-34.9659	0.650341	0	0.953066	0.343335	157.459	0.0823122	Homo sapiens	0.167	104854	response to hypoxia,platelet degranulation,protein transport,vesicle transport along actin filament,positive regulation of cell migration,positive regulation of sodium:proton antiporter activity,peroxisome proliferator activated receptor signaling pathway,regulation of apoptotic process,retinoic acid receptor signaling pathway,positive regulation of pinocytosis,actin filament bundle assembly,nega…	RNA polymerase II regulatory region sequence-specific DNA binding,nucleoside binding,RNA binding,actin binding,integrin binding,calcium ion binding,protein binding,ligand-dependent nuclear receptor transcription coactivator activity,chromatin DNA binding,nuclear hormone receptor binding,protein homodimerization activity,retinoic acid receptor binding,ion channel binding,protein N-terminus binding…	stress fiber,extracellular region,extracellular space,intracellular,nucleus,cytoplasm,cytosol,brush border,cell-cell junction,focal adhesion,nuclear body,Z disc,intracellular ribonucleoprotein complex,cortical cytoskeleton,platelet alpha granule lumen,pseudopodium,neuron projection,protein complex,perinuclear region of cytoplasm,extracellular exosome,actin cytoskeleton	sp	9606	1	2	Human_Canonical_pSP_2023_0630	>sp|O43707|ACTN4_HUMAN Alpha-actinin-4 OS=Homo sapiens OX=9606 GN=ACTN4 PE=1 SV=2	16	16
O43707	ACTN4	O43707	ACTN4_HUMAN	Alpha-actinin-4	x	TRUE	Medulla_Doxo / Cortex_Control	Medulla_Doxo	Cortex_Control	192	O43707	50085.6	718650	3.84282	3.84282	1334.85	14.3485	0	1.92913e-10	2.32781e-09	101.516	0.341851	Homo sapiens	0.167	104854	response to hypoxia,platelet degranulation,protein transport,vesicle transport along actin filament,positive regulation of cell migration,positive regulation of sodium:proton antiporter activity,peroxisome proliferator activated receptor signaling pathway,regulation of apoptotic process,retinoic acid receptor signaling pathway,positive regulation of pinocytosis,actin filament bundle assembly,nega…	RNA polymerase II regulatory region sequence-specific DNA binding,nucleoside binding,RNA binding,actin binding,integrin binding,calcium ion binding,protein binding,ligand-dependent nuclear receptor transcription coactivator activity,chromatin DNA binding,nuclear hormone receptor binding,protein homodimerization activity,retinoic acid receptor binding,ion channel binding,protein N-terminus binding…	stress fiber,extracellular region,extracellular space,intracellular,nucleus,cytoplasm,cytosol,brush border,cell-cell junction,focal adhesion,nuclear body,Z disc,intracellular ribonucleoprotein complex,cortical cytoskeleton,platelet alpha granule lumen,pseudopodium,neuron projection,protein complex,perinuclear region of cytoplasm,extracellular exosome,actin cytoskeleton	sp	9606	1	2	Human_Canonical_pSP_2023_0630	>sp|O43707|ACTN4_HUMAN Alpha-actinin-4 OS=Homo sapiens OX=9606 GN=ACTN4 PE=1 SV=2	16	16
O43707	ACTN4	O43707	ACTN4_HUMAN	Alpha-actinin-4	x	TRUE	Medulla_Control / Cortex_Doxo	Medulla_Control	Cortex_Doxo	160	O43707	124810	32572.7	-1.938	1.938	-73.9021	0.260979	0	0.0149165	0.0193309	134.439	0.122256	Homo sapiens	0.167	104854	response to hypoxia,platelet degranulation,protein transport,vesicle transport along actin filament,positive regulation of cell migration,positive regulation of sodium:proton antiporter activity,peroxisome proliferator activated receptor signaling pathway,regulation of apoptotic process,retinoic acid receptor signaling pathway,positive regulation of pinocytosis,actin filament bundle assembly,nega…	RNA polymerase II regulatory region sequence-specific DNA binding,nucleoside binding,RNA binding,actin binding,integrin binding,calcium ion binding,protein binding,ligand-dependent nuclear receptor transcription coactivator activity,chromatin DNA binding,nuclear hormone receptor binding,protein homodimerization activity,retinoic acid receptor binding,ion channel binding,protein N-terminus binding…	stress fiber,extracellular region,extracellular space,intracellular,nucleus,cytoplasm,cytosol,brush border,cell-cell junction,focal adhesion,nuclear body,Z disc,intracellular ribonucleoprotein complex,cortical cytoskeleton,platelet alpha granule lumen,pseudopodium,neuron projection,protein complex,perinuclear region of cytoplasm,extracellular exosome,actin cytoskeleton	sp	9606	1	2	Human_Canonical_pSP_2023_0630	>sp|O43707|ACTN4_HUMAN Alpha-actinin-4 OS=Homo sapiens OX=9606 GN=ACTN4 PE=1 SV=2	16	16
O43707	ACTN4	O43707	ACTN4_HUMAN	Alpha-actinin-4	x	TRUE	Medulla_Doxo / Cortex_Doxo	Medulla_Doxo	Cortex_Doxo	192	O43707	124810	718650	2.52556	2.52556	475.796	5.75796	0	2.60205e-08	2.30635e-07	115.037	0.3536	Homo sapiens	0.167	104854	response to hypoxia,platelet degranulation,protein transport,vesicle transport along actin filament,positive regulation of cell migration,positive regulation of sodium:proton antiporter activity,peroxisome proliferator activated receptor signaling pathway,regulation of apoptotic process,retinoic acid receptor signaling pathway,positive regulation of pinocytosis,actin filament bundle assembly,nega…	RNA polymerase II regulatory region sequence-specific DNA binding,nucleoside binding,RNA binding,actin binding,integrin binding,calcium ion binding,protein binding,ligand-dependent nuclear receptor transcription coactivator activity,chromatin DNA binding,nuclear hormone receptor binding,protein homodimerization activity,retinoic acid receptor binding,ion channel binding,protein N-terminus binding…	stress fiber,extracellular region,extracellular space,intracellular,nucleus,cytoplasm,cytosol,brush border,cell-cell junction,focal adhesion,nuclear body,Z disc,intracellular ribonucleoprotein complex,cortical cytoskeleton,platelet alpha granule lumen,pseudopodium,neuron projection,protein complex,perinuclear region of cytoplasm,extracellular exosome,actin cytoskeleton	sp	9606	1	2	Human_Canonical_pSP_2023_0630	>sp|O43707|ACTN4_HUMAN Alpha-actinin-4 OS=Homo sapiens OX=9606 GN=ACTN4 PE=1 SV=2	16	16
O43707	ACTN4	O43707	ACTN4_HUMAN	Alpha-actinin-4	x	TRUE	Medulla_Doxo / Medulla_Control	Medulla_Doxo	Medulla_Control	160	O43707	32572.7	718650	4.46355	4.46355	2106.3	22.063	0	1.90516e-10	2.32473e-09	99.8336	0.340409	Homo sapiens	0.167	104854	response to hypoxia,platelet degranulation,protein transport,vesicle transport along actin filament,positive regulation of cell migration,positive regulation of sodium:proton antiporter activity,peroxisome proliferator activated receptor signaling pathway,regulation of apoptotic process,retinoic acid receptor signaling pathway,positive regulation of pinocytosis,actin filament bundle assembly,nega…	RNA polymerase II regulatory region sequence-specific DNA binding,nucleoside binding,RNA binding,actin binding,integrin binding,calcium ion binding,protein binding,ligand-dependent nuclear receptor transcription coactivator activity,chromatin DNA binding,nuclear hormone receptor binding,protein homodimerization activity,retinoic acid receptor binding,ion channel binding,protein N-terminus binding…	stress fiber,extracellular region,extracellular space,intracellular,nucleus,cytoplasm,cytosol,brush border,cell-cell junction,focal adhesion,nuclear body,Z disc,intracellular ribonucleoprotein complex,cortical cytoskeleton,platelet alpha granule lumen,pseudopodium,neuron projection,protein complex,perinuclear region of cytoplasm,extracellular exosome,actin cytoskeleton	sp	9606	1	2	Human_Canonical_pSP_2023_0630	>sp|O43707|ACTN4_HUMAN Alpha-actinin-4 OS=Homo sapiens OX=9606 GN=ACTN4 PE=1 SV=2	16	16
O43852	CALU	O43852	CALU_HUMAN	Calumenin	x	TRUE	Cortex_Doxo / Cortex_Control	Cortex_Doxo	Cortex_Control	24	O43852	1166.49	6065.24	2.37839	2.37839	419.955	5.19955	0	0.116091	0.0841841	11.0775	0.394268	Homo sapiens	0	37106.8	biological_process	calcium ion binding,protein binding	extracellular region,endoplasmic reticulum,endoplasmic reticulum membrane,Golgi apparatus,membrane,sarcoplasmic reticulum lumen,melanosome	sp	9606	1	2	Human_Canonical_pSP_2023_0630	>sp|O43852|CALU_HUMAN Calumenin OS=Homo sapiens OX=9606 GN=CALU PE=1 SV=2	2	2
O43852	CALU	O43852	CALU_HUMAN	Calumenin	x	TRUE	Medulla_Control / Cortex_Control	Medulla_Control	Cortex_Control	20	O43852	1166.49	4179.87	1.84128	1.84128	258.328	3.58328	0	0.0213262	0.0253118	7.48766	0.127695	Homo sapiens	0	37106.8	biological_process	calcium ion binding,protein binding	extracellular region,endoplasmic reticulum,endoplasmic reticulum membrane,Golgi apparatus,membrane,sarcoplasmic reticulum lumen,melanosome	sp	9606	1	2	Human_Canonical_pSP_2023_0630	>sp|O43852|CALU_HUMAN Calumenin OS=Homo sapiens OX=9606 GN=CALU PE=1 SV=2	2	2
O43852	CALU	O43852	CALU_HUMAN	Calumenin	x	TRUE	Medulla_Doxo / Cortex_Control	Medulla_Doxo	Cortex_Control	24	O43852	1166.49	20495.4	4.13505	4.13505	1657.01	17.5701	0	0.00710829	0.0109343	11.0241	0.706037	Homo sapiens	0	37106.8	biological_process	calcium ion binding,protein binding	extracellular region,endoplasmic reticulum,endoplasmic reticulum membrane,Golgi apparatus,membrane,sarcoplasmic reticulum lumen,melanosome	sp	9606	1	2	Human_Canonical_pSP_2023_0630	>sp|O43852|CALU_HUMAN Calumenin OS=Homo sapiens OX=9606 GN=CALU PE=1 SV=2	2	2
O43852	CALU	O43852	CALU_HUMAN	Calumenin	x	TRUE	Medulla_Control / Cortex_Doxo	Medulla_Control	Cortex_Doxo	20	O43852	6065.24	4179.87	-0.537107	0.537107	-31.0848	0.689152	0	0.478024	0.208153	13.1385	0.413111	Homo sapiens	0	37106.8	biological_process	calcium ion binding,protein binding	extracellular region,endoplasmic reticulum,endoplasmic reticulum membrane,Golgi apparatus,membrane,sarcoplasmic reticulum lumen,melanosome	sp	9606	1	2	Human_Canonical_pSP_2023_0630	>sp|O43852|CALU_HUMAN Calumenin OS=Homo sapiens OX=9606 GN=CALU PE=1 SV=2	2	2
O43852	CALU	O43852	CALU_HUMAN	Calumenin	x	TRUE	Medulla_Doxo / Cortex_Doxo	Medulla_Doxo	Cortex_Doxo	24	O43852	6065.24	20495.4	1.75666	1.75666	237.915	3.37915	0	0.0560765	0.051697	17.24	0.807987	Homo sapiens	0	37106.8	biological_process	calcium ion binding,protein binding	extracellular region,endoplasmic reticulum,endoplasmic reticulum membrane,Golgi apparatus,membrane,sarcoplasmic reticulum lumen,melanosome	sp	9606	1	2	Human_Canonical_pSP_2023_0630	>sp|O43852|CALU_HUMAN Calumenin OS=Homo sapiens OX=9606 GN=CALU PE=1 SV=2	2	2
O43852	CALU	O43852	CALU_HUMAN	Calumenin	x	TRUE	Medulla_Doxo / Medulla_Control	Medulla_Doxo	Medulla_Control	20	O43852	4179.87	20495.4	2.29377	2.29377	390.335	4.90335	0	0.018647	0.0227792	11.6889	0.71673	Homo sapiens	0	37106.8	biological_process	calcium ion binding,protein binding	extracellular region,endoplasmic reticulum,endoplasmic reticulum membrane,Golgi apparatus,membrane,sarcoplasmic reticulum lumen,melanosome	sp	9606	1	2	Human_Canonical_pSP_2023_0630	>sp|O43852|CALU_HUMAN Calumenin OS=Homo sapiens OX=9606 GN=CALU PE=1 SV=2	2	2
O60814;P57053;P58876;P62807;Q5QNW6;Q93079;Q99877;Q99879;Q99880	H2BC12;H2BC12L;H2BC5;H2BC4;H2BC18;H2BC9;H2BC15;H2BC14;H2BC13	O60814;P57053;P58876;P62807;Q5QNW6;Q93079;Q99877;Q99879;Q99880	H2B1K_HUMAN;H2BFS_HUMAN;H2B1D_HUMAN;H2B1C_HUMAN;H2B2F_HUMAN;H2B1H_HUMAN;H2B1N_HUMAN;H2B1M_HUMAN;H2B1L_HUMAN	Histone H2B type 1-K;Histone H2B type F-S;Histone H2B type 1-D;Histone H2B type 1-C/E/F/G/I;Histone H2B type 2-F;Histone H2B type 1-H;Histone H2B type 1-N;Histone H2B type 1-M;Histone H2B type 1-L		TRUE	Cortex_Doxo / Cortex_Control	Cortex_Doxo	Cortex_Control	60	O60814;P57053;P58876;P62807;Q5QNW6;Q93079;Q99877;Q99879;Q99880	272372	46229648	7.4071	7.4071	16873	169.73	0	0.00416117	0.0072189	29.198	0.945961	Homo sapiens	19%;19%;19%;19%;19%;19%;19%;19%;19%	13890.13;13944.19;13936.16;13906.13;13920.16;13892.11;13922.13;13989.27;13952.2	innate immune response in mucosa,nucleosome assembly,protein ubiquitination,antibacterial humoral response,defense response to Gram-positive bacterium;innate immune response in mucosa,nucleosome assembly,antibacterial humoral response,substantia nigra development,defense response to Gram-positive bacterium;nucleosome assembly,protein ubiquitination;innate immune response in mucosa,nucleosome asse…	molecular_function,DNA binding,protein heterodimerization activity;DNA binding,protein heterodimerization activity;molecular_function,DNA binding,protein heterodimerization activity;DNA binding,protein binding,protein heterodimerization activity;molecular_function,DNA binding,protein heterodimerization activity;DNA binding,protein heterodimerization activity;DNA binding,protein heterodimerization…	nucleosome,extracellular space,nucleus,nucleoplasm,cytosol;nucleosome,extracellular space,nucleus,nucleoplasm,cytosol;nucleosome,nucleus,nucleoplasm,cytosol,extracellular exosome;nucleosome,extracellular space,nucleus,nucleoplasm,cytosol,extracellular exosome;nucleosome,nucleus,nucleoplasm,cytosol,extracellular exosome;nucleosome,nucleus,nucleoplasm,cytosol,extracellular exosome;nucleosome,nucleu…	sp	9606	1	3;2;2;4;3;3;3;3;3	Human_Canonical_pSP_2023_0630	>sp|O60814|H2B1K_HUMAN Histone H2B type 1-K OS=Homo sapiens OX=9606 GN=H2BC12 PE=1 SV=3;>sp|P57053|H2BFS_HUMAN Histone H2B type F-S OS=Homo sapiens OX=9606 GN=H2BC12L PE=1 SV=2;>sp|P58876|H2B1D_HUMAN Histone H2B type 1-D OS=Homo sapiens OX=9606 GN=H2BC5 PE=1 SV=2;>sp|P62807|H2B1C_HUMAN Histone H2B type 1-C/E/F/G/I OS=Homo sapiens OX=9606 GN=H2BC4 PE=1 SV=4;>sp|Q5QNW6|H2B2F_HUMAN Histone H2B type …	3	5
O60814;P57053;P58876;P62807;Q5QNW6;Q93079;Q99877;Q99879;Q99880	H2BC12;H2BC12L;H2BC5;H2BC4;H2BC18;H2BC9;H2BC15;H2BC14;H2BC13	O60814;P57053;P58876;P62807;Q5QNW6;Q93079;Q99877;Q99879;Q99880	H2B1K_HUMAN;H2BFS_HUMAN;H2B1D_HUMAN;H2B1C_HUMAN;H2B2F_HUMAN;H2B1H_HUMAN;H2B1N_HUMAN;H2B1M_HUMAN;H2B1L_HUMAN	Histone H2B type 1-K;Histone H2B type F-S;Histone H2B type 1-D;Histone H2B type 1-C/E/F/G/I;Histone H2B type 2-F;Histone H2B type 1-H;Histone H2B type 1-N;Histone H2B type 1-M;Histone H2B type 1-L		TRUE	Medulla_Control / Cortex_Control	Medulla_Control	Cortex_Control	50	O60814;P57053;P58876;P62807;Q5QNW6;Q93079;Q99877;Q99879;Q99880	272372	184881	-0.558977	0.558977	-32.1217	0.678783	0	0.753656	0.291788	47.961	0.0718246	Homo sapiens	19%;19%;19%;19%;19%;19%;19%;19%;19%	13890.13;13944.19;13936.16;13906.13;13920.16;13892.11;13922.13;13989.27;13952.2	innate immune response in mucosa,nucleosome assembly,protein ubiquitination,antibacterial humoral response,defense response to Gram-positive bacterium;innate immune response in mucosa,nucleosome assembly,antibacterial humoral response,substantia nigra development,defense response to Gram-positive bacterium;nucleosome assembly,protein ubiquitination;innate immune response in mucosa,nucleosome asse…	molecular_function,DNA binding,protein heterodimerization activity;DNA binding,protein heterodimerization activity;molecular_function,DNA binding,protein heterodimerization activity;DNA binding,protein binding,protein heterodimerization activity;molecular_function,DNA binding,protein heterodimerization activity;DNA binding,protein heterodimerization activity;DNA binding,protein heterodimerization…	nucleosome,extracellular space,nucleus,nucleoplasm,cytosol;nucleosome,extracellular space,nucleus,nucleoplasm,cytosol;nucleosome,nucleus,nucleoplasm,cytosol,extracellular exosome;nucleosome,extracellular space,nucleus,nucleoplasm,cytosol,extracellular exosome;nucleosome,nucleus,nucleoplasm,cytosol,extracellular exosome;nucleosome,nucleus,nucleoplasm,cytosol,extracellular exosome;nucleosome,nucleu…	sp	9606	1	3;2;2;4;3;3;3;3;3	Human_Canonical_pSP_2023_0630	>sp|O60814|H2B1K_HUMAN Histone H2B type 1-K OS=Homo sapiens OX=9606 GN=H2BC12 PE=1 SV=3;>sp|P57053|H2BFS_HUMAN Histone H2B type F-S OS=Homo sapiens OX=9606 GN=H2BC12L PE=1 SV=2;>sp|P58876|H2B1D_HUMAN Histone H2B type 1-D OS=Homo sapiens OX=9606 GN=H2BC5 PE=1 SV=2;>sp|P62807|H2B1C_HUMAN Histone H2B type 1-C/E/F/G/I OS=Homo sapiens OX=9606 GN=H2BC4 PE=1 SV=4;>sp|Q5QNW6|H2B2F_HUMAN Histone H2B type …	3	5
O60814;P57053;P58876;P62807;Q5QNW6;Q93079;Q99877;Q99879;Q99880	H2BC12;H2BC12L;H2BC5;H2BC4;H2BC18;H2BC9;H2BC15;H2BC14;H2BC13	O60814;P57053;P58876;P62807;Q5QNW6;Q93079;Q99877;Q99879;Q99880	H2B1K_HUMAN;H2BFS_HUMAN;H2B1D_HUMAN;H2B1C_HUMAN;H2B2F_HUMAN;H2B1H_HUMAN;H2B1N_HUMAN;H2B1M_HUMAN;H2B1L_HUMAN	Histone H2B type 1-K;Histone H2B type F-S;Histone H2B type 1-D;Histone H2B type 1-C/E/F/G/I;Histone H2B type 2-F;Histone H2B type 1-H;Histone H2B type 1-N;Histone H2B type 1-M;Histone H2B type 1-L		TRUE	Medulla_Doxo / Cortex_Control	Medulla_Doxo	Cortex_Control	60	O60814;P57053;P58876;P62807;Q5QNW6;Q93079;Q99877;Q99879;Q99880	272372	2618423	3.26505	3.26505	861.342	9.61342	0	0.0536541	0.0500664	42.6637	0.123319	Homo sapiens	19%;19%;19%;19%;19%;19%;19%;19%;19%	13890.13;13944.19;13936.16;13906.13;13920.16;13892.11;13922.13;13989.27;13952.2	innate immune response in mucosa,nucleosome assembly,protein ubiquitination,antibacterial humoral response,defense response to Gram-positive bacterium;innate immune response in mucosa,nucleosome assembly,antibacterial humoral response,substantia nigra development,defense response to Gram-positive bacterium;nucleosome assembly,protein ubiquitination;innate immune response in mucosa,nucleosome asse…	molecular_function,DNA binding,protein heterodimerization activity;DNA binding,protein heterodimerization activity;molecular_function,DNA binding,protein heterodimerization activity;DNA binding,protein binding,protein heterodimerization activity;molecular_function,DNA binding,protein heterodimerization activity;DNA binding,protein heterodimerization activity;DNA binding,protein heterodimerization…	nucleosome,extracellular space,nucleus,nucleoplasm,cytosol;nucleosome,extracellular space,nucleus,nucleoplasm,cytosol;nucleosome,nucleus,nucleoplasm,cytosol,extracellular exosome;nucleosome,extracellular space,nucleus,nucleoplasm,cytosol,extracellular exosome;nucleosome,nucleus,nucleoplasm,cytosol,extracellular exosome;nucleosome,nucleus,nucleoplasm,cytosol,extracellular exosome;nucleosome,nucleu…	sp	9606	1	3;2;2;4;3;3;3;3;3	Human_Canonical_pSP_2023_0630	>sp|O60814|H2B1K_HUMAN Histone H2B type 1-K OS=Homo sapiens OX=9606 GN=H2BC12 PE=1 SV=3;>sp|P57053|H2BFS_HUMAN Histone H2B type F-S OS=Homo sapiens OX=9606 GN=H2BC12L PE=1 SV=2;>sp|P58876|H2B1D_HUMAN Histone H2B type 1-D OS=Homo sapiens OX=9606 GN=H2BC5 PE=1 SV=2;>sp|P62807|H2B1C_HUMAN Histone H2B type 1-C/E/F/G/I OS=Homo sapiens OX=9606 GN=H2BC4 PE=1 SV=4;>sp|Q5QNW6|H2B2F_HUMAN Histone H2B type …	3	5
O60814;P57053;P58876;P62807;Q5QNW6;Q93079;Q99877;Q99879;Q99880	H2BC12;H2BC12L;H2BC5;H2BC4;H2BC18;H2BC9;H2BC15;H2BC14;H2BC13	O60814;P57053;P58876;P62807;Q5QNW6;Q93079;Q99877;Q99879;Q99880	H2B1K_HUMAN;H2BFS_HUMAN;H2B1D_HUMAN;H2B1C_HUMAN;H2B2F_HUMAN;H2B1H_HUMAN;H2B1N_HUMAN;H2B1M_HUMAN;H2B1L_HUMAN	Histone H2B type 1-K;Histone H2B type F-S;Histone H2B type 1-D;Histone H2B type 1-C/E/F/G/I;Histone H2B type 2-F;Histone H2B type 1-H;Histone H2B type 1-N;Histone H2B type 1-M;Histone H2B type 1-L		TRUE	Medulla_Control / Cortex_Doxo	Medulla_Control	Cortex_Doxo	50	O60814;P57053;P58876;P62807;Q5QNW6;Q93079;Q99877;Q99879;Q99880	46229648	184881	-7.96608	7.96608	-99.6001	0.00399919	0	0.00390509	0.00687347	29.1374	0.945469	Homo sapiens	19%;19%;19%;19%;19%;19%;19%;19%;19%	13890.13;13944.19;13936.16;13906.13;13920.16;13892.11;13922.13;13989.27;13952.2	innate immune response in mucosa,nucleosome assembly,protein ubiquitination,antibacterial humoral response,defense response to Gram-positive bacterium;innate immune response in mucosa,nucleosome assembly,antibacterial humoral response,substantia nigra development,defense response to Gram-positive bacterium;nucleosome assembly,protein ubiquitination;innate immune response in mucosa,nucleosome asse…	molecular_function,DNA binding,protein heterodimerization activity;DNA binding,protein heterodimerization activity;molecular_function,DNA binding,protein heterodimerization activity;DNA binding,protein binding,protein heterodimerization activity;molecular_function,DNA binding,protein heterodimerization activity;DNA binding,protein heterodimerization activity;DNA binding,protein heterodimerization…	nucleosome,extracellular space,nucleus,nucleoplasm,cytosol;nucleosome,extracellular space,nucleus,nucleoplasm,cytosol;nucleosome,nucleus,nucleoplasm,cytosol,extracellular exosome;nucleosome,extracellular space,nucleus,nucleoplasm,cytosol,extracellular exosome;nucleosome,nucleus,nucleoplasm,cytosol,extracellular exosome;nucleosome,nucleus,nucleoplasm,cytosol,extracellular exosome;nucleosome,nucleu…	sp	9606	1	3;2;2;4;3;3;3;3;3	Human_Canonical_pSP_2023_0630	>sp|O60814|H2B1K_HUMAN Histone H2B type 1-K OS=Homo sapiens OX=9606 GN=H2BC12 PE=1 SV=3;>sp|P57053|H2BFS_HUMAN Histone H2B type F-S OS=Homo sapiens OX=9606 GN=H2BC12L PE=1 SV=2;>sp|P58876|H2B1D_HUMAN Histone H2B type 1-D OS=Homo sapiens OX=9606 GN=H2BC5 PE=1 SV=2;>sp|P62807|H2B1C_HUMAN Histone H2B type 1-C/E/F/G/I OS=Homo sapiens OX=9606 GN=H2BC4 PE=1 SV=4;>sp|Q5QNW6|H2B2F_HUMAN Histone H2B type …	3	5
O60814;P57053;P58876;P62807;Q5QNW6;Q93079;Q99877;Q99879;Q99880	H2BC12;H2BC12L;H2BC5;H2BC4;H2BC18;H2BC9;H2BC15;H2BC14;H2BC13	O60814;P57053;P58876;P62807;Q5QNW6;Q93079;Q99877;Q99879;Q99880	H2B1K_HUMAN;H2BFS_HUMAN;H2B1D_HUMAN;H2B1C_HUMAN;H2B2F_HUMAN;H2B1H_HUMAN;H2B1N_HUMAN;H2B1M_HUMAN;H2B1L_HUMAN	Histone H2B type 1-K;Histone H2B type F-S;Histone H2B type 1-D;Histone H2B type 1-C/E/F/G/I;Histone H2B type 2-F;Histone H2B type 1-H;Histone H2B type 1-N;Histone H2B type 1-M;Histone H2B type 1-L		TRUE	Medulla_Doxo / Cortex_Doxo	Medulla_Doxo	Cortex_Doxo	60	O60814;P57053;P58876;P62807;Q5QNW6;Q93079;Q99877;Q99879;Q99880	46229648	2618423	-4.14205	4.14205	-94.3361	0.0566395	0	0.00813192	0.0120717	29.7909	0.950768	Homo sapiens	19%;19%;19%;19%;19%;19%;19%;19%;19%	13890.13;13944.19;13936.16;13906.13;13920.16;13892.11;13922.13;13989.27;13952.2	innate immune response in mucosa,nucleosome assembly,protein ubiquitination,antibacterial humoral response,defense response to Gram-positive bacterium;innate immune response in mucosa,nucleosome assembly,antibacterial humoral response,substantia nigra development,defense response to Gram-positive bacterium;nucleosome assembly,protein ubiquitination;innate immune response in mucosa,nucleosome asse…	molecular_function,DNA binding,protein heterodimerization activity;DNA binding,protein heterodimerization activity;molecular_function,DNA binding,protein heterodimerization activity;DNA binding,protein binding,protein heterodimerization activity;molecular_function,DNA binding,protein heterodimerization activity;DNA binding,protein heterodimerization activity;DNA binding,protein heterodimerization…	nucleosome,extracellular space,nucleus,nucleoplasm,cytosol;nucleosome,extracellular space,nucleus,nucleoplasm,cytosol;nucleosome,nucleus,nucleoplasm,cytosol,extracellular exosome;nucleosome,extracellular space,nucleus,nucleoplasm,cytosol,extracellular exosome;nucleosome,nucleus,nucleoplasm,cytosol,extracellular exosome;nucleosome,nucleus,nucleoplasm,cytosol,extracellular exosome;nucleosome,nucleu…	sp	9606	1	3;2;2;4;3;3;3;3;3	Human_Canonical_pSP_2023_0630	>sp|O60814|H2B1K_HUMAN Histone H2B type 1-K OS=Homo sapiens OX=9606 GN=H2BC12 PE=1 SV=3;>sp|P57053|H2BFS_HUMAN Histone H2B type F-S OS=Homo sapiens OX=9606 GN=H2BC12L PE=1 SV=2;>sp|P58876|H2B1D_HUMAN Histone H2B type 1-D OS=Homo sapiens OX=9606 GN=H2BC5 PE=1 SV=2;>sp|P62807|H2B1C_HUMAN Histone H2B type 1-C/E/F/G/I OS=Homo sapiens OX=9606 GN=H2BC4 PE=1 SV=4;>sp|Q5QNW6|H2B2F_HUMAN Histone H2B type …	3	5
O60814;P57053;P58876;P62807;Q5QNW6;Q93079;Q99877;Q99879;Q99880	H2BC12;H2BC12L;H2BC5;H2BC4;H2BC18;H2BC9;H2BC15;H2BC14;H2BC13	O60814;P57053;P58876;P62807;Q5QNW6;Q93079;Q99877;Q99879;Q99880	H2B1K_HUMAN;H2BFS_HUMAN;H2B1D_HUMAN;H2B1C_HUMAN;H2B2F_HUMAN;H2B1H_HUMAN;H2B1N_HUMAN;H2B1M_HUMAN;H2B1L_HUMAN	Histone H2B type 1-K;Histone H2B type F-S;Histone H2B type 1-D;Histone H2B type 1-C/E/F/G/I;Histone H2B type 2-F;Histone H2B type 1-H;Histone H2B type 1-N;Histone H2B type 1-M;Histone H2B type 1-L		TRUE	Medulla_Doxo / Medulla_Control	Medulla_Doxo	Medulla_Control	50	O60814;P57053;P58876;P62807;Q5QNW6;Q93079;Q99877;Q99879;Q99880	184881	2618423	3.82403	3.82403	1316.27	14.1627	0	0.0311344	0.0339179	38.1956	0.119485	Homo sapiens	19%;19%;19%;19%;19%;19%;19%;19%;19%	13890.13;13944.19;13936.16;13906.13;13920.16;13892.11;13922.13;13989.27;13952.2	innate immune response in mucosa,nucleosome assembly,protein ubiquitination,antibacterial humoral response,defense response to Gram-positive bacterium;innate immune response in mucosa,nucleosome assembly,antibacterial humoral response,substantia nigra development,defense response to Gram-positive bacterium;nucleosome assembly,protein ubiquitination;innate immune response in mucosa,nucleosome asse…	molecular_function,DNA binding,protein heterodimerization activity;DNA binding,protein heterodimerization activity;molecular_function,DNA binding,protein heterodimerization activity;DNA binding,protein binding,protein heterodimerization activity;molecular_function,DNA binding,protein heterodimerization activity;DNA binding,protein heterodimerization activity;DNA binding,protein heterodimerization…	nucleosome,extracellular space,nucleus,nucleoplasm,cytosol;nucleosome,extracellular space,nucleus,nucleoplasm,cytosol;nucleosome,nucleus,nucleoplasm,cytosol,extracellular exosome;nucleosome,extracellular space,nucleus,nucleoplasm,cytosol,extracellular exosome;nucleosome,nucleus,nucleoplasm,cytosol,extracellular exosome;nucleosome,nucleus,nucleoplasm,cytosol,extracellular exosome;nucleosome,nucleu…	sp	9606	1	3;2;2;4;3;3;3;3;3	Human_Canonical_pSP_2023_0630	>sp|O60814|H2B1K_HUMAN Histone H2B type 1-K OS=Homo sapiens OX=9606 GN=H2BC12 PE=1 SV=3;>sp|P57053|H2BFS_HUMAN Histone H2B type F-S OS=Homo sapiens OX=9606 GN=H2BC12L PE=1 SV=2;>sp|P58876|H2B1D_HUMAN Histone H2B type 1-D OS=Homo sapiens OX=9606 GN=H2BC5 PE=1 SV=2;>sp|P62807|H2B1C_HUMAN Histone H2B type 1-C/E/F/G/I OS=Homo sapiens OX=9606 GN=H2BC4 PE=1 SV=4;>sp|Q5QNW6|H2B2F_HUMAN Histone H2B type …	3	5
O75326	SEMA7A	O75326	SEM7A_HUMAN	Semaphorin-7A		TRUE	Cortex_Doxo / Cortex_Control	Cortex_Doxo	Cortex_Control	48	O75326	6265.87	94.0524	-6.0579	6.0579	-98.499	0.0150103	0	0.0202251	0.0243508	23.8296	0.318385	Homo sapiens	0	74823.8	osteoblast differentiation,inflammatory response,immune response,integrin-mediated signaling pathway,olfactory lobe development,positive regulation of axon extension,axon extension,regulation of inflammatory response,positive regulation of macrophage cytokine production,positive regulation of ERK1 and ERK2 cascade	integrin binding,protein binding	plasma membrane,external side of plasma membrane,membrane,anchored component of membrane	sp	9606	1	1	Human_Canonical_pSP_2023_0630	>sp|O75326|SEM7A_HUMAN Semaphorin-7A OS=Homo sapiens OX=9606 GN=SEMA7A PE=1 SV=1	4	4
O75326	SEMA7A	O75326	SEM7A_HUMAN	Semaphorin-7A		TRUE	Medulla_Control / Cortex_Control	Medulla_Control	Cortex_Control	40	O75326	6265.87	67887.5	3.43756	3.43756	983.45	10.8345	0	0.0500011	0.0473833	16.3549	1.52267	Homo sapiens	0	74823.8	osteoblast differentiation,inflammatory response,immune response,integrin-mediated signaling pathway,olfactory lobe development,positive regulation of axon extension,axon extension,regulation of inflammatory response,positive regulation of macrophage cytokine production,positive regulation of ERK1 and ERK2 cascade	integrin binding,protein binding	plasma membrane,external side of plasma membrane,membrane,anchored component of membrane	sp	9606	1	1	Human_Canonical_pSP_2023_0630	>sp|O75326|SEM7A_HUMAN Semaphorin-7A OS=Homo sapiens OX=9606 GN=SEMA7A PE=1 SV=1	4	4
O75326	SEMA7A	O75326	SEM7A_HUMAN	Semaphorin-7A		TRUE	Medulla_Doxo / Cortex_Control	Medulla_Doxo	Cortex_Control	48	O75326	6265.87	224.808	-4.80075	4.80075	-96.4122	0.0358782	0	0.0167632	0.0210719	23.1686	0.316129	Homo sapiens	0	74823.8	osteoblast differentiation,inflammatory response,immune response,integrin-mediated signaling pathway,olfactory lobe development,positive regulation of axon extension,axon extension,regulation of inflammatory response,positive regulation of macrophage cytokine production,positive regulation of ERK1 and ERK2 cascade	integrin binding,protein binding	plasma membrane,external side of plasma membrane,membrane,anchored component of membrane	sp	9606	1	1	Human_Canonical_pSP_2023_0630	>sp|O75326|SEM7A_HUMAN Semaphorin-7A OS=Homo sapiens OX=9606 GN=SEMA7A PE=1 SV=1	4	4
O75326	SEMA7A	O75326	SEM7A_HUMAN	Semaphorin-7A		TRUE	Medulla_Control / Cortex_Doxo	Medulla_Control	Cortex_Doxo	40	O75326	94.0524	67887.5	9.49547	9.49547	72080.5	721.805	0	0.0166436	0.0210174	15.0243	1.49021	Homo sapiens	0	74823.8	osteoblast differentiation,inflammatory response,immune response,integrin-mediated signaling pathway,olfactory lobe development,positive regulation of axon extension,axon extension,regulation of inflammatory response,positive regulation of macrophage cytokine production,positive regulation of ERK1 and ERK2 cascade	integrin binding,protein binding	plasma membrane,external side of plasma membrane,membrane,anchored component of membrane	sp	9606	1	1	Human_Canonical_pSP_2023_0630	>sp|O75326|SEM7A_HUMAN Semaphorin-7A OS=Homo sapiens OX=9606 GN=SEMA7A PE=1 SV=1	4	4
O75326	SEMA7A	O75326	SEM7A_HUMAN	Semaphorin-7A		TRUE	Medulla_Doxo / Cortex_Doxo	Medulla_Doxo	Cortex_Doxo	48	O75326	94.0524	224.808	1.25716	1.25716	139.024	2.39024	0	0.628595	0.256059	31.9732	0.0464904	Homo sapiens	0	74823.8	osteoblast differentiation,inflammatory response,immune response,integrin-mediated signaling pathway,olfactory lobe development,positive regulation of axon extension,axon extension,regulation of inflammatory response,positive regulation of macrophage cytokine production,positive regulation of ERK1 and ERK2 cascade	integrin binding,protein binding	plasma membrane,external side of plasma membrane,membrane,anchored component of membrane	sp	9606	1	1	Human_Canonical_pSP_2023_0630	>sp|O75326|SEM7A_HUMAN Semaphorin-7A OS=Homo sapiens OX=9606 GN=SEMA7A PE=1 SV=1	4	4
O75326	SEMA7A	O75326	SEM7A_HUMAN	Semaphorin-7A		TRUE	Medulla_Doxo / Medulla_Control	Medulla_Doxo	Medulla_Control	40	O75326	67887.5	224.808	-8.23831	8.23831	-99.6689	0.00331147	0	0.0161283	0.0206063	15.0049	1.48973	Homo sapiens	0	74823.8	osteoblast differentiation,inflammatory response,immune response,integrin-mediated signaling pathway,olfactory lobe development,positive regulation of axon extension,axon extension,regulation of inflammatory response,positive regulation of macrophage cytokine production,positive regulation of ERK1 and ERK2 cascade	integrin binding,protein binding	plasma membrane,external side of plasma membrane,membrane,anchored component of membrane	sp	9606	1	1	Human_Canonical_pSP_2023_0630	>sp|O75326|SEM7A_HUMAN Semaphorin-7A OS=Homo sapiens OX=9606 GN=SEMA7A PE=1 SV=1	4	4
O75368	SH3BGRL	O75368	SH3L1_HUMAN	Adapter SH3BGRL		TRUE	Cortex_Doxo / Cortex_Control	Cortex_Doxo	Cortex_Control	24	O75368	35.1025	72.9045	1.05443	1.05443	107.69	2.0769	0	0.250391	0.136235	12.0494	0.186235	Homo sapiens	0.114	12774.2	positive regulation of signal transduction	SH3/SH2 adaptor activity,SH3 domain binding	extracellular space,nucleus,cytoplasm,extracellular exosome	sp	9606	1	1	Human_Canonical_pSP_2023_0630	>sp|O75368|SH3L1_HUMAN Adapter SH3BGRL OS=Homo sapiens OX=9606 GN=SH3BGRL PE=1 SV=1	2	2
O75368	SH3BGRL	O75368	SH3L1_HUMAN	Adapter SH3BGRL		TRUE	Medulla_Control / Cortex_Control	Medulla_Control	Cortex_Control	20	O75368	35.1025	518.735	3.88535	3.88535	1377.77	14.7777	0	0.383448	0.179321	7.1762	0.357207	Homo sapiens	0.114	12774.2	positive regulation of signal transduction	SH3/SH2 adaptor activity,SH3 domain binding	extracellular space,nucleus,cytoplasm,extracellular exosome	sp	9606	1	1	Human_Canonical_pSP_2023_0630	>sp|O75368|SH3L1_HUMAN Adapter SH3BGRL OS=Homo sapiens OX=9606 GN=SH3BGRL PE=1 SV=1	2	2
O75368	SH3BGRL	O75368	SH3L1_HUMAN	Adapter SH3BGRL		TRUE	Medulla_Doxo / Cortex_Control	Medulla_Doxo	Cortex_Control	24	O75368	35.1025	935.982	4.73683	4.73683	2566.42	26.6642	0	0.0839191	0.0684205	11.0144	1.55806	Homo sapiens	0.114	12774.2	positive regulation of signal transduction	SH3/SH2 adaptor activity,SH3 domain binding	extracellular space,nucleus,cytoplasm,extracellular exosome	sp	9606	1	1	Human_Canonical_pSP_2023_0630	>sp|O75368|SH3L1_HUMAN Adapter SH3BGRL OS=Homo sapiens OX=9606 GN=SH3BGRL PE=1 SV=1	2	2
O75368	SH3BGRL	O75368	SH3L1_HUMAN	Adapter SH3BGRL		TRUE	Medulla_Control / Cortex_Doxo	Medulla_Control	Cortex_Doxo	20	O75368	72.9045	518.735	2.83092	2.83092	611.527	7.11527	0	0.794215	0.301685	10.691	0.398893	Homo sapiens	0.114	12774.2	positive regulation of signal transduction	SH3/SH2 adaptor activity,SH3 domain binding	extracellular space,nucleus,cytoplasm,extracellular exosome	sp	9606	1	1	Human_Canonical_pSP_2023_0630	>sp|O75368|SH3L1_HUMAN Adapter SH3BGRL OS=Homo sapiens OX=9606 GN=SH3BGRL PE=1 SV=1	2	2
O75368	SH3BGRL	O75368	SH3L1_HUMAN	Adapter SH3BGRL		TRUE	Medulla_Doxo / Cortex_Doxo	Medulla_Doxo	Cortex_Doxo	24	O75368	72.9045	935.982	3.6824	3.6824	1183.85	12.8385	0	0.108202	0.0803197	11.3001	1.56814	Homo sapiens	0.114	12774.2	positive regulation of signal transduction	SH3/SH2 adaptor activity,SH3 domain binding	extracellular space,nucleus,cytoplasm,extracellular exosome	sp	9606	1	1	Human_Canonical_pSP_2023_0630	>sp|O75368|SH3L1_HUMAN Adapter SH3BGRL OS=Homo sapiens OX=9606 GN=SH3BGRL PE=1 SV=1	2	2
O75368	SH3BGRL	O75368	SH3L1_HUMAN	Adapter SH3BGRL		TRUE	Medulla_Doxo / Medulla_Control	Medulla_Doxo	Medulla_Control	20	O75368	518.735	935.982	0.851483	0.851483	80.4355	1.80436	0	0.125528	0.0888677	12.1211	1.59749	Homo sapiens	0.114	12774.2	positive regulation of signal transduction	SH3/SH2 adaptor activity,SH3 domain binding	extracellular space,nucleus,cytoplasm,extracellular exosome	sp	9606	1	1	Human_Canonical_pSP_2023_0630	>sp|O75368|SH3L1_HUMAN Adapter SH3BGRL OS=Homo sapiens OX=9606 GN=SH3BGRL PE=1 SV=1	2	2
O75369	FLNB	O75369	FLNB_HUMAN	Filamin-B	x	TRUE	Cortex_Doxo / Cortex_Control	Cortex_Doxo	Cortex_Control	96	O75369	68591.8	15727.1	-2.12478	2.12478	-77.0714	0.229286	0	0.536033	0.225808	63.2871	0.383221	Homo sapiens	0.032	278164	keratinocyte development,epithelial cell morphogenesis,cytoskeletal anchoring at plasma membrane,signal transduction,skeletal muscle tissue development,actin cytoskeleton organization	RNA binding,actin binding,protein binding,identical protein binding,cadherin binding	stress fiber,cytoplasm,cytosol,plasma membrane,brush border,focal adhesion,cell cortex,actin cytoskeleton,integral component of membrane,Z disc,extracellular matrix,extracellular exosome	sp	9606	1	2	Human_Canonical_pSP_2023_0630	>sp|O75369|FLNB_HUMAN Filamin-B OS=Homo sapiens OX=9606 GN=FLNB PE=1 SV=2	8	8
O75369	FLNB	O75369	FLNB_HUMAN	Filamin-B	x	TRUE	Medulla_Control / Cortex_Control	Medulla_Control	Cortex_Control	80	O75369	68591.8	1540.41	-5.47665	5.47665	-97.7542	0.0224576	0	0.0217934	0.0256977	47.7956	0.354456	Homo sapiens	0.032	278164	keratinocyte development,epithelial cell morphogenesis,cytoskeletal anchoring at plasma membrane,signal transduction,skeletal muscle tissue development,actin cytoskeleton organization	RNA binding,actin binding,protein binding,identical protein binding,cadherin binding	stress fiber,cytoplasm,cytosol,plasma membrane,brush border,focal adhesion,cell cortex,actin cytoskeleton,integral component of membrane,Z disc,extracellular matrix,extracellular exosome	sp	9606	1	2	Human_Canonical_pSP_2023_0630	>sp|O75369|FLNB_HUMAN Filamin-B OS=Homo sapiens OX=9606 GN=FLNB PE=1 SV=2	8	8
O75369	FLNB	O75369	FLNB_HUMAN	Filamin-B	x	TRUE	Medulla_Doxo / Cortex_Control	Medulla_Doxo	Cortex_Control	96	O75369	68591.8	96954.6	0.499273	0.499273	41.3501	1.4135	0	0.033403	0.0357357	93.8445	0.489303	Homo sapiens	0.032	278164	keratinocyte development,epithelial cell morphogenesis,cytoskeletal anchoring at plasma membrane,signal transduction,skeletal muscle tissue development,actin cytoskeleton organization	RNA binding,actin binding,protein binding,identical protein binding,cadherin binding	stress fiber,cytoplasm,cytosol,plasma membrane,brush border,focal adhesion,cell cortex,actin cytoskeleton,integral component of membrane,Z disc,extracellular matrix,extracellular exosome	sp	9606	1	2	Human_Canonical_pSP_2023_0630	>sp|O75369|FLNB_HUMAN Filamin-B OS=Homo sapiens OX=9606 GN=FLNB PE=1 SV=2	8	8
O75369	FLNB	O75369	FLNB_HUMAN	Filamin-B	x	TRUE	Medulla_Control / Cortex_Doxo	Medulla_Control	Cortex_Doxo	80	O75369	15727.1	1540.41	-3.35187	3.35187	-90.2054	0.097946	0	0.000245201	0.000675859	51.39	0.152751	Homo sapiens	0.032	278164	keratinocyte development,epithelial cell morphogenesis,cytoskeletal anchoring at plasma membrane,signal transduction,skeletal muscle tissue development,actin cytoskeleton organization	RNA binding,actin binding,protein binding,identical protein binding,cadherin binding	stress fiber,cytoplasm,cytosol,plasma membrane,brush border,focal adhesion,cell cortex,actin cytoskeleton,integral component of membrane,Z disc,extracellular matrix,extracellular exosome	sp	9606	1	2	Human_Canonical_pSP_2023_0630	>sp|O75369|FLNB_HUMAN Filamin-B OS=Homo sapiens OX=9606 GN=FLNB PE=1 SV=2	8	8
O75369	FLNB	O75369	FLNB_HUMAN	Filamin-B	x	TRUE	Medulla_Doxo / Cortex_Doxo	Medulla_Doxo	Cortex_Doxo	96	O75369	15727.1	96954.6	2.62405	2.62405	516.48	6.1648	0	0.000857148	0.00195149	64.573	0.370286	Homo sapiens	0.032	278164	keratinocyte development,epithelial cell morphogenesis,cytoskeletal anchoring at plasma membrane,signal transduction,skeletal muscle tissue development,actin cytoskeleton organization	RNA binding,actin binding,protein binding,identical protein binding,cadherin binding	stress fiber,cytoplasm,cytosol,plasma membrane,brush border,focal adhesion,cell cortex,actin cytoskeleton,integral component of membrane,Z disc,extracellular matrix,extracellular exosome	sp	9606	1	2	Human_Canonical_pSP_2023_0630	>sp|O75369|FLNB_HUMAN Filamin-B OS=Homo sapiens OX=9606 GN=FLNB PE=1 SV=2	8	8
O75369	FLNB	O75369	FLNB_HUMAN	Filamin-B	x	TRUE	Medulla_Doxo / Medulla_Control	Medulla_Doxo	Medulla_Control	80	O75369	1540.41	96954.6	5.97592	5.97592	6194.08	62.9408	0	1.12947e-06	6.12575e-06	47.8629	0.34043	Homo sapiens	0.032	278164	keratinocyte development,epithelial cell morphogenesis,cytoskeletal anchoring at plasma membrane,signal transduction,skeletal muscle tissue development,actin cytoskeleton organization	RNA binding,actin binding,protein binding,identical protein binding,cadherin binding	stress fiber,cytoplasm,cytosol,plasma membrane,brush border,focal adhesion,cell cortex,actin cytoskeleton,integral component of membrane,Z disc,extracellular matrix,extracellular exosome	sp	9606	1	2	Human_Canonical_pSP_2023_0630	>sp|O75369|FLNB_HUMAN Filamin-B OS=Homo sapiens OX=9606 GN=FLNB PE=1 SV=2	8	8
O75718	CRTAP	O75718	CRTAP_HUMAN	Cartilage-associated protein		TRUE	Cortex_Doxo / Cortex_Control	Cortex_Doxo	Cortex_Control	24	O75718	3.1299	2.77297	-0.174686	0.174686	-11.404	0.88596	0	0.535421	0.225725	13.4268	0.0274323	Homo sapiens	0	46561.9	spermatogenesis,peptidyl-proline hydroxylation to 3-hydroxy-L-proline,protein stabilization,chaperone-mediated protein folding,negative regulation of post-translational protein modification	protein complex binding	proteinaceous extracellular matrix,extracellular space,endoplasmic reticulum,endoplasmic reticulum lumen,macromolecular complex	sp	9606	1	1	Human_Canonical_pSP_2023_0630	>sp|O75718|CRTAP_HUMAN Cartilage-associated protein OS=Homo sapiens OX=9606 GN=CRTAP PE=1 SV=1	2	2
O75718	CRTAP	O75718	CRTAP_HUMAN	Cartilage-associated protein		TRUE	Medulla_Control / Cortex_Control	Medulla_Control	Cortex_Control	20	O75718	3.1299	25.4766	3.02498	3.02498	713.975	8.13975	0	0.110602	0.0817099	7.09167	0.107865	Homo sapiens	0	46561.9	spermatogenesis,peptidyl-proline hydroxylation to 3-hydroxy-L-proline,protein stabilization,chaperone-mediated protein folding,negative regulation of post-translational protein modification	protein complex binding	proteinaceous extracellular matrix,extracellular space,endoplasmic reticulum,endoplasmic reticulum lumen,macromolecular complex	sp	9606	1	1	Human_Canonical_pSP_2023_0630	>sp|O75718|CRTAP_HUMAN Cartilage-associated protein OS=Homo sapiens OX=9606 GN=CRTAP PE=1 SV=1	2	2
O75718	CRTAP	O75718	CRTAP_HUMAN	Cartilage-associated protein		TRUE	Medulla_Doxo / Cortex_Control	Medulla_Doxo	Cortex_Control	24	O75718	3.1299	3337.87	10.0586	10.0586	106544	1066.44	0	0.00569991	0.00928051	11.0016	1.01734	Homo sapiens	0	46561.9	spermatogenesis,peptidyl-proline hydroxylation to 3-hydroxy-L-proline,protein stabilization,chaperone-mediated protein folding,negative regulation of post-translational protein modification	protein complex binding	proteinaceous extracellular matrix,extracellular space,endoplasmic reticulum,endoplasmic reticulum lumen,macromolecular complex	sp	9606	1	1	Human_Canonical_pSP_2023_0630	>sp|O75718|CRTAP_HUMAN Cartilage-associated protein OS=Homo sapiens OX=9606 GN=CRTAP PE=1 SV=1	2	2
O75718	CRTAP	O75718	CRTAP_HUMAN	Cartilage-associated protein		TRUE	Medulla_Control / Cortex_Doxo	Medulla_Control	Cortex_Doxo	20	O75718	2.77297	25.4766	3.19967	3.19967	818.749	9.18749	0	0.14484	0.0977604	7.82678	0.110618	Homo sapiens	0	46561.9	spermatogenesis,peptidyl-proline hydroxylation to 3-hydroxy-L-proline,protein stabilization,chaperone-mediated protein folding,negative regulation of post-translational protein modification	protein complex binding	proteinaceous extracellular matrix,extracellular space,endoplasmic reticulum,endoplasmic reticulum lumen,macromolecular complex	sp	9606	1	1	Human_Canonical_pSP_2023_0630	>sp|O75718|CRTAP_HUMAN Cartilage-associated protein OS=Homo sapiens OX=9606 GN=CRTAP PE=1 SV=1	2	2
O75718	CRTAP	O75718	CRTAP_HUMAN	Cartilage-associated protein		TRUE	Medulla_Doxo / Cortex_Doxo	Medulla_Doxo	Cortex_Doxo	24	O75718	2.77297	3337.87	10.2333	10.2333	120272	1203.72	0	0.00587615	0.00946205	11.0144	1.01764	Homo sapiens	0	46561.9	spermatogenesis,peptidyl-proline hydroxylation to 3-hydroxy-L-proline,protein stabilization,chaperone-mediated protein folding,negative regulation of post-translational protein modification	protein complex binding	proteinaceous extracellular matrix,extracellular space,endoplasmic reticulum,endoplasmic reticulum lumen,macromolecular complex	sp	9606	1	1	Human_Canonical_pSP_2023_0630	>sp|O75718|CRTAP_HUMAN Cartilage-associated protein OS=Homo sapiens OX=9606 GN=CRTAP PE=1 SV=1	2	2
O75718	CRTAP	O75718	CRTAP_HUMAN	Cartilage-associated protein		TRUE	Medulla_Doxo / Medulla_Control	Medulla_Doxo	Medulla_Control	20	O75718	25.4766	3337.87	7.03361	7.03361	13001.7	131.017	0	0.00807193	0.0120248	11.2449	1.02297	Homo sapiens	0	46561.9	spermatogenesis,peptidyl-proline hydroxylation to 3-hydroxy-L-proline,protein stabilization,chaperone-mediated protein folding,negative regulation of post-translational protein modification	protein complex binding	proteinaceous extracellular matrix,extracellular space,endoplasmic reticulum,endoplasmic reticulum lumen,macromolecular complex	sp	9606	1	1	Human_Canonical_pSP_2023_0630	>sp|O75718|CRTAP_HUMAN Cartilage-associated protein OS=Homo sapiens OX=9606 GN=CRTAP PE=1 SV=1	2	2
O75882	ATRN	O75882	ATRN_HUMAN	Attractin		TRUE	Cortex_Doxo / Cortex_Control	Cortex_Doxo	Cortex_Control	84	O75882	16033.8	88196.9	2.45961	2.45961	450.069	5.50069	0	6.56525e-06	2.85195e-05	42.8919	0.277258	Homo sapiens	0.052	158537	inflammatory response,response to oxidative stress,cerebellum development,regulation of multicellular organism growth,myelination,pigmentation	receptor activity,carbohydrate binding	extracellular space,cytoplasm,plasma membrane,integral component of plasma membrane,extracellular exosome	sp	9606	1	2	Human_Canonical_pSP_2023_0630	>sp|O75882|ATRN_HUMAN Attractin OS=Homo sapiens OX=9606 GN=ATRN PE=1 SV=2	7	7
O75882	ATRN	O75882	ATRN_HUMAN	Attractin		TRUE	Medulla_Control / Cortex_Control	Medulla_Control	Cortex_Control	70	O75882	16033.8	22677.2	0.500127	0.500127	41.4339	1.41434	0	0.146881	0.0986476	55.0697	0.0688549	Homo sapiens	0.052	158537	inflammatory response,response to oxidative stress,cerebellum development,regulation of multicellular organism growth,myelination,pigmentation	receptor activity,carbohydrate binding	extracellular space,cytoplasm,plasma membrane,integral component of plasma membrane,extracellular exosome	sp	9606	1	2	Human_Canonical_pSP_2023_0630	>sp|O75882|ATRN_HUMAN Attractin OS=Homo sapiens OX=9606 GN=ATRN PE=1 SV=2	7	7
O75882	ATRN	O75882	ATRN_HUMAN	Attractin		TRUE	Medulla_Doxo / Cortex_Control	Medulla_Doxo	Cortex_Control	84	O75882	16033.8	73188	2.19049	2.19049	356.461	4.56461	0	1.5697e-07	1.09981e-06	46.0324	0.172888	Homo sapiens	0.052	158537	inflammatory response,response to oxidative stress,cerebellum development,regulation of multicellular organism growth,myelination,pigmentation	receptor activity,carbohydrate binding	extracellular space,cytoplasm,plasma membrane,integral component of plasma membrane,extracellular exosome	sp	9606	1	2	Human_Canonical_pSP_2023_0630	>sp|O75882|ATRN_HUMAN Attractin OS=Homo sapiens OX=9606 GN=ATRN PE=1 SV=2	7	7
O75882	ATRN	O75882	ATRN_HUMAN	Attractin		TRUE	Medulla_Control / Cortex_Doxo	Medulla_Control	Cortex_Doxo	70	O75882	88196.9	22677.2	-1.95948	1.95948	-74.288	0.25712	0	2.32231e-05	8.81827e-05	44.2392	0.279543	Homo sapiens	0.052	158537	inflammatory response,response to oxidative stress,cerebellum development,regulation of multicellular organism growth,myelination,pigmentation	receptor activity,carbohydrate binding	extracellular space,cytoplasm,plasma membrane,integral component of plasma membrane,extracellular exosome	sp	9606	1	2	Human_Canonical_pSP_2023_0630	>sp|O75882|ATRN_HUMAN Attractin OS=Homo sapiens OX=9606 GN=ATRN PE=1 SV=2	7	7
O75882	ATRN	O75882	ATRN_HUMAN	Attractin		TRUE	Medulla_Doxo / Cortex_Doxo	Medulla_Doxo	Cortex_Doxo	84	O75882	88196.9	73188	-0.269121	0.269121	-17.0175	0.829825	0	0.272578	0.144232	67.9438	0.321393	Homo sapiens	0.052	158537	inflammatory response,response to oxidative stress,cerebellum development,regulation of multicellular organism growth,myelination,pigmentation	receptor activity,carbohydrate binding	extracellular space,cytoplasm,plasma membrane,integral component of plasma membrane,extracellular exosome	sp	9606	1	2	Human_Canonical_pSP_2023_0630	>sp|O75882|ATRN_HUMAN Attractin OS=Homo sapiens OX=9606 GN=ATRN PE=1 SV=2	7	7
O75882	ATRN	O75882	ATRN_HUMAN	Attractin		TRUE	Medulla_Doxo / Medulla_Control	Medulla_Doxo	Medulla_Control	70	O75882	22677.2	73188	1.69036	1.69036	222.738	3.22738	0	1.46051e-06	7.62763e-06	49.3688	0.176528	Homo sapiens	0.052	158537	inflammatory response,response to oxidative stress,cerebellum development,regulation of multicellular organism growth,myelination,pigmentation	receptor activity,carbohydrate binding	extracellular space,cytoplasm,plasma membrane,integral component of plasma membrane,extracellular exosome	sp	9606	1	2	Human_Canonical_pSP_2023_0630	>sp|O75882|ATRN_HUMAN Attractin OS=Homo sapiens OX=9606 GN=ATRN PE=1 SV=2	7	7
O95633	FSTL3	O95633	FSTL3_HUMAN	Follistatin-related protein 3		TRUE	Cortex_Doxo / Cortex_Control	Cortex_Doxo	Cortex_Control	24	O95633	672.599	3.81492	-7.46195	7.46195	-99.4328	0.00567191	0	0.184432	0.113015	11	1.44577	Homo sapiens	0.08	27663.5	ossification,kidney development,hematopoietic progenitor cell differentiation,transcription, DNA-templated,regulation of transcription from RNA polymerase II promoter,spermatogenesis,male gonad development,positive regulation of cell-cell adhesion,lung development,adrenal gland development,negative regulation of BMP signaling pathway,negative regulation of activin receptor signaling pathway,negat…	fibronectin binding,protein binding,activin binding	extracellular region,extracellular space,nucleus,nucleoplasm,Golgi apparatus,secretory granule,neuron projection terminus	sp	9606	1	1	Human_Canonical_pSP_2023_0630	>sp|O95633|FSTL3_HUMAN Follistatin-related protein 3 OS=Homo sapiens OX=9606 GN=FSTL3 PE=1 SV=1	2	2
O95633	FSTL3	O95633	FSTL3_HUMAN	Follistatin-related protein 3		TRUE	Medulla_Control / Cortex_Control	Medulla_Control	Cortex_Control	20	O95633	672.599	579.187	-0.215717	0.215717	-13.8882	0.861118	0	0.973395	0.347733	16.285	2.1483	Homo sapiens	0.08	27663.5	ossification,kidney development,hematopoietic progenitor cell differentiation,transcription, DNA-templated,regulation of transcription from RNA polymerase II promoter,spermatogenesis,male gonad development,positive regulation of cell-cell adhesion,lung development,adrenal gland development,negative regulation of BMP signaling pathway,negative regulation of activin receptor signaling pathway,negat…	fibronectin binding,protein binding,activin binding	extracellular region,extracellular space,nucleus,nucleoplasm,Golgi apparatus,secretory granule,neuron projection terminus	sp	9606	1	1	Human_Canonical_pSP_2023_0630	>sp|O95633|FSTL3_HUMAN Follistatin-related protein 3 OS=Homo sapiens OX=9606 GN=FSTL3 PE=1 SV=1	2	2
O95633	FSTL3	O95633	FSTL3_HUMAN	Follistatin-related protein 3		TRUE	Medulla_Doxo / Cortex_Control	Medulla_Doxo	Cortex_Control	24	O95633	672.599	3.78647	-7.47275	7.47275	-99.437	0.00562962	0	0.245178	0.134341	11.6686	1.4676	Homo sapiens	0.08	27663.5	ossification,kidney development,hematopoietic progenitor cell differentiation,transcription, DNA-templated,regulation of transcription from RNA polymerase II promoter,spermatogenesis,male gonad development,positive regulation of cell-cell adhesion,lung development,adrenal gland development,negative regulation of BMP signaling pathway,negative regulation of activin receptor signaling pathway,negat…	fibronectin binding,protein binding,activin binding	extracellular region,extracellular space,nucleus,nucleoplasm,Golgi apparatus,secretory granule,neuron projection terminus	sp	9606	1	1	Human_Canonical_pSP_2023_0630	>sp|O95633|FSTL3_HUMAN Follistatin-related protein 3 OS=Homo sapiens OX=9606 GN=FSTL3 PE=1 SV=1	2	2
O95633	FSTL3	O95633	FSTL3_HUMAN	Follistatin-related protein 3		TRUE	Medulla_Control / Cortex_Doxo	Medulla_Control	Cortex_Doxo	20	O95633	3.81492	579.187	7.24623	7.24623	15082.2	151.822	0	0.253999	0.137646	7.00001	1.58901	Homo sapiens	0.08	27663.5	ossification,kidney development,hematopoietic progenitor cell differentiation,transcription, DNA-templated,regulation of transcription from RNA polymerase II promoter,spermatogenesis,male gonad development,positive regulation of cell-cell adhesion,lung development,adrenal gland development,negative regulation of BMP signaling pathway,negative regulation of activin receptor signaling pathway,negat…	fibronectin binding,protein binding,activin binding	extracellular region,extracellular space,nucleus,nucleoplasm,Golgi apparatus,secretory granule,neuron projection terminus	sp	9606	1	1	Human_Canonical_pSP_2023_0630	>sp|O95633|FSTL3_HUMAN Follistatin-related protein 3 OS=Homo sapiens OX=9606 GN=FSTL3 PE=1 SV=1	2	2
O95633	FSTL3	O95633	FSTL3_HUMAN	Follistatin-related protein 3		TRUE	Medulla_Doxo / Cortex_Doxo	Medulla_Doxo	Cortex_Doxo	24	O95633	3.81492	3.78647	-0.0107979	0.0107979	-0.745656	0.992543	0	0.340255	0.168806	11.0003	0.252169	Homo sapiens	0.08	27663.5	ossification,kidney development,hematopoietic progenitor cell differentiation,transcription, DNA-templated,regulation of transcription from RNA polymerase II promoter,spermatogenesis,male gonad development,positive regulation of cell-cell adhesion,lung development,adrenal gland development,negative regulation of BMP signaling pathway,negative regulation of activin receptor signaling pathway,negat…	fibronectin binding,protein binding,activin binding	extracellular region,extracellular space,nucleus,nucleoplasm,Golgi apparatus,secretory granule,neuron projection terminus	sp	9606	1	1	Human_Canonical_pSP_2023_0630	>sp|O95633|FSTL3_HUMAN Follistatin-related protein 3 OS=Homo sapiens OX=9606 GN=FSTL3 PE=1 SV=1	2	2
O95633	FSTL3	O95633	FSTL3_HUMAN	Follistatin-related protein 3		TRUE	Medulla_Doxo / Medulla_Control	Medulla_Doxo	Medulla_Control	20	O95633	579.187	3.78647	-7.25703	7.25703	-99.3462	0.00653757	0	0.318025	0.161745	7.35405	1.60889	Homo sapiens	0.08	27663.5	ossification,kidney development,hematopoietic progenitor cell differentiation,transcription, DNA-templated,regulation of transcription from RNA polymerase II promoter,spermatogenesis,male gonad development,positive regulation of cell-cell adhesion,lung development,adrenal gland development,negative regulation of BMP signaling pathway,negative regulation of activin receptor signaling pathway,negat…	fibronectin binding,protein binding,activin binding	extracellular region,extracellular space,nucleus,nucleoplasm,Golgi apparatus,secretory granule,neuron projection terminus	sp	9606	1	1	Human_Canonical_pSP_2023_0630	>sp|O95633|FSTL3_HUMAN Follistatin-related protein 3 OS=Homo sapiens OX=9606 GN=FSTL3 PE=1 SV=1	2	2
P00338	LDHA	P00338	LDHA_HUMAN	L-lactate dehydrogenase A chain	x	TRUE	Cortex_Doxo / Cortex_Control	Cortex_Doxo	Cortex_Control	96	P00338	86809.7	27603.5	-1.653	1.653	-68.2023	0.317977	0	0.520646	0.221473	49.9954	0.435851	Homo sapiens	0.196	36688.7	response to hypoxia,lactate metabolic process,pyruvate metabolic process,glycolytic process,response to nutrient,response to glucose,NAD metabolic process,response to drug,response to hydrogen peroxide,positive regulation of apoptotic process,response to estrogen,post-embryonic animal organ development,response to cAMP,oxidation-reduction process	L-lactate dehydrogenase activity,protein binding,kinase binding,identical protein binding,cadherin binding,NAD binding	nucleus,cytosol,membrane,extracellular exosome	sp	9606	1	2	Human_Canonical_pSP_2023_0630	>sp|P00338|LDHA_HUMAN L-lactate dehydrogenase A chain OS=Homo sapiens OX=9606 GN=LDHA PE=1 SV=2	8	8
P00338	LDHA	P00338	LDHA_HUMAN	L-lactate dehydrogenase A chain	x	TRUE	Medulla_Control / Cortex_Control	Medulla_Control	Cortex_Control	80	P00338	86809.7	125642	0.533387	0.533387	44.7323	1.44732	0	0.123737	0.0880593	32.5879	0.485847	Homo sapiens	0.196	36688.7	response to hypoxia,lactate metabolic process,pyruvate metabolic process,glycolytic process,response to nutrient,response to glucose,NAD metabolic process,response to drug,response to hydrogen peroxide,positive regulation of apoptotic process,response to estrogen,post-embryonic animal organ development,response to cAMP,oxidation-reduction process	L-lactate dehydrogenase activity,protein binding,kinase binding,identical protein binding,cadherin binding,NAD binding	nucleus,cytosol,membrane,extracellular exosome	sp	9606	1	2	Human_Canonical_pSP_2023_0630	>sp|P00338|LDHA_HUMAN L-lactate dehydrogenase A chain OS=Homo sapiens OX=9606 GN=LDHA PE=1 SV=2	8	8
P00338	LDHA	P00338	LDHA_HUMAN	L-lactate dehydrogenase A chain	x	TRUE	Medulla_Doxo / Cortex_Control	Medulla_Doxo	Cortex_Control	96	P00338	86809.7	252179	1.53852	1.53852	190.496	2.90496	0	0.00113634	0.00244369	49.2525	0.500785	Homo sapiens	0.196	36688.7	response to hypoxia,lactate metabolic process,pyruvate metabolic process,glycolytic process,response to nutrient,response to glucose,NAD metabolic process,response to drug,response to hydrogen peroxide,positive regulation of apoptotic process,response to estrogen,post-embryonic animal organ development,response to cAMP,oxidation-reduction process	L-lactate dehydrogenase activity,protein binding,kinase binding,identical protein binding,cadherin binding,NAD binding	nucleus,cytosol,membrane,extracellular exosome	sp	9606	1	2	Human_Canonical_pSP_2023_0630	>sp|P00338|LDHA_HUMAN L-lactate dehydrogenase A chain OS=Homo sapiens OX=9606 GN=LDHA PE=1 SV=2	8	8
P00338	LDHA	P00338	LDHA_HUMAN	L-lactate dehydrogenase A chain	x	TRUE	Medulla_Control / Cortex_Doxo	Medulla_Control	Cortex_Doxo	80	P00338	27603.5	125642	2.18639	2.18639	355.166	4.55166	0	0.45295	0.200531	70.6213	0.643637	Homo sapiens	0.196	36688.7	response to hypoxia,lactate metabolic process,pyruvate metabolic process,glycolytic process,response to nutrient,response to glucose,NAD metabolic process,response to drug,response to hydrogen peroxide,positive regulation of apoptotic process,response to estrogen,post-embryonic animal organ development,response to cAMP,oxidation-reduction process	L-lactate dehydrogenase activity,protein binding,kinase binding,identical protein binding,cadherin binding,NAD binding	nucleus,cytosol,membrane,extracellular exosome	sp	9606	1	2	Human_Canonical_pSP_2023_0630	>sp|P00338|LDHA_HUMAN L-lactate dehydrogenase A chain OS=Homo sapiens OX=9606 GN=LDHA PE=1 SV=2	8	8
P00338	LDHA	P00338	LDHA_HUMAN	L-lactate dehydrogenase A chain	x	TRUE	Medulla_Doxo / Cortex_Doxo	Medulla_Doxo	Cortex_Doxo	96	P00338	27603.5	252179	3.19152	3.19152	813.575	9.13575	0	0.0294172	0.0323678	92.148	0.654986	Homo sapiens	0.196	36688.7	response to hypoxia,lactate metabolic process,pyruvate metabolic process,glycolytic process,response to nutrient,response to glucose,NAD metabolic process,response to drug,response to hydrogen peroxide,positive regulation of apoptotic process,response to estrogen,post-embryonic animal organ development,response to cAMP,oxidation-reduction process	L-lactate dehydrogenase activity,protein binding,kinase binding,identical protein binding,cadherin binding,NAD binding	nucleus,cytosol,membrane,extracellular exosome	sp	9606	1	2	Human_Canonical_pSP_2023_0630	>sp|P00338|LDHA_HUMAN L-lactate dehydrogenase A chain OS=Homo sapiens OX=9606 GN=LDHA PE=1 SV=2	8	8
P00338	LDHA	P00338	LDHA_HUMAN	L-lactate dehydrogenase A chain	x	TRUE	Medulla_Doxo / Medulla_Control	Medulla_Doxo	Medulla_Control	80	P00338	125642	252179	1.00513	1.00513	100.713	2.00713	0	0.166335	0.107612	75.6074	0.689266	Homo sapiens	0.196	36688.7	response to hypoxia,lactate metabolic process,pyruvate metabolic process,glycolytic process,response to nutrient,response to glucose,NAD metabolic process,response to drug,response to hydrogen peroxide,positive regulation of apoptotic process,response to estrogen,post-embryonic animal organ development,response to cAMP,oxidation-reduction process	L-lactate dehydrogenase activity,protein binding,kinase binding,identical protein binding,cadherin binding,NAD binding	nucleus,cytosol,membrane,extracellular exosome	sp	9606	1	2	Human_Canonical_pSP_2023_0630	>sp|P00338|LDHA_HUMAN L-lactate dehydrogenase A chain OS=Homo sapiens OX=9606 GN=LDHA PE=1 SV=2	8	8
P00367	GLUD1	P00367	DHE3_HUMAN	Glutamate dehydrogenase 1, mitochondrial		TRUE	Cortex_Doxo / Cortex_Control	Cortex_Doxo	Cortex_Control	60	P00367	65.2302	5612.26	6.4269	6.4269	8503.78	86.0378	0	0.00763485	0.0114999	41.4195	0.248055	Homo sapiens	0.016	61397.9	glutamate biosynthetic process,glutamate catabolic process,glutamine metabolic process,cellular amino acid biosynthetic process,substantia nigra development,positive regulation of insulin secretion,oxidation-reduction process,tricarboxylic acid metabolic process	glutamate dehydrogenase (NAD+) activity,glutamate dehydrogenase [NAD(P)+] activity,protein binding,ATP binding,GTP binding,identical protein binding,ADP binding,NAD+ binding,leucine binding	cytoplasm,mitochondrion,mitochondrial matrix	sp	9606	1	2	Human_Canonical_pSP_2023_0630	>sp|P00367|DHE3_HUMAN Glutamate dehydrogenase 1, mitochondrial OS=Homo sapiens OX=9606 GN=GLUD1 PE=1 SV=2	5	5
P00367	GLUD1	P00367	DHE3_HUMAN	Glutamate dehydrogenase 1, mitochondrial		TRUE	Medulla_Control / Cortex_Control	Medulla_Control	Cortex_Control	50	P00367	65.2302	195.428	1.58303	1.58303	199.598	2.99598	0	0.391635	0.180796	29.5698	0.106825	Homo sapiens	0.016	61397.9	glutamate biosynthetic process,glutamate catabolic process,glutamine metabolic process,cellular amino acid biosynthetic process,substantia nigra development,positive regulation of insulin secretion,oxidation-reduction process,tricarboxylic acid metabolic process	glutamate dehydrogenase (NAD+) activity,glutamate dehydrogenase [NAD(P)+] activity,protein binding,ATP binding,GTP binding,identical protein binding,ADP binding,NAD+ binding,leucine binding	cytoplasm,mitochondrion,mitochondrial matrix	sp	9606	1	2	Human_Canonical_pSP_2023_0630	>sp|P00367|DHE3_HUMAN Glutamate dehydrogenase 1, mitochondrial OS=Homo sapiens OX=9606 GN=GLUD1 PE=1 SV=2	5	5
P00367	GLUD1	P00367	DHE3_HUMAN	Glutamate dehydrogenase 1, mitochondrial		TRUE	Medulla_Doxo / Cortex_Control	Medulla_Doxo	Cortex_Control	60	P00367	65.2302	27564.4	8.72305	8.72305	42157.1	422.571	0	9.91947e-05	0.000311345	31.0097	0.580546	Homo sapiens	0.016	61397.9	glutamate biosynthetic process,glutamate catabolic process,glutamine metabolic process,cellular amino acid biosynthetic process,substantia nigra development,positive regulation of insulin secretion,oxidation-reduction process,tricarboxylic acid metabolic process	glutamate dehydrogenase (NAD+) activity,glutamate dehydrogenase [NAD(P)+] activity,protein binding,ATP binding,GTP binding,identical protein binding,ADP binding,NAD+ binding,leucine binding	cytoplasm,mitochondrion,mitochondrial matrix	sp	9606	1	2	Human_Canonical_pSP_2023_0630	>sp|P00367|DHE3_HUMAN Glutamate dehydrogenase 1, mitochondrial OS=Homo sapiens OX=9606 GN=GLUD1 PE=1 SV=2	5	5
P00367	GLUD1	P00367	DHE3_HUMAN	Glutamate dehydrogenase 1, mitochondrial		TRUE	Medulla_Control / Cortex_Doxo	Medulla_Control	Cortex_Doxo	50	P00367	5612.26	195.428	-4.84387	4.84387	-96.5178	0.0348217	0	0.00146041	0.0030095	29.1285	0.224371	Homo sapiens	0.016	61397.9	glutamate biosynthetic process,glutamate catabolic process,glutamine metabolic process,cellular amino acid biosynthetic process,substantia nigra development,positive regulation of insulin secretion,oxidation-reduction process,tricarboxylic acid metabolic process	glutamate dehydrogenase (NAD+) activity,glutamate dehydrogenase [NAD(P)+] activity,protein binding,ATP binding,GTP binding,identical protein binding,ADP binding,NAD+ binding,leucine binding	cytoplasm,mitochondrion,mitochondrial matrix	sp	9606	1	2	Human_Canonical_pSP_2023_0630	>sp|P00367|DHE3_HUMAN Glutamate dehydrogenase 1, mitochondrial OS=Homo sapiens OX=9606 GN=GLUD1 PE=1 SV=2	5	5
P00367	GLUD1	P00367	DHE3_HUMAN	Glutamate dehydrogenase 1, mitochondrial		TRUE	Medulla_Doxo / Cortex_Doxo	Medulla_Doxo	Cortex_Doxo	60	P00367	5612.26	27564.4	2.29615	2.29615	391.146	4.91146	0	0.00373274	0.00662378	37.7363	0.61316	Homo sapiens	0.016	61397.9	glutamate biosynthetic process,glutamate catabolic process,glutamine metabolic process,cellular amino acid biosynthetic process,substantia nigra development,positive regulation of insulin secretion,oxidation-reduction process,tricarboxylic acid metabolic process	glutamate dehydrogenase (NAD+) activity,glutamate dehydrogenase [NAD(P)+] activity,protein binding,ATP binding,GTP binding,identical protein binding,ADP binding,NAD+ binding,leucine binding	cytoplasm,mitochondrion,mitochondrial matrix	sp	9606	1	2	Human_Canonical_pSP_2023_0630	>sp|P00367|DHE3_HUMAN Glutamate dehydrogenase 1, mitochondrial OS=Homo sapiens OX=9606 GN=GLUD1 PE=1 SV=2	5	5
P00367	GLUD1	P00367	DHE3_HUMAN	Glutamate dehydrogenase 1, mitochondrial		TRUE	Medulla_Doxo / Medulla_Control	Medulla_Doxo	Medulla_Control	50	P00367	195.428	27564.4	7.14002	7.14002	14004.6	141.046	0	5.78992e-05	0.000195883	29.0198	0.570828	Homo sapiens	0.016	61397.9	glutamate biosynthetic process,glutamate catabolic process,glutamine metabolic process,cellular amino acid biosynthetic process,substantia nigra development,positive regulation of insulin secretion,oxidation-reduction process,tricarboxylic acid metabolic process	glutamate dehydrogenase (NAD+) activity,glutamate dehydrogenase [NAD(P)+] activity,protein binding,ATP binding,GTP binding,identical protein binding,ADP binding,NAD+ binding,leucine binding	cytoplasm,mitochondrion,mitochondrial matrix	sp	9606	1	2	Human_Canonical_pSP_2023_0630	>sp|P00367|DHE3_HUMAN Glutamate dehydrogenase 1, mitochondrial OS=Homo sapiens OX=9606 GN=GLUD1 PE=1 SV=2	5	5
P00390	GSR	P00390	GSHR_HUMAN	Glutathione reductase, mitochondrial		TRUE	Cortex_Doxo / Cortex_Control	Cortex_Doxo	Cortex_Control	36	P00390	737.849	10701.9	3.8584	3.8584	1350.42	14.5042	0	0.0362128	0.0379605	23.7137	0.209707	Homo sapiens	0.023	56257	response to reactive oxygen species,glutathione metabolic process,nucleobase-containing small molecule interconversion,cell redox homeostasis,oxidation-reduction process,cellular oxidant detoxification	glutathione-disulfide reductase activity,electron carrier activity,flavin adenine dinucleotide binding,NADP binding	mitochondrial matrix,cytosol,external side of plasma membrane,extracellular exosome	sp	9606	1	2	Human_Canonical_pSP_2023_0630	>sp|P00390|GSHR_HUMAN Glutathione reductase, mitochondrial OS=Homo sapiens OX=9606 GN=GSR PE=1 SV=2	3	3
P00390	GSR	P00390	GSHR_HUMAN	Glutathione reductase, mitochondrial		TRUE	Medulla_Control / Cortex_Control	Medulla_Control	Cortex_Control	30	P00390	737.849	8334.87	3.49776	3.49776	1029.62	11.2962	0	0.714475	0.281028	20.1839	0.157341	Homo sapiens	0.023	56257	response to reactive oxygen species,glutathione metabolic process,nucleobase-containing small molecule interconversion,cell redox homeostasis,oxidation-reduction process,cellular oxidant detoxification	glutathione-disulfide reductase activity,electron carrier activity,flavin adenine dinucleotide binding,NADP binding	mitochondrial matrix,cytosol,external side of plasma membrane,extracellular exosome	sp	9606	1	2	Human_Canonical_pSP_2023_0630	>sp|P00390|GSHR_HUMAN Glutathione reductase, mitochondrial OS=Homo sapiens OX=9606 GN=GSR PE=1 SV=2	3	3
P00390	GSR	P00390	GSHR_HUMAN	Glutathione reductase, mitochondrial		TRUE	Medulla_Doxo / Cortex_Control	Medulla_Doxo	Cortex_Control	36	P00390	737.849	93781.7	6.98984	6.98984	12610.2	127.102	0	0.0157947	0.0202515	17.2992	0.927634	Homo sapiens	0.023	56257	response to reactive oxygen species,glutathione metabolic process,nucleobase-containing small molecule interconversion,cell redox homeostasis,oxidation-reduction process,cellular oxidant detoxification	glutathione-disulfide reductase activity,electron carrier activity,flavin adenine dinucleotide binding,NADP binding	mitochondrial matrix,cytosol,external side of plasma membrane,extracellular exosome	sp	9606	1	2	Human_Canonical_pSP_2023_0630	>sp|P00390|GSHR_HUMAN Glutathione reductase, mitochondrial OS=Homo sapiens OX=9606 GN=GSR PE=1 SV=2	3	3
P00390	GSR	P00390	GSHR_HUMAN	Glutathione reductase, mitochondrial		TRUE	Medulla_Control / Cortex_Doxo	Medulla_Control	Cortex_Doxo	30	P00390	10701.9	8334.87	-0.360637	0.360637	-22.1179	0.778821	0	0.0900758	0.0717699	27.4083	0.231776	Homo sapiens	0.023	56257	response to reactive oxygen species,glutathione metabolic process,nucleobase-containing small molecule interconversion,cell redox homeostasis,oxidation-reduction process,cellular oxidant detoxification	glutathione-disulfide reductase activity,electron carrier activity,flavin adenine dinucleotide binding,NADP binding	mitochondrial matrix,cytosol,external side of plasma membrane,extracellular exosome	sp	9606	1	2	Human_Canonical_pSP_2023_0630	>sp|P00390|GSHR_HUMAN Glutathione reductase, mitochondrial OS=Homo sapiens OX=9606 GN=GSR PE=1 SV=2	3	3
P00390	GSR	P00390	GSHR_HUMAN	Glutathione reductase, mitochondrial		TRUE	Medulla_Doxo / Cortex_Doxo	Medulla_Doxo	Cortex_Doxo	36	P00390	10701.9	93781.7	3.13144	3.13144	776.308	8.76308	0	0.0461233	0.044964	18.451	0.943117	Homo sapiens	0.023	56257	response to reactive oxygen species,glutathione metabolic process,nucleobase-containing small molecule interconversion,cell redox homeostasis,oxidation-reduction process,cellular oxidant detoxification	glutathione-disulfide reductase activity,electron carrier activity,flavin adenine dinucleotide binding,NADP binding	mitochondrial matrix,cytosol,external side of plasma membrane,extracellular exosome	sp	9606	1	2	Human_Canonical_pSP_2023_0630	>sp|P00390|GSHR_HUMAN Glutathione reductase, mitochondrial OS=Homo sapiens OX=9606 GN=GSR PE=1 SV=2	3	3
P00390	GSR	P00390	GSHR_HUMAN	Glutathione reductase, mitochondrial		TRUE	Medulla_Doxo / Medulla_Control	Medulla_Doxo	Medulla_Control	30	P00390	8334.87	93781.7	3.49208	3.49208	1025.17	11.2517	0	0.0183469	0.0225138	17.6833	0.932871	Homo sapiens	0.023	56257	response to reactive oxygen species,glutathione metabolic process,nucleobase-containing small molecule interconversion,cell redox homeostasis,oxidation-reduction process,cellular oxidant detoxification	glutathione-disulfide reductase activity,electron carrier activity,flavin adenine dinucleotide binding,NADP binding	mitochondrial matrix,cytosol,external side of plasma membrane,extracellular exosome	sp	9606	1	2	Human_Canonical_pSP_2023_0630	>sp|P00390|GSHR_HUMAN Glutathione reductase, mitochondrial OS=Homo sapiens OX=9606 GN=GSR PE=1 SV=2	3	3
P00450	CP	P00450	CERU_HUMAN	Ceruloplasmin		TRUE	Cortex_Doxo / Cortex_Control	Cortex_Doxo	Cortex_Control	192	P00450	25394.2	569706	4.48765	4.48765	2143.45	22.4345	0	9.9429e-12	1.52084e-10	97.5977	0.208834	Homo sapiens	0.131	122205	copper ion transport,cellular iron ion homeostasis,oxidation-reduction process	ferroxidase activity,copper ion binding,chaperone binding	extracellular region,extracellular space,lysosomal membrane,extracellular exosome,blood microparticle	sp	9606	1	1	Human_Canonical_pSP_2023_0630	>sp|P00450|CERU_HUMAN Ceruloplasmin OS=Homo sapiens OX=9606 GN=CP PE=1 SV=1	14	16
P00450	CP	P00450	CERU_HUMAN	Ceruloplasmin		TRUE	Medulla_Control / Cortex_Control	Medulla_Control	Cortex_Control	160	P00450	25394.2	41399.1	0.705105	0.705105	63.0263	1.63026	0	0.0910352	0.0722018	83.0545	0.0657373	Homo sapiens	0.131	122205	copper ion transport,cellular iron ion homeostasis,oxidation-reduction process	ferroxidase activity,copper ion binding,chaperone binding	extracellular region,extracellular space,lysosomal membrane,extracellular exosome,blood microparticle	sp	9606	1	1	Human_Canonical_pSP_2023_0630	>sp|P00450|CERU_HUMAN Ceruloplasmin OS=Homo sapiens OX=9606 GN=CP PE=1 SV=1	14	16
P00450	CP	P00450	CERU_HUMAN	Ceruloplasmin		TRUE	Medulla_Doxo / Cortex_Control	Medulla_Doxo	Cortex_Control	192	P00450	25394.2	373105	3.87701	3.87701	1369.26	14.6926	0	7.39502e-08	5.65563e-07	96.9083	0.243229	Homo sapiens	0.131	122205	copper ion transport,cellular iron ion homeostasis,oxidation-reduction process	ferroxidase activity,copper ion binding,chaperone binding	extracellular region,extracellular space,lysosomal membrane,extracellular exosome,blood microparticle	sp	9606	1	1	Human_Canonical_pSP_2023_0630	>sp|P00450|CERU_HUMAN Ceruloplasmin OS=Homo sapiens OX=9606 GN=CP PE=1 SV=1	14	16
P00450	CP	P00450	CERU_HUMAN	Ceruloplasmin		TRUE	Medulla_Control / Cortex_Doxo	Medulla_Control	Cortex_Doxo	160	P00450	569706	41399.1	-3.78255	3.78255	-92.7332	0.0726675	0	2.76111e-10	3.22427e-09	110.942	0.216232	Homo sapiens	0.131	122205	copper ion transport,cellular iron ion homeostasis,oxidation-reduction process	ferroxidase activity,copper ion binding,chaperone binding	extracellular region,extracellular space,lysosomal membrane,extracellular exosome,blood microparticle	sp	9606	1	1	Human_Canonical_pSP_2023_0630	>sp|P00450|CERU_HUMAN Ceruloplasmin OS=Homo sapiens OX=9606 GN=CP PE=1 SV=1	14	16
P00450	CP	P00450	CERU_HUMAN	Ceruloplasmin		TRUE	Medulla_Doxo / Cortex_Doxo	Medulla_Doxo	Cortex_Doxo	192	P00450	569706	373105	-0.610636	0.610636	-34.5092	0.654908	0	0.539121	0.226581	185.652	0.31874	Homo sapiens	0.131	122205	copper ion transport,cellular iron ion homeostasis,oxidation-reduction process	ferroxidase activity,copper ion binding,chaperone binding	extracellular region,extracellular space,lysosomal membrane,extracellular exosome,blood microparticle	sp	9606	1	1	Human_Canonical_pSP_2023_0630	>sp|P00450|CERU_HUMAN Ceruloplasmin OS=Homo sapiens OX=9606 GN=CP PE=1 SV=1	14	16
P00450	CP	P00450	CERU_HUMAN	Ceruloplasmin		TRUE	Medulla_Doxo / Medulla_Control	Medulla_Doxo	Medulla_Control	160	P00450	41399.1	373105	3.17191	3.17191	801.239	9.01239	0	8.59815e-07	4.96681e-06	106.841	0.24961	Homo sapiens	0.131	122205	copper ion transport,cellular iron ion homeostasis,oxidation-reduction process	ferroxidase activity,copper ion binding,chaperone binding	extracellular region,extracellular space,lysosomal membrane,extracellular exosome,blood microparticle	sp	9606	1	1	Human_Canonical_pSP_2023_0630	>sp|P00450|CERU_HUMAN Ceruloplasmin OS=Homo sapiens OX=9606 GN=CP PE=1 SV=1	14	16
P00505	GOT2	P00505	AATM_HUMAN	Aspartate aminotransferase, mitochondrial		TRUE	Cortex_Doxo / Cortex_Control	Cortex_Doxo	Cortex_Control	60	P00505	782.539	27887.7	5.15532	5.15532	3463.74	35.6374	0	0.00213524	0.00418568	29.3014	0.299288	Homo sapiens	0.053	47517.7	gluconeogenesis,2-oxoglutarate metabolic process,oxaloacetate metabolic process,aspartate metabolic process,aspartate biosynthetic process,aspartate catabolic process,glutamate metabolic process,cellular amino acid biosynthetic process,fatty acid transport,4-hydroxyproline catabolic process,glutamate catabolic process to aspartate,glutamate catabolic process to 2-oxoglutarate,response to ethanol,…	RNA binding,L-aspartate:2-oxoglutarate aminotransferase activity,phospholipid binding,kynurenine-oxoglutarate transaminase activity,amino acid binding,enzyme binding,pyridoxal phosphate binding,protein homodimerization activity,L-phenylalanine:2-oxoglutarate aminotransferase activity	mitochondrion,mitochondrial inner membrane,mitochondrial matrix,plasma membrane,cell surface,perikaryon,myelin sheath,protein complex,extracellular exosome	sp	9606	1	3	Human_Canonical_pSP_2023_0630	>sp|P00505|AATM_HUMAN Aspartate aminotransferase, mitochondrial OS=Homo sapiens OX=9606 GN=GOT2 PE=1 SV=3	5	5
P00505	GOT2	P00505	AATM_HUMAN	Aspartate aminotransferase, mitochondrial		TRUE	Medulla_Control / Cortex_Control	Medulla_Control	Cortex_Control	50	P00505	782.539	688.754	-0.184174	0.184174	-11.9847	0.880153	0	0.221933	0.126473	37.7533	0.036403	Homo sapiens	0.053	47517.7	gluconeogenesis,2-oxoglutarate metabolic process,oxaloacetate metabolic process,aspartate metabolic process,aspartate biosynthetic process,aspartate catabolic process,glutamate metabolic process,cellular amino acid biosynthetic process,fatty acid transport,4-hydroxyproline catabolic process,glutamate catabolic process to aspartate,glutamate catabolic process to 2-oxoglutarate,response to ethanol,…	RNA binding,L-aspartate:2-oxoglutarate aminotransferase activity,phospholipid binding,kynurenine-oxoglutarate transaminase activity,amino acid binding,enzyme binding,pyridoxal phosphate binding,protein homodimerization activity,L-phenylalanine:2-oxoglutarate aminotransferase activity	mitochondrion,mitochondrial inner membrane,mitochondrial matrix,plasma membrane,cell surface,perikaryon,myelin sheath,protein complex,extracellular exosome	sp	9606	1	3	Human_Canonical_pSP_2023_0630	>sp|P00505|AATM_HUMAN Aspartate aminotransferase, mitochondrial OS=Homo sapiens OX=9606 GN=GOT2 PE=1 SV=3	5	5
P00505	GOT2	P00505	AATM_HUMAN	Aspartate aminotransferase, mitochondrial		TRUE	Medulla_Doxo / Cortex_Control	Medulla_Doxo	Cortex_Control	60	P00505	782.539	50073.2	5.99973	5.99973	6298.81	63.9881	0	0.000670975	0.00158065	29.0625	0.655833	Homo sapiens	0.053	47517.7	gluconeogenesis,2-oxoglutarate metabolic process,oxaloacetate metabolic process,aspartate metabolic process,aspartate biosynthetic process,aspartate catabolic process,glutamate metabolic process,cellular amino acid biosynthetic process,fatty acid transport,4-hydroxyproline catabolic process,glutamate catabolic process to aspartate,glutamate catabolic process to 2-oxoglutarate,response to ethanol,…	RNA binding,L-aspartate:2-oxoglutarate aminotransferase activity,phospholipid binding,kynurenine-oxoglutarate transaminase activity,amino acid binding,enzyme binding,pyridoxal phosphate binding,protein homodimerization activity,L-phenylalanine:2-oxoglutarate aminotransferase activity	mitochondrion,mitochondrial inner membrane,mitochondrial matrix,plasma membrane,cell surface,perikaryon,myelin sheath,protein complex,extracellular exosome	sp	9606	1	3	Human_Canonical_pSP_2023_0630	>sp|P00505|AATM_HUMAN Aspartate aminotransferase, mitochondrial OS=Homo sapiens OX=9606 GN=GOT2 PE=1 SV=3	5	5
P00505	GOT2	P00505	AATM_HUMAN	Aspartate aminotransferase, mitochondrial		TRUE	Medulla_Control / Cortex_Doxo	Medulla_Control	Cortex_Doxo	50	P00505	27887.7	688.754	-5.33949	5.33949	-97.5303	0.0246974	0	0.00319372	0.00587861	29.5597	0.299954	Homo sapiens	0.053	47517.7	gluconeogenesis,2-oxoglutarate metabolic process,oxaloacetate metabolic process,aspartate metabolic process,aspartate biosynthetic process,aspartate catabolic process,glutamate metabolic process,cellular amino acid biosynthetic process,fatty acid transport,4-hydroxyproline catabolic process,glutamate catabolic process to aspartate,glutamate catabolic process to 2-oxoglutarate,response to ethanol,…	RNA binding,L-aspartate:2-oxoglutarate aminotransferase activity,phospholipid binding,kynurenine-oxoglutarate transaminase activity,amino acid binding,enzyme binding,pyridoxal phosphate binding,protein homodimerization activity,L-phenylalanine:2-oxoglutarate aminotransferase activity	mitochondrion,mitochondrial inner membrane,mitochondrial matrix,plasma membrane,cell surface,perikaryon,myelin sheath,protein complex,extracellular exosome	sp	9606	1	3	Human_Canonical_pSP_2023_0630	>sp|P00505|AATM_HUMAN Aspartate aminotransferase, mitochondrial OS=Homo sapiens OX=9606 GN=GOT2 PE=1 SV=3	5	5
P00505	GOT2	P00505	AATM_HUMAN	Aspartate aminotransferase, mitochondrial		TRUE	Medulla_Doxo / Cortex_Doxo	Medulla_Doxo	Cortex_Doxo	60	P00505	27887.7	50073.2	0.844411	0.844411	79.5532	1.79553	0	0.0450938	0.0441985	40.5331	0.720253	Homo sapiens	0.053	47517.7	gluconeogenesis,2-oxoglutarate metabolic process,oxaloacetate metabolic process,aspartate metabolic process,aspartate biosynthetic process,aspartate catabolic process,glutamate metabolic process,cellular amino acid biosynthetic process,fatty acid transport,4-hydroxyproline catabolic process,glutamate catabolic process to aspartate,glutamate catabolic process to 2-oxoglutarate,response to ethanol,…	RNA binding,L-aspartate:2-oxoglutarate aminotransferase activity,phospholipid binding,kynurenine-oxoglutarate transaminase activity,amino acid binding,enzyme binding,pyridoxal phosphate binding,protein homodimerization activity,L-phenylalanine:2-oxoglutarate aminotransferase activity	mitochondrion,mitochondrial inner membrane,mitochondrial matrix,plasma membrane,cell surface,perikaryon,myelin sheath,protein complex,extracellular exosome	sp	9606	1	3	Human_Canonical_pSP_2023_0630	>sp|P00505|AATM_HUMAN Aspartate aminotransferase, mitochondrial OS=Homo sapiens OX=9606 GN=GOT2 PE=1 SV=3	5	5
P00505	GOT2	P00505	AATM_HUMAN	Aspartate aminotransferase, mitochondrial		TRUE	Medulla_Doxo / Medulla_Control	Medulla_Doxo	Medulla_Control	50	P00505	688.754	50073.2	6.18391	6.18391	7170.11	72.7011	0	0.000809341	0.00186612	29.1163	0.656137	Homo sapiens	0.053	47517.7	gluconeogenesis,2-oxoglutarate metabolic process,oxaloacetate metabolic process,aspartate metabolic process,aspartate biosynthetic process,aspartate catabolic process,glutamate metabolic process,cellular amino acid biosynthetic process,fatty acid transport,4-hydroxyproline catabolic process,glutamate catabolic process to aspartate,glutamate catabolic process to 2-oxoglutarate,response to ethanol,…	RNA binding,L-aspartate:2-oxoglutarate aminotransferase activity,phospholipid binding,kynurenine-oxoglutarate transaminase activity,amino acid binding,enzyme binding,pyridoxal phosphate binding,protein homodimerization activity,L-phenylalanine:2-oxoglutarate aminotransferase activity	mitochondrion,mitochondrial inner membrane,mitochondrial matrix,plasma membrane,cell surface,perikaryon,myelin sheath,protein complex,extracellular exosome	sp	9606	1	3	Human_Canonical_pSP_2023_0630	>sp|P00505|AATM_HUMAN Aspartate aminotransferase, mitochondrial OS=Homo sapiens OX=9606 GN=GOT2 PE=1 SV=3	5	5
P00558	PGK1	P00558	PGK1_HUMAN	Phosphoglycerate kinase 1	x	TRUE	Cortex_Doxo / Cortex_Control	Cortex_Doxo	Cortex_Control	60	P00558	15068.8	8055.18	-0.903577	0.903577	-46.544	0.53456	0	0.162605	0.105996	49.8597	0.274069	Homo sapiens	0.091	44614.7	gluconeogenesis,phosphorylation,epithelial cell differentiation,canonical glycolysis	phosphoglycerate kinase activity,protein binding,ATP binding	cytosol,membrane,membrane raft,extracellular exosome	sp	9606	1	3	Human_Canonical_pSP_2023_0630	>sp|P00558|PGK1_HUMAN Phosphoglycerate kinase 1 OS=Homo sapiens OX=9606 GN=PGK1 PE=1 SV=3	5	5
P00558	PGK1	P00558	PGK1_HUMAN	Phosphoglycerate kinase 1	x	TRUE	Medulla_Control / Cortex_Control	Medulla_Control	Cortex_Control	50	P00558	15068.8	16918.9	0.167074	0.167074	12.2779	1.12278	0	0.372707	0.176316	39.6368	0.24284	Homo sapiens	0.091	44614.7	gluconeogenesis,phosphorylation,epithelial cell differentiation,canonical glycolysis	phosphoglycerate kinase activity,protein binding,ATP binding	cytosol,membrane,membrane raft,extracellular exosome	sp	9606	1	3	Human_Canonical_pSP_2023_0630	>sp|P00558|PGK1_HUMAN Phosphoglycerate kinase 1 OS=Homo sapiens OX=9606 GN=PGK1 PE=1 SV=3	5	5
P00558	PGK1	P00558	PGK1_HUMAN	Phosphoglycerate kinase 1	x	TRUE	Medulla_Doxo / Cortex_Control	Medulla_Doxo	Cortex_Control	60	P00558	15068.8	28248.4	0.906606	0.906606	87.463	1.87463	0	0.0194389	0.0235258	32.6653	0.612481	Homo sapiens	0.091	44614.7	gluconeogenesis,phosphorylation,epithelial cell differentiation,canonical glycolysis	phosphoglycerate kinase activity,protein binding,ATP binding	cytosol,membrane,membrane raft,extracellular exosome	sp	9606	1	3	Human_Canonical_pSP_2023_0630	>sp|P00558|PGK1_HUMAN Phosphoglycerate kinase 1 OS=Homo sapiens OX=9606 GN=PGK1 PE=1 SV=3	5	5
P00558	PGK1	P00558	PGK1_HUMAN	Phosphoglycerate kinase 1	x	TRUE	Medulla_Control / Cortex_Doxo	Medulla_Control	Cortex_Doxo	50	P00558	8055.18	16918.9	1.07065	1.07065	110.038	2.10038	0	0.573269	0.237894	47.9618	0.298867	Homo sapiens	0.091	44614.7	gluconeogenesis,phosphorylation,epithelial cell differentiation,canonical glycolysis	phosphoglycerate kinase activity,protein binding,ATP binding	cytosol,membrane,membrane raft,extracellular exosome	sp	9606	1	3	Human_Canonical_pSP_2023_0630	>sp|P00558|PGK1_HUMAN Phosphoglycerate kinase 1 OS=Homo sapiens OX=9606 GN=PGK1 PE=1 SV=3	5	5
P00558	PGK1	P00558	PGK1_HUMAN	Phosphoglycerate kinase 1	x	TRUE	Medulla_Doxo / Cortex_Doxo	Medulla_Doxo	Cortex_Doxo	60	P00558	8055.18	28248.4	1.81018	1.81018	250.687	3.50687	0	0.0875291	0.0703081	37.4808	0.636776	Homo sapiens	0.091	44614.7	gluconeogenesis,phosphorylation,epithelial cell differentiation,canonical glycolysis	phosphoglycerate kinase activity,protein binding,ATP binding	cytosol,membrane,membrane raft,extracellular exosome	sp	9606	1	3	Human_Canonical_pSP_2023_0630	>sp|P00558|PGK1_HUMAN Phosphoglycerate kinase 1 OS=Homo sapiens OX=9606 GN=PGK1 PE=1 SV=3	5	5
P00558	PGK1	P00558	PGK1_HUMAN	Phosphoglycerate kinase 1	x	TRUE	Medulla_Doxo / Medulla_Control	Medulla_Doxo	Medulla_Control	50	P00558	16918.9	28248.4	0.739532	0.739532	66.9634	1.66963	0	0.0467385	0.0452322	34.7574	0.623972	Homo sapiens	0.091	44614.7	gluconeogenesis,phosphorylation,epithelial cell differentiation,canonical glycolysis	phosphoglycerate kinase activity,protein binding,ATP binding	cytosol,membrane,membrane raft,extracellular exosome	sp	9606	1	3	Human_Canonical_pSP_2023_0630	>sp|P00558|PGK1_HUMAN Phosphoglycerate kinase 1 OS=Homo sapiens OX=9606 GN=PGK1 PE=1 SV=3	5	5
P00736	C1R	P00736	C1R_HUMAN	Complement C1r subcomponent		TRUE	Cortex_Doxo / Cortex_Control	Cortex_Doxo	Cortex_Control	72	P00736	163935	5626.67	-4.8647	4.8647	-96.5677	0.0343226	0	0.124617	0.0885327	69.8036	0.271988	Homo sapiens	0.079	80118.5	proteolysis,immune response,complement activation,complement activation, classical pathway,innate immune response	serine-type endopeptidase activity,calcium ion binding,protein binding,serine-type peptidase activity	extracellular region,extracellular exosome,blood microparticle	sp	9606	1	2	Human_Canonical_pSP_2023_0630	>sp|P00736|C1R_HUMAN Complement C1r subcomponent OS=Homo sapiens OX=9606 GN=C1R PE=1 SV=2	6	6
P00736	C1R	P00736	C1R_HUMAN	Complement C1r subcomponent		TRUE	Medulla_Control / Cortex_Control	Medulla_Control	Cortex_Control	60	P00736	163935	683061	2.05889	2.05889	316.667	4.16667	0	0.010186	0.0144224	27.0493	0.696998	Homo sapiens	0.079	80118.5	proteolysis,immune response,complement activation,complement activation, classical pathway,innate immune response	serine-type endopeptidase activity,calcium ion binding,protein binding,serine-type peptidase activity	extracellular region,extracellular exosome,blood microparticle	sp	9606	1	2	Human_Canonical_pSP_2023_0630	>sp|P00736|C1R_HUMAN Complement C1r subcomponent OS=Homo sapiens OX=9606 GN=C1R PE=1 SV=2	6	6
P00736	C1R	P00736	C1R_HUMAN	Complement C1r subcomponent		TRUE	Medulla_Doxo / Cortex_Control	Medulla_Doxo	Cortex_Control	72	P00736	163935	86160.9	-0.928016	0.928016	-47.4419	0.525581	0	0.275588	0.145286	69.5904	0.26898	Homo sapiens	0.079	80118.5	proteolysis,immune response,complement activation,complement activation, classical pathway,innate immune response	serine-type endopeptidase activity,calcium ion binding,protein binding,serine-type peptidase activity	extracellular region,extracellular exosome,blood microparticle	sp	9606	1	2	Human_Canonical_pSP_2023_0630	>sp|P00736|C1R_HUMAN Complement C1r subcomponent OS=Homo sapiens OX=9606 GN=C1R PE=1 SV=2	6	6
P00736	C1R	P00736	C1R_HUMAN	Complement C1r subcomponent		TRUE	Medulla_Control / Cortex_Doxo	Medulla_Control	Cortex_Doxo	60	P00736	5626.67	683061	6.92359	6.92359	12039.7	121.397	0	0.00223171	0.00433566	26.6395	0.694178	Homo sapiens	0.079	80118.5	proteolysis,immune response,complement activation,complement activation, classical pathway,innate immune response	serine-type endopeptidase activity,calcium ion binding,protein binding,serine-type peptidase activity	extracellular region,extracellular exosome,blood microparticle	sp	9606	1	2	Human_Canonical_pSP_2023_0630	>sp|P00736|C1R_HUMAN Complement C1r subcomponent OS=Homo sapiens OX=9606 GN=C1R PE=1 SV=2	6	6
P00736	C1R	P00736	C1R_HUMAN	Complement C1r subcomponent		TRUE	Medulla_Doxo / Cortex_Doxo	Medulla_Doxo	Cortex_Doxo	72	P00736	5626.67	86160.9	3.93668	3.93668	1431.3	15.313	0	0.628344	0.256053	69.9604	0.261584	Homo sapiens	0.079	80118.5	proteolysis,immune response,complement activation,complement activation, classical pathway,innate immune response	serine-type endopeptidase activity,calcium ion binding,protein binding,serine-type peptidase activity	extracellular region,extracellular exosome,blood microparticle	sp	9606	1	2	Human_Canonical_pSP_2023_0630	>sp|P00736|C1R_HUMAN Complement C1r subcomponent OS=Homo sapiens OX=9606 GN=C1R PE=1 SV=2	6	6
P00736	C1R	P00736	C1R_HUMAN	Complement C1r subcomponent		TRUE	Medulla_Doxo / Medulla_Control	Medulla_Doxo	Medulla_Control	60	P00736	683061	86160.9	-2.98691	2.98691	-87.3861	0.126139	0	0.00350906	0.00631429	26.4695	0.693005	Homo sapiens	0.079	80118.5	proteolysis,immune response,complement activation,complement activation, classical pathway,innate immune response	serine-type endopeptidase activity,calcium ion binding,protein binding,serine-type peptidase activity	extracellular region,extracellular exosome,blood microparticle	sp	9606	1	2	Human_Canonical_pSP_2023_0630	>sp|P00736|C1R_HUMAN Complement C1r subcomponent OS=Homo sapiens OX=9606 GN=C1R PE=1 SV=2	6	6
P00738	HP	P00738	HPT_HUMAN	Haptoglobin		TRUE	Cortex_Doxo / Cortex_Control	Cortex_Doxo	Cortex_Control	360	P00738	8142630	24206244	1.57181	1.57181	197.278	2.97278	0	7.17619e-15	1.39167e-13	194.529	0.139376	Homo sapiens	0.453	45205.3	receptor-mediated endocytosis,defense response,acute-phase response,positive regulation of cell death,response to hydrogen peroxide,defense response to bacterium,neutrophil degranulation,negative regulation of oxidoreductase activity,cellular oxidant detoxification,negative regulation of hydrogen peroxide catabolic process	protein binding,antioxidant activity,hemoglobin binding	extracellular region,extracellular space,haptoglobin-hemoglobin complex,specific granule lumen,extracellular exosome,endocytic vesicle lumen,blood microparticle,tertiary granule lumen	sp	9606	1	1	Human_Canonical_pSP_2023_0630	>sp|P00738|HPT_HUMAN Haptoglobin OS=Homo sapiens OX=9606 GN=HP PE=1 SV=1	21	30
P00738	HP	P00738	HPT_HUMAN	Haptoglobin		TRUE	Medulla_Control / Cortex_Control	Medulla_Control	Cortex_Control	300	P00738	8142630	9727682	0.256601	0.256601	19.4661	1.19466	0	0.355966	0.173821	268.477	0.0429655	Homo sapiens	0.453	45205.3	receptor-mediated endocytosis,defense response,acute-phase response,positive regulation of cell death,response to hydrogen peroxide,defense response to bacterium,neutrophil degranulation,negative regulation of oxidoreductase activity,cellular oxidant detoxification,negative regulation of hydrogen peroxide catabolic process	protein binding,antioxidant activity,hemoglobin binding	extracellular region,extracellular space,haptoglobin-hemoglobin complex,specific granule lumen,extracellular exosome,endocytic vesicle lumen,blood microparticle,tertiary granule lumen	sp	9606	1	1	Human_Canonical_pSP_2023_0630	>sp|P00738|HPT_HUMAN Haptoglobin OS=Homo sapiens OX=9606 GN=HP PE=1 SV=1	21	30
P00738	HP	P00738	HPT_HUMAN	Haptoglobin		TRUE	Medulla_Doxo / Cortex_Control	Medulla_Doxo	Cortex_Control	360	P00738	8142630	23132418	1.50635	1.50635	184.09	2.8409	0	6.6139e-17	1.71016e-15	209.156	0.10171	Homo sapiens	0.453	45205.3	receptor-mediated endocytosis,defense response,acute-phase response,positive regulation of cell death,response to hydrogen peroxide,defense response to bacterium,neutrophil degranulation,negative regulation of oxidoreductase activity,cellular oxidant detoxification,negative regulation of hydrogen peroxide catabolic process	protein binding,antioxidant activity,hemoglobin binding	extracellular region,extracellular space,haptoglobin-hemoglobin complex,specific granule lumen,extracellular exosome,endocytic vesicle lumen,blood microparticle,tertiary granule lumen	sp	9606	1	1	Human_Canonical_pSP_2023_0630	>sp|P00738|HPT_HUMAN Haptoglobin OS=Homo sapiens OX=9606 GN=HP PE=1 SV=1	21	30
P00738	HP	P00738	HPT_HUMAN	Haptoglobin		TRUE	Medulla_Control / Cortex_Doxo	Medulla_Control	Cortex_Doxo	300	P00738	24206244	9727682	-1.31521	1.31521	-59.8133	0.401867	0	5.2195e-14	9.60742e-13	198.57	0.140192	Homo sapiens	0.453	45205.3	receptor-mediated endocytosis,defense response,acute-phase response,positive regulation of cell death,response to hydrogen peroxide,defense response to bacterium,neutrophil degranulation,negative regulation of oxidoreductase activity,cellular oxidant detoxification,negative regulation of hydrogen peroxide catabolic process	protein binding,antioxidant activity,hemoglobin binding	extracellular region,extracellular space,haptoglobin-hemoglobin complex,specific granule lumen,extracellular exosome,endocytic vesicle lumen,blood microparticle,tertiary granule lumen	sp	9606	1	1	Human_Canonical_pSP_2023_0630	>sp|P00738|HPT_HUMAN Haptoglobin OS=Homo sapiens OX=9606 GN=HP PE=1 SV=1	21	30
P00738	HP	P00738	HPT_HUMAN	Haptoglobin		TRUE	Medulla_Doxo / Cortex_Doxo	Medulla_Doxo	Cortex_Doxo	360	P00738	24206244	23132418	-0.0654632	0.0654632	-4.43615	0.955638	0	0.138151	0.0942409	324.263	0.167787	Homo sapiens	0.453	45205.3	receptor-mediated endocytosis,defense response,acute-phase response,positive regulation of cell death,response to hydrogen peroxide,defense response to bacterium,neutrophil degranulation,negative regulation of oxidoreductase activity,cellular oxidant detoxification,negative regulation of hydrogen peroxide catabolic process	protein binding,antioxidant activity,hemoglobin binding	extracellular region,extracellular space,haptoglobin-hemoglobin complex,specific granule lumen,extracellular exosome,endocytic vesicle lumen,blood microparticle,tertiary granule lumen	sp	9606	1	1	Human_Canonical_pSP_2023_0630	>sp|P00738|HPT_HUMAN Haptoglobin OS=Homo sapiens OX=9606 GN=HP PE=1 SV=1	21	30
P00738	HP	P00738	HPT_HUMAN	Haptoglobin		TRUE	Medulla_Doxo / Medulla_Control	Medulla_Doxo	Medulla_Control	300	P00738	9727682	23132418	1.24975	1.24975	137.8	2.378	0	1.35134e-15	2.93511e-14	216.202	0.102825	Homo sapiens	0.453	45205.3	receptor-mediated endocytosis,defense response,acute-phase response,positive regulation of cell death,response to hydrogen peroxide,defense response to bacterium,neutrophil degranulation,negative regulation of oxidoreductase activity,cellular oxidant detoxification,negative regulation of hydrogen peroxide catabolic process	protein binding,antioxidant activity,hemoglobin binding	extracellular region,extracellular space,haptoglobin-hemoglobin complex,specific granule lumen,extracellular exosome,endocytic vesicle lumen,blood microparticle,tertiary granule lumen	sp	9606	1	1	Human_Canonical_pSP_2023_0630	>sp|P00738|HPT_HUMAN Haptoglobin OS=Homo sapiens OX=9606 GN=HP PE=1 SV=1	21	30
P00747	PLG	P00747	PLMN_HUMAN	Plasminogen		TRUE	Cortex_Doxo / Cortex_Control	Cortex_Doxo	Cortex_Control	36	P00747	25198	249777	3.30926	3.30926	891.257	9.91257	0	0.00815989	0.0120896	19.1002	0.404122	Homo sapiens	0.03	90569	platelet degranulation,proteolysis,blood coagulation,negative regulation of cell proliferation,negative regulation of cell-substrate adhesion,extracellular matrix disassembly,fibrinolysis,cellular protein metabolic process,tissue remodeling,negative regulation of fibrinolysis,positive regulation of fibrinolysis,negative regulation of cell-cell adhesion mediated by cadherin	serine-type endopeptidase activity,receptor binding,protein binding,serine-type peptidase activity,protein domain specific binding,apolipoprotein binding	extracellular region,extracellular space,plasma membrane,cell surface,platelet alpha granule lumen,extrinsic component of external side of plasma membrane,extracellular exosome,blood microparticle	sp	9606	1	2	Human_Canonical_pSP_2023_0630	>sp|P00747|PLMN_HUMAN Plasminogen OS=Homo sapiens OX=9606 GN=PLG PE=1 SV=2	3	3
P00747	PLG	P00747	PLMN_HUMAN	Plasminogen		TRUE	Medulla_Control / Cortex_Control	Medulla_Control	Cortex_Control	30	P00747	25198	39199.9	0.637539	0.637539	55.5674	1.55567	0	0.365659	0.174322	27.9312	0.127902	Homo sapiens	0.03	90569	platelet degranulation,proteolysis,blood coagulation,negative regulation of cell proliferation,negative regulation of cell-substrate adhesion,extracellular matrix disassembly,fibrinolysis,cellular protein metabolic process,tissue remodeling,negative regulation of fibrinolysis,positive regulation of fibrinolysis,negative regulation of cell-cell adhesion mediated by cadherin	serine-type endopeptidase activity,receptor binding,protein binding,serine-type peptidase activity,protein domain specific binding,apolipoprotein binding	extracellular region,extracellular space,plasma membrane,cell surface,platelet alpha granule lumen,extrinsic component of external side of plasma membrane,extracellular exosome,blood microparticle	sp	9606	1	2	Human_Canonical_pSP_2023_0630	>sp|P00747|PLMN_HUMAN Plasminogen OS=Homo sapiens OX=9606 GN=PLG PE=1 SV=2	3	3
P00747	PLG	P00747	PLMN_HUMAN	Plasminogen		TRUE	Medulla_Doxo / Cortex_Control	Medulla_Doxo	Cortex_Control	36	P00747	25198	211289	3.06784	3.06784	738.515	8.38515	0	0.00519276	0.00861947	19.3659	0.381975	Homo sapiens	0.03	90569	platelet degranulation,proteolysis,blood coagulation,negative regulation of cell proliferation,negative regulation of cell-substrate adhesion,extracellular matrix disassembly,fibrinolysis,cellular protein metabolic process,tissue remodeling,negative regulation of fibrinolysis,positive regulation of fibrinolysis,negative regulation of cell-cell adhesion mediated by cadherin	serine-type endopeptidase activity,receptor binding,protein binding,serine-type peptidase activity,protein domain specific binding,apolipoprotein binding	extracellular region,extracellular space,plasma membrane,cell surface,platelet alpha granule lumen,extrinsic component of external side of plasma membrane,extracellular exosome,blood microparticle	sp	9606	1	2	Human_Canonical_pSP_2023_0630	>sp|P00747|PLMN_HUMAN Plasminogen OS=Homo sapiens OX=9606 GN=PLG PE=1 SV=2	3	3
P00747	PLG	P00747	PLMN_HUMAN	Plasminogen		TRUE	Medulla_Control / Cortex_Doxo	Medulla_Control	Cortex_Doxo	30	P00747	249777	39199.9	-2.67172	2.67172	-84.3061	0.156939	0	0.00414079	0.00719503	18.4858	0.400752	Homo sapiens	0.03	90569	platelet degranulation,proteolysis,blood coagulation,negative regulation of cell proliferation,negative regulation of cell-substrate adhesion,extracellular matrix disassembly,fibrinolysis,cellular protein metabolic process,tissue remodeling,negative regulation of fibrinolysis,positive regulation of fibrinolysis,negative regulation of cell-cell adhesion mediated by cadherin	serine-type endopeptidase activity,receptor binding,protein binding,serine-type peptidase activity,protein domain specific binding,apolipoprotein binding	extracellular region,extracellular space,plasma membrane,cell surface,platelet alpha granule lumen,extrinsic component of external side of plasma membrane,extracellular exosome,blood microparticle	sp	9606	1	2	Human_Canonical_pSP_2023_0630	>sp|P00747|PLMN_HUMAN Plasminogen OS=Homo sapiens OX=9606 GN=PLG PE=1 SV=2	3	3
P00747	PLG	P00747	PLMN_HUMAN	Plasminogen		TRUE	Medulla_Doxo / Cortex_Doxo	Medulla_Doxo	Cortex_Doxo	36	P00747	249777	211289	-0.241422	0.241422	-15.4089	0.845911	0	0.985153	0.35009	33.878	0.538654	Homo sapiens	0.03	90569	platelet degranulation,proteolysis,blood coagulation,negative regulation of cell proliferation,negative regulation of cell-substrate adhesion,extracellular matrix disassembly,fibrinolysis,cellular protein metabolic process,tissue remodeling,negative regulation of fibrinolysis,positive regulation of fibrinolysis,negative regulation of cell-cell adhesion mediated by cadherin	serine-type endopeptidase activity,receptor binding,protein binding,serine-type peptidase activity,protein domain specific binding,apolipoprotein binding	extracellular region,extracellular space,plasma membrane,cell surface,platelet alpha granule lumen,extrinsic component of external side of plasma membrane,extracellular exosome,blood microparticle	sp	9606	1	2	Human_Canonical_pSP_2023_0630	>sp|P00747|PLMN_HUMAN Plasminogen OS=Homo sapiens OX=9606 GN=PLG PE=1 SV=2	3	3
P00747	PLG	P00747	PLMN_HUMAN	Plasminogen		TRUE	Medulla_Doxo / Medulla_Control	Medulla_Doxo	Medulla_Control	30	P00747	39199.9	211289	2.4303	2.4303	439.005	5.39005	0	0.0025031	0.00476071	18.6715	0.378408	Homo sapiens	0.03	90569	platelet degranulation,proteolysis,blood coagulation,negative regulation of cell proliferation,negative regulation of cell-substrate adhesion,extracellular matrix disassembly,fibrinolysis,cellular protein metabolic process,tissue remodeling,negative regulation of fibrinolysis,positive regulation of fibrinolysis,negative regulation of cell-cell adhesion mediated by cadherin	serine-type endopeptidase activity,receptor binding,protein binding,serine-type peptidase activity,protein domain specific binding,apolipoprotein binding	extracellular region,extracellular space,plasma membrane,cell surface,platelet alpha granule lumen,extrinsic component of external side of plasma membrane,extracellular exosome,blood microparticle	sp	9606	1	2	Human_Canonical_pSP_2023_0630	>sp|P00747|PLMN_HUMAN Plasminogen OS=Homo sapiens OX=9606 GN=PLG PE=1 SV=2	3	3
P00751	CFB	P00751	CFAB_HUMAN	Complement factor B		TRUE	Cortex_Doxo / Cortex_Control	Cortex_Doxo	Cortex_Control	180	P00751	2.59865e+06	3680.49	-9.46365	9.46365	-99.8584	0.00141631	0	0.000194644	0.000556273	89.9208	0.717799	Homo sapiens	0.169	85532.9	proteolysis,complement activation,complement activation, alternative pathway,regulation of complement activation	complement binding,serine-type endopeptidase activity	extracellular region,extracellular space,plasma membrane,extracellular exosome,blood microparticle	sp	9606	1	2	Human_Canonical_pSP_2023_0630	>sp|P00751|CFAB_HUMAN Complement factor B OS=Homo sapiens OX=9606 GN=CFB PE=1 SV=2	14	15
P00751	CFB	P00751	CFAB_HUMAN	Complement factor B		TRUE	Medulla_Control / Cortex_Control	Medulla_Control	Cortex_Control	150	P00751	2.59865e+06	422373	-2.62117	2.62117	-83.7464	0.162536	0	0.0013512	0.00281676	93.7492	0.725513	Homo sapiens	0.169	85532.9	proteolysis,complement activation,complement activation, alternative pathway,regulation of complement activation	complement binding,serine-type endopeptidase activity	extracellular region,extracellular space,plasma membrane,extracellular exosome,blood microparticle	sp	9606	1	2	Human_Canonical_pSP_2023_0630	>sp|P00751|CFAB_HUMAN Complement factor B OS=Homo sapiens OX=9606 GN=CFB PE=1 SV=2	14	15
P00751	CFB	P00751	CFAB_HUMAN	Complement factor B		TRUE	Medulla_Doxo / Cortex_Control	Medulla_Doxo	Cortex_Control	180	P00751	2.59865e+06	15547.5	-7.38493	7.38493	-99.4017	0.00598292	0	0.000237931	0.00066425	90.0528	0.718064	Homo sapiens	0.169	85532.9	proteolysis,complement activation,complement activation, alternative pathway,regulation of complement activation	complement binding,serine-type endopeptidase activity	extracellular region,extracellular space,plasma membrane,extracellular exosome,blood microparticle	sp	9606	1	2	Human_Canonical_pSP_2023_0630	>sp|P00751|CFAB_HUMAN Complement factor B OS=Homo sapiens OX=9606 GN=CFB PE=1 SV=2	14	15
P00751	CFB	P00751	CFAB_HUMAN	Complement factor B		TRUE	Medulla_Control / Cortex_Doxo	Medulla_Control	Cortex_Doxo	150	P00751	3680.49	422373	6.84248	6.84248	11376	114.76	0	0.00299525	0.00556993	81.8726	0.128207	Homo sapiens	0.169	85532.9	proteolysis,complement activation,complement activation, alternative pathway,regulation of complement activation	complement binding,serine-type endopeptidase activity	extracellular region,extracellular space,plasma membrane,extracellular exosome,blood microparticle	sp	9606	1	2	Human_Canonical_pSP_2023_0630	>sp|P00751|CFAB_HUMAN Complement factor B OS=Homo sapiens OX=9606 GN=CFB PE=1 SV=2	14	15
P00751	CFB	P00751	CFAB_HUMAN	Complement factor B		TRUE	Medulla_Doxo / Cortex_Doxo	Medulla_Doxo	Cortex_Doxo	180	P00751	3680.49	15547.5	2.07871	2.07871	322.43	4.2243	0	0.593894	0.244863	177.207	0.0753894	Homo sapiens	0.169	85532.9	proteolysis,complement activation,complement activation, alternative pathway,regulation of complement activation	complement binding,serine-type endopeptidase activity	extracellular region,extracellular space,plasma membrane,extracellular exosome,blood microparticle	sp	9606	1	2	Human_Canonical_pSP_2023_0630	>sp|P00751|CFAB_HUMAN Complement factor B OS=Homo sapiens OX=9606 GN=CFB PE=1 SV=2	14	15
P00751	CFB	P00751	CFAB_HUMAN	Complement factor B		TRUE	Medulla_Doxo / Medulla_Control	Medulla_Doxo	Medulla_Control	150	P00751	422373	15547.5	-4.76376	4.76376	-96.319	0.0368099	0	0.00803905	0.0120126	85.0781	0.129681	Homo sapiens	0.169	85532.9	proteolysis,complement activation,complement activation, alternative pathway,regulation of complement activation	complement binding,serine-type endopeptidase activity	extracellular region,extracellular space,plasma membrane,extracellular exosome,blood microparticle	sp	9606	1	2	Human_Canonical_pSP_2023_0630	>sp|P00751|CFAB_HUMAN Complement factor B OS=Homo sapiens OX=9606 GN=CFB PE=1 SV=2	14	15
P01008	SERPINC1	P01008	ANT3_HUMAN	Antithrombin-III		TRUE	Cortex_Doxo / Cortex_Control	Cortex_Doxo	Cortex_Control	96	P01008	33848.9	104850	1.63115	1.63115	209.759	3.09759	0	0.000110267	0.000342142	53.1324	0.259561	Homo sapiens	0.159	52602.4	acute inflammatory response to antigenic stimulus,response to nutrient,lactation,blood coagulation,negative regulation of endopeptidase activity,regulation of blood coagulation, intrinsic pathway	protease binding,serine-type endopeptidase inhibitor activity,protein binding,heparin binding	extracellular region,extracellular space,plasma membrane,extracellular exosome,blood microparticle	sp	9606	1	1	Human_Canonical_pSP_2023_0630	>sp|P01008|ANT3_HUMAN Antithrombin-III OS=Homo sapiens OX=9606 GN=SERPINC1 PE=1 SV=1	8	8
P01008	SERPINC1	P01008	ANT3_HUMAN	Antithrombin-III		TRUE	Medulla_Control / Cortex_Control	Medulla_Control	Cortex_Control	80	P01008	33848.9	37204.3	0.13636	0.13636	9.91283	1.09913	0	0.89291	0.329086	76.4503	0.08817	Homo sapiens	0.159	52602.4	acute inflammatory response to antigenic stimulus,response to nutrient,lactation,blood coagulation,negative regulation of endopeptidase activity,regulation of blood coagulation, intrinsic pathway	protease binding,serine-type endopeptidase inhibitor activity,protein binding,heparin binding	extracellular region,extracellular space,plasma membrane,extracellular exosome,blood microparticle	sp	9606	1	1	Human_Canonical_pSP_2023_0630	>sp|P01008|ANT3_HUMAN Antithrombin-III OS=Homo sapiens OX=9606 GN=SERPINC1 PE=1 SV=1	8	8
P01008	SERPINC1	P01008	ANT3_HUMAN	Antithrombin-III		TRUE	Medulla_Doxo / Cortex_Control	Medulla_Doxo	Cortex_Control	96	P01008	33848.9	106904	1.65913	1.65913	215.826	3.15826	0	9.85289e-07	5.4873e-06	63.3148	0.165134	Homo sapiens	0.159	52602.4	acute inflammatory response to antigenic stimulus,response to nutrient,lactation,blood coagulation,negative regulation of endopeptidase activity,regulation of blood coagulation, intrinsic pathway	protease binding,serine-type endopeptidase inhibitor activity,protein binding,heparin binding	extracellular region,extracellular space,plasma membrane,extracellular exosome,blood microparticle	sp	9606	1	1	Human_Canonical_pSP_2023_0630	>sp|P01008|ANT3_HUMAN Antithrombin-III OS=Homo sapiens OX=9606 GN=SERPINC1 PE=1 SV=1	8	8
P01008	SERPINC1	P01008	ANT3_HUMAN	Antithrombin-III		TRUE	Medulla_Control / Cortex_Doxo	Medulla_Control	Cortex_Doxo	80	P01008	104850	37204.3	-1.49479	1.49479	-64.5167	0.354833	0	9.14564e-05	0.000290414	52.292	0.258574	Homo sapiens	0.159	52602.4	acute inflammatory response to antigenic stimulus,response to nutrient,lactation,blood coagulation,negative regulation of endopeptidase activity,regulation of blood coagulation, intrinsic pathway	protease binding,serine-type endopeptidase inhibitor activity,protein binding,heparin binding	extracellular region,extracellular space,plasma membrane,extracellular exosome,blood microparticle	sp	9606	1	1	Human_Canonical_pSP_2023_0630	>sp|P01008|ANT3_HUMAN Antithrombin-III OS=Homo sapiens OX=9606 GN=SERPINC1 PE=1 SV=1	8	8
P01008	SERPINC1	P01008	ANT3_HUMAN	Antithrombin-III		TRUE	Medulla_Doxo / Cortex_Doxo	Medulla_Doxo	Cortex_Doxo	96	P01008	104850	106904	0.0279826	0.0279826	1.95854	1.01959	0	0.521783	0.22187	77.3243	0.293863	Homo sapiens	0.159	52602.4	acute inflammatory response to antigenic stimulus,response to nutrient,lactation,blood coagulation,negative regulation of endopeptidase activity,regulation of blood coagulation, intrinsic pathway	protease binding,serine-type endopeptidase inhibitor activity,protein binding,heparin binding	extracellular region,extracellular space,plasma membrane,extracellular exosome,blood microparticle	sp	9606	1	1	Human_Canonical_pSP_2023_0630	>sp|P01008|ANT3_HUMAN Antithrombin-III OS=Homo sapiens OX=9606 GN=SERPINC1 PE=1 SV=1	8	8
P01008	SERPINC1	P01008	ANT3_HUMAN	Antithrombin-III		TRUE	Medulla_Doxo / Medulla_Control	Medulla_Doxo	Medulla_Control	80	P01008	37204.3	106904	1.52277	1.52277	187.342	2.87342	0	6.77509e-07	4.04272e-06	60.6514	0.163578	Homo sapiens	0.159	52602.4	acute inflammatory response to antigenic stimulus,response to nutrient,lactation,blood coagulation,negative regulation of endopeptidase activity,regulation of blood coagulation, intrinsic pathway	protease binding,serine-type endopeptidase inhibitor activity,protein binding,heparin binding	extracellular region,extracellular space,plasma membrane,extracellular exosome,blood microparticle	sp	9606	1	1	Human_Canonical_pSP_2023_0630	>sp|P01008|ANT3_HUMAN Antithrombin-III OS=Homo sapiens OX=9606 GN=SERPINC1 PE=1 SV=1	8	8
P01009	SERPINA1	P01009	A1AT_HUMAN	Alpha-1-antitrypsin		TRUE	Cortex_Doxo / Cortex_Control	Cortex_Doxo	Cortex_Control	108	P01009	35047.9	852982	4.60512	4.60512	2333.76	24.3376	0	0.000433721	0.00110568	53.2053	0.55007	Homo sapiens	0.086	46736.6	platelet degranulation,ER to Golgi vesicle-mediated transport,acute-phase response,blood coagulation,negative regulation of endopeptidase activity,neutrophil degranulation,COPII vesicle coating	glycoprotein binding,protease binding,serine-type endopeptidase inhibitor activity,protein binding,identical protein binding	Golgi membrane,extracellular region,proteinaceous extracellular matrix,extracellular space,endoplasmic reticulum,endoplasmic reticulum lumen,Golgi apparatus,ER to Golgi transport vesicle,platelet alpha granule lumen,endoplasmic reticulum-Golgi intermediate compartment membrane,intracellular membrane-bounded organelle,extracellular exosome,ficolin-1-rich granule lumen	sp	9606	1	3	Human_Canonical_pSP_2023_0630	>sp|P01009|A1AT_HUMAN Alpha-1-antitrypsin OS=Homo sapiens OX=9606 GN=SERPINA1 PE=1 SV=3	9	9
P01009	SERPINA1	P01009	A1AT_HUMAN	Alpha-1-antitrypsin		TRUE	Medulla_Control / Cortex_Control	Medulla_Control	Cortex_Control	90	P01009	35047.9	40706.5	0.215931	0.215931	16.1453	1.16145	0	0.240236	0.132772	59.4933	0.0471155	Homo sapiens	0.086	46736.6	platelet degranulation,ER to Golgi vesicle-mediated transport,acute-phase response,blood coagulation,negative regulation of endopeptidase activity,neutrophil degranulation,COPII vesicle coating	glycoprotein binding,protease binding,serine-type endopeptidase inhibitor activity,protein binding,identical protein binding	Golgi membrane,extracellular region,proteinaceous extracellular matrix,extracellular space,endoplasmic reticulum,endoplasmic reticulum lumen,Golgi apparatus,ER to Golgi transport vesicle,platelet alpha granule lumen,endoplasmic reticulum-Golgi intermediate compartment membrane,intracellular membrane-bounded organelle,extracellular exosome,ficolin-1-rich granule lumen	sp	9606	1	3	Human_Canonical_pSP_2023_0630	>sp|P01009|A1AT_HUMAN Alpha-1-antitrypsin OS=Homo sapiens OX=9606 GN=SERPINA1 PE=1 SV=3	9	9
P01009	SERPINA1	P01009	A1AT_HUMAN	Alpha-1-antitrypsin		TRUE	Medulla_Doxo / Cortex_Control	Medulla_Doxo	Cortex_Control	108	P01009	35047.9	404901	3.53017	3.53017	1055.28	11.5528	0	5.24613e-05	0.000179726	54.027	0.246881	Homo sapiens	0.086	46736.6	platelet degranulation,ER to Golgi vesicle-mediated transport,acute-phase response,blood coagulation,negative regulation of endopeptidase activity,neutrophil degranulation,COPII vesicle coating	glycoprotein binding,protease binding,serine-type endopeptidase inhibitor activity,protein binding,identical protein binding	Golgi membrane,extracellular region,proteinaceous extracellular matrix,extracellular space,endoplasmic reticulum,endoplasmic reticulum lumen,Golgi apparatus,ER to Golgi transport vesicle,platelet alpha granule lumen,endoplasmic reticulum-Golgi intermediate compartment membrane,intracellular membrane-bounded organelle,extracellular exosome,ficolin-1-rich granule lumen	sp	9606	1	3	Human_Canonical_pSP_2023_0630	>sp|P01009|A1AT_HUMAN Alpha-1-antitrypsin OS=Homo sapiens OX=9606 GN=SERPINA1 PE=1 SV=3	9	9
P01009	SERPINA1	P01009	A1AT_HUMAN	Alpha-1-antitrypsin		TRUE	Medulla_Control / Cortex_Doxo	Medulla_Control	Cortex_Doxo	90	P01009	852982	40706.5	-4.38919	4.38919	-95.2277	0.0477225	0	0.000604935	0.00144247	53.5731	0.551024	Homo sapiens	0.086	46736.6	platelet degranulation,ER to Golgi vesicle-mediated transport,acute-phase response,blood coagulation,negative regulation of endopeptidase activity,neutrophil degranulation,COPII vesicle coating	glycoprotein binding,protease binding,serine-type endopeptidase inhibitor activity,protein binding,identical protein binding	Golgi membrane,extracellular region,proteinaceous extracellular matrix,extracellular space,endoplasmic reticulum,endoplasmic reticulum lumen,Golgi apparatus,ER to Golgi transport vesicle,platelet alpha granule lumen,endoplasmic reticulum-Golgi intermediate compartment membrane,intracellular membrane-bounded organelle,extracellular exosome,ficolin-1-rich granule lumen	sp	9606	1	3	Human_Canonical_pSP_2023_0630	>sp|P01009|A1AT_HUMAN Alpha-1-antitrypsin OS=Homo sapiens OX=9606 GN=SERPINA1 PE=1 SV=3	9	9
P01009	SERPINA1	P01009	A1AT_HUMAN	Alpha-1-antitrypsin		TRUE	Medulla_Doxo / Cortex_Doxo	Medulla_Doxo	Cortex_Doxo	108	P01009	852982	404901	-1.07495	1.07495	-52.5311	0.474689	0	0.107915	0.0802158	73.3743	0.601961	Homo sapiens	0.086	46736.6	platelet degranulation,ER to Golgi vesicle-mediated transport,acute-phase response,blood coagulation,negative regulation of endopeptidase activity,neutrophil degranulation,COPII vesicle coating	glycoprotein binding,protease binding,serine-type endopeptidase inhibitor activity,protein binding,identical protein binding	Golgi membrane,extracellular region,proteinaceous extracellular matrix,extracellular space,endoplasmic reticulum,endoplasmic reticulum lumen,Golgi apparatus,ER to Golgi transport vesicle,platelet alpha granule lumen,endoplasmic reticulum-Golgi intermediate compartment membrane,intracellular membrane-bounded organelle,extracellular exosome,ficolin-1-rich granule lumen	sp	9606	1	3	Human_Canonical_pSP_2023_0630	>sp|P01009|A1AT_HUMAN Alpha-1-antitrypsin OS=Homo sapiens OX=9606 GN=SERPINA1 PE=1 SV=3	9	9
P01009	SERPINA1	P01009	A1AT_HUMAN	Alpha-1-antitrypsin		TRUE	Medulla_Doxo / Medulla_Control	Medulla_Doxo	Medulla_Control	90	P01009	40706.5	404901	3.31424	3.31424	894.684	9.94684	0	0.000121692	0.000374272	55.8478	0.248998	Homo sapiens	0.086	46736.6	platelet degranulation,ER to Golgi vesicle-mediated transport,acute-phase response,blood coagulation,negative regulation of endopeptidase activity,neutrophil degranulation,COPII vesicle coating	glycoprotein binding,protease binding,serine-type endopeptidase inhibitor activity,protein binding,identical protein binding	Golgi membrane,extracellular region,proteinaceous extracellular matrix,extracellular space,endoplasmic reticulum,endoplasmic reticulum lumen,Golgi apparatus,ER to Golgi transport vesicle,platelet alpha granule lumen,endoplasmic reticulum-Golgi intermediate compartment membrane,intracellular membrane-bounded organelle,extracellular exosome,ficolin-1-rich granule lumen	sp	9606	1	3	Human_Canonical_pSP_2023_0630	>sp|P01009|A1AT_HUMAN Alpha-1-antitrypsin OS=Homo sapiens OX=9606 GN=SERPINA1 PE=1 SV=3	9	9
P01011	SERPINA3	P01011	AACT_HUMAN	Alpha-1-antichymotrypsin		TRUE	Cortex_Doxo / Cortex_Control	Cortex_Doxo	Cortex_Control	72	P01011	67142.1	166806	1.31288	1.31288	148.437	2.48437	0	0.003149	0.00580614	36.7187	0.432907	Homo sapiens	0.151	47650.9	platelet degranulation,acute-phase response,inflammatory response,negative regulation of endopeptidase activity,regulation of lipid metabolic process,maintenance of gastrointestinal epithelium,neutrophil degranulation	DNA binding,serine-type endopeptidase inhibitor activity,protein binding	extracellular region,extracellular space,intracellular,nucleus,platelet alpha granule lumen,secretory granule lumen,azurophil granule lumen,extracellular exosome,blood microparticle	sp	9606	1	2	Human_Canonical_pSP_2023_0630	>sp|P01011|AACT_HUMAN Alpha-1-antichymotrypsin OS=Homo sapiens OX=9606 GN=SERPINA3 PE=1 SV=2	5	6
P01011	SERPINA3	P01011	AACT_HUMAN	Alpha-1-antichymotrypsin		TRUE	Medulla_Control / Cortex_Control	Medulla_Control	Cortex_Control	60	P01011	67142.1	68350.7	0.0257392	0.0257392	1.80011	1.018	0	0.758639	0.292676	54.2778	0.0972301	Homo sapiens	0.151	47650.9	platelet degranulation,acute-phase response,inflammatory response,negative regulation of endopeptidase activity,regulation of lipid metabolic process,maintenance of gastrointestinal epithelium,neutrophil degranulation	DNA binding,serine-type endopeptidase inhibitor activity,protein binding	extracellular region,extracellular space,intracellular,nucleus,platelet alpha granule lumen,secretory granule lumen,azurophil granule lumen,extracellular exosome,blood microparticle	sp	9606	1	2	Human_Canonical_pSP_2023_0630	>sp|P01011|AACT_HUMAN Alpha-1-antichymotrypsin OS=Homo sapiens OX=9606 GN=SERPINA3 PE=1 SV=2	5	6
P01011	SERPINA3	P01011	AACT_HUMAN	Alpha-1-antichymotrypsin		TRUE	Medulla_Doxo / Cortex_Control	Medulla_Doxo	Cortex_Control	72	P01011	67142.1	137683	1.03606	1.03606	105.063	2.05063	0	0.000544317	0.00132244	40.9967	0.237828	Homo sapiens	0.151	47650.9	platelet degranulation,acute-phase response,inflammatory response,negative regulation of endopeptidase activity,regulation of lipid metabolic process,maintenance of gastrointestinal epithelium,neutrophil degranulation	DNA binding,serine-type endopeptidase inhibitor activity,protein binding	extracellular region,extracellular space,intracellular,nucleus,platelet alpha granule lumen,secretory granule lumen,azurophil granule lumen,extracellular exosome,blood microparticle	sp	9606	1	2	Human_Canonical_pSP_2023_0630	>sp|P01011|AACT_HUMAN Alpha-1-antichymotrypsin OS=Homo sapiens OX=9606 GN=SERPINA3 PE=1 SV=2	5	6
P01011	SERPINA3	P01011	AACT_HUMAN	Alpha-1-antichymotrypsin		TRUE	Medulla_Control / Cortex_Doxo	Medulla_Control	Cortex_Doxo	60	P01011	166806	68350.7	-1.28714	1.28714	-59.0238	0.409762	0	0.0026318	0.00497932	36.8826	0.433445	Homo sapiens	0.151	47650.9	platelet degranulation,acute-phase response,inflammatory response,negative regulation of endopeptidase activity,regulation of lipid metabolic process,maintenance of gastrointestinal epithelium,neutrophil degranulation	DNA binding,serine-type endopeptidase inhibitor activity,protein binding	extracellular region,extracellular space,intracellular,nucleus,platelet alpha granule lumen,secretory granule lumen,azurophil granule lumen,extracellular exosome,blood microparticle	sp	9606	1	2	Human_Canonical_pSP_2023_0630	>sp|P01011|AACT_HUMAN Alpha-1-antichymotrypsin OS=Homo sapiens OX=9606 GN=SERPINA3 PE=1 SV=2	5	6
P01011	SERPINA3	P01011	AACT_HUMAN	Alpha-1-antichymotrypsin		TRUE	Medulla_Doxo / Cortex_Doxo	Medulla_Doxo	Cortex_Doxo	72	P01011	166806	137683	-0.276817	0.276817	-17.459	0.82541	0	0.330532	0.165606	53.4325	0.484751	Homo sapiens	0.151	47650.9	platelet degranulation,acute-phase response,inflammatory response,negative regulation of endopeptidase activity,regulation of lipid metabolic process,maintenance of gastrointestinal epithelium,neutrophil degranulation	DNA binding,serine-type endopeptidase inhibitor activity,protein binding	extracellular region,extracellular space,intracellular,nucleus,platelet alpha granule lumen,secretory granule lumen,azurophil granule lumen,extracellular exosome,blood microparticle	sp	9606	1	2	Human_Canonical_pSP_2023_0630	>sp|P01011|AACT_HUMAN Alpha-1-antichymotrypsin OS=Homo sapiens OX=9606 GN=SERPINA3 PE=1 SV=2	5	6
P01011	SERPINA3	P01011	AACT_HUMAN	Alpha-1-antichymotrypsin		TRUE	Medulla_Doxo / Medulla_Control	Medulla_Doxo	Medulla_Control	60	P01011	68350.7	137683	1.01033	1.01033	101.437	2.01437	0	0.000387746	0.000997848	41.4138	0.238806	Homo sapiens	0.151	47650.9	platelet degranulation,acute-phase response,inflammatory response,negative regulation of endopeptidase activity,regulation of lipid metabolic process,maintenance of gastrointestinal epithelium,neutrophil degranulation	DNA binding,serine-type endopeptidase inhibitor activity,protein binding	extracellular region,extracellular space,intracellular,nucleus,platelet alpha granule lumen,secretory granule lumen,azurophil granule lumen,extracellular exosome,blood microparticle	sp	9606	1	2	Human_Canonical_pSP_2023_0630	>sp|P01011|AACT_HUMAN Alpha-1-antichymotrypsin OS=Homo sapiens OX=9606 GN=SERPINA3 PE=1 SV=2	5	6
P01019	AGT	P01019	ANGT_HUMAN	Angiotensinogen		TRUE	Cortex_Doxo / Cortex_Control	Cortex_Doxo	Cortex_Control	48	P01019	2723.71	135600	5.63764	5.63764	4878.5	49.785	0	0.000240242	0.000666082	23.9493	0.352626	Homo sapiens	0.041	53154.2	regulation of cell growth,positive regulation of cytokine production,kidney development,blood vessel remodeling,angiotensin maturation,regulation of blood volume by renin-angiotensin,renin-angiotensin regulation of aldosterone production,regulation of renal output by angiotensin,regulation of heart rate,regulation of blood vessel size by renin-angiotensin,renal system process,angiotensin-mediated…	serine-type endopeptidase inhibitor activity,hormone activity,protein binding,growth factor activity,type 1 angiotensin receptor binding,type 2 angiotensin receptor binding	extracellular region,extracellular space,cytosol,extracellular exosome,blood microparticle	sp	9606	1	3	Human_Canonical_pSP_2023_0630	>sp|P01019|ANGT_HUMAN Angiotensinogen OS=Homo sapiens OX=9606 GN=AGT PE=1 SV=3	3	4
P01019	AGT	P01019	ANGT_HUMAN	Angiotensinogen		TRUE	Medulla_Control / Cortex_Control	Medulla_Control	Cortex_Control	40	P01019	2723.71	5986.29	1.13609	1.13609	119.785	2.19785	0	0.0961719	0.07491	21.8064	0.116902	Homo sapiens	0.041	53154.2	regulation of cell growth,positive regulation of cytokine production,kidney development,blood vessel remodeling,angiotensin maturation,regulation of blood volume by renin-angiotensin,renin-angiotensin regulation of aldosterone production,regulation of renal output by angiotensin,regulation of heart rate,regulation of blood vessel size by renin-angiotensin,renal system process,angiotensin-mediated…	serine-type endopeptidase inhibitor activity,hormone activity,protein binding,growth factor activity,type 1 angiotensin receptor binding,type 2 angiotensin receptor binding	extracellular region,extracellular space,cytosol,extracellular exosome,blood microparticle	sp	9606	1	3	Human_Canonical_pSP_2023_0630	>sp|P01019|ANGT_HUMAN Angiotensinogen OS=Homo sapiens OX=9606 GN=AGT PE=1 SV=3	3	4
P01019	AGT	P01019	ANGT_HUMAN	Angiotensinogen		TRUE	Medulla_Doxo / Cortex_Control	Medulla_Doxo	Cortex_Control	48	P01019	2723.71	14875.3	2.44927	2.44927	446.141	5.46141	0	0.0408353	0.0410621	23.2553	0.675011	Homo sapiens	0.041	53154.2	regulation of cell growth,positive regulation of cytokine production,kidney development,blood vessel remodeling,angiotensin maturation,regulation of blood volume by renin-angiotensin,renin-angiotensin regulation of aldosterone production,regulation of renal output by angiotensin,regulation of heart rate,regulation of blood vessel size by renin-angiotensin,renal system process,angiotensin-mediated…	serine-type endopeptidase inhibitor activity,hormone activity,protein binding,growth factor activity,type 1 angiotensin receptor binding,type 2 angiotensin receptor binding	extracellular region,extracellular space,cytosol,extracellular exosome,blood microparticle	sp	9606	1	3	Human_Canonical_pSP_2023_0630	>sp|P01019|ANGT_HUMAN Angiotensinogen OS=Homo sapiens OX=9606 GN=AGT PE=1 SV=3	3	4
P01019	AGT	P01019	ANGT_HUMAN	Angiotensinogen		TRUE	Medulla_Control / Cortex_Doxo	Medulla_Control	Cortex_Doxo	40	P01019	135600	5986.29	-4.50155	4.50155	-95.5853	0.0441468	0	0.00122191	0.00258673	27.0555	0.364665	Homo sapiens	0.041	53154.2	regulation of cell growth,positive regulation of cytokine production,kidney development,blood vessel remodeling,angiotensin maturation,regulation of blood volume by renin-angiotensin,renin-angiotensin regulation of aldosterone production,regulation of renal output by angiotensin,regulation of heart rate,regulation of blood vessel size by renin-angiotensin,renal system process,angiotensin-mediated…	serine-type endopeptidase inhibitor activity,hormone activity,protein binding,growth factor activity,type 1 angiotensin receptor binding,type 2 angiotensin receptor binding	extracellular region,extracellular space,cytosol,extracellular exosome,blood microparticle	sp	9606	1	3	Human_Canonical_pSP_2023_0630	>sp|P01019|ANGT_HUMAN Angiotensinogen OS=Homo sapiens OX=9606 GN=AGT PE=1 SV=3	3	4
P01019	AGT	P01019	ANGT_HUMAN	Angiotensinogen		TRUE	Medulla_Doxo / Cortex_Doxo	Medulla_Doxo	Cortex_Doxo	48	P01019	135600	14875.3	-3.18837	3.18837	-89.03	0.1097	0	0.938974	0.339908	34.534	0.758258	Homo sapiens	0.041	53154.2	regulation of cell growth,positive regulation of cytokine production,kidney development,blood vessel remodeling,angiotensin maturation,regulation of blood volume by renin-angiotensin,renin-angiotensin regulation of aldosterone production,regulation of renal output by angiotensin,regulation of heart rate,regulation of blood vessel size by renin-angiotensin,renal system process,angiotensin-mediated…	serine-type endopeptidase inhibitor activity,hormone activity,protein binding,growth factor activity,type 1 angiotensin receptor binding,type 2 angiotensin receptor binding	extracellular region,extracellular space,cytosol,extracellular exosome,blood microparticle	sp	9606	1	3	Human_Canonical_pSP_2023_0630	>sp|P01019|ANGT_HUMAN Angiotensinogen OS=Homo sapiens OX=9606 GN=AGT PE=1 SV=3	3	4
P01019	AGT	P01019	ANGT_HUMAN	Angiotensinogen		TRUE	Medulla_Doxo / Medulla_Control	Medulla_Doxo	Medulla_Control	40	P01019	5986.29	14875.3	1.31318	1.31318	148.489	2.48489	0	0.0770404	0.0648071	24.1235	0.681378	Homo sapiens	0.041	53154.2	regulation of cell growth,positive regulation of cytokine production,kidney development,blood vessel remodeling,angiotensin maturation,regulation of blood volume by renin-angiotensin,renin-angiotensin regulation of aldosterone production,regulation of renal output by angiotensin,regulation of heart rate,regulation of blood vessel size by renin-angiotensin,renal system process,angiotensin-mediated…	serine-type endopeptidase inhibitor activity,hormone activity,protein binding,growth factor activity,type 1 angiotensin receptor binding,type 2 angiotensin receptor binding	extracellular region,extracellular space,cytosol,extracellular exosome,blood microparticle	sp	9606	1	3	Human_Canonical_pSP_2023_0630	>sp|P01019|ANGT_HUMAN Angiotensinogen OS=Homo sapiens OX=9606 GN=AGT PE=1 SV=3	3	4
P01023	A2M	P01023	A2MG_HUMAN	Alpha-2-macroglobulin		TRUE	Cortex_Doxo / Cortex_Control	Cortex_Doxo	Cortex_Control	336	P01023	5878195	19641534	1.74046	1.74046	234.142	3.34142	0	7.05881e-07	4.189e-06	174.458	0.157754	Homo sapiens	0.079	163291	negative regulation of complement activation, lectin pathway,platelet degranulation,blood coagulation, intrinsic pathway,negative regulation of endopeptidase activity,extracellular matrix disassembly,positive regulation of GTPase activity,stem cell differentiation,regulation of small GTPase mediated signal transduction	protease binding,serine-type endopeptidase inhibitor activity,GTPase activator activity,receptor binding,protein binding,growth factor binding,enzyme binding,interleukin-8 binding,interleukin-1 binding,tumor necrosis factor binding,calcium-dependent protein binding	extracellular region,cytosol,platelet alpha granule lumen,extracellular exosome,blood microparticle	sp	9606	1	3	Human_Canonical_pSP_2023_0630	>sp|P01023|A2MG_HUMAN Alpha-2-macroglobulin OS=Homo sapiens OX=9606 GN=A2M PE=1 SV=3	23	28
P01023	A2M	P01023	A2MG_HUMAN	Alpha-2-macroglobulin		TRUE	Medulla_Control / Cortex_Control	Medulla_Control	Cortex_Control	280	P01023	5878195	28057548	2.25494	2.25494	377.316	4.77316	0	1.35001e-06	7.18681e-06	111.742	0.404033	Homo sapiens	0.079	163291	negative regulation of complement activation, lectin pathway,platelet degranulation,blood coagulation, intrinsic pathway,negative regulation of endopeptidase activity,extracellular matrix disassembly,positive regulation of GTPase activity,stem cell differentiation,regulation of small GTPase mediated signal transduction	protease binding,serine-type endopeptidase inhibitor activity,GTPase activator activity,receptor binding,protein binding,growth factor binding,enzyme binding,interleukin-8 binding,interleukin-1 binding,tumor necrosis factor binding,calcium-dependent protein binding	extracellular region,cytosol,platelet alpha granule lumen,extracellular exosome,blood microparticle	sp	9606	1	3	Human_Canonical_pSP_2023_0630	>sp|P01023|A2MG_HUMAN Alpha-2-macroglobulin OS=Homo sapiens OX=9606 GN=A2M PE=1 SV=3	23	28
P01023	A2M	P01023	A2MG_HUMAN	Alpha-2-macroglobulin		TRUE	Medulla_Doxo / Cortex_Control	Medulla_Doxo	Cortex_Control	336	P01023	5878195	14340238	1.28662	1.28662	143.956	2.43956	0	7.88122e-11	1.03121e-09	198.716	0.0788592	Homo sapiens	0.079	163291	negative regulation of complement activation, lectin pathway,platelet degranulation,blood coagulation, intrinsic pathway,negative regulation of endopeptidase activity,extracellular matrix disassembly,positive regulation of GTPase activity,stem cell differentiation,regulation of small GTPase mediated signal transduction	protease binding,serine-type endopeptidase inhibitor activity,GTPase activator activity,receptor binding,protein binding,growth factor binding,enzyme binding,interleukin-8 binding,interleukin-1 binding,tumor necrosis factor binding,calcium-dependent protein binding	extracellular region,cytosol,platelet alpha granule lumen,extracellular exosome,blood microparticle	sp	9606	1	3	Human_Canonical_pSP_2023_0630	>sp|P01023|A2MG_HUMAN Alpha-2-macroglobulin OS=Homo sapiens OX=9606 GN=A2M PE=1 SV=3	23	28
P01023	A2M	P01023	A2MG_HUMAN	Alpha-2-macroglobulin		TRUE	Medulla_Control / Cortex_Doxo	Medulla_Control	Cortex_Doxo	280	P01023	19641534	28057548	0.514481	0.514481	42.848	1.42848	0	0.00438358	0.00749696	144.549	0.432483	Homo sapiens	0.079	163291	negative regulation of complement activation, lectin pathway,platelet degranulation,blood coagulation, intrinsic pathway,negative regulation of endopeptidase activity,extracellular matrix disassembly,positive regulation of GTPase activity,stem cell differentiation,regulation of small GTPase mediated signal transduction	protease binding,serine-type endopeptidase inhibitor activity,GTPase activator activity,receptor binding,protein binding,growth factor binding,enzyme binding,interleukin-8 binding,interleukin-1 binding,tumor necrosis factor binding,calcium-dependent protein binding	extracellular region,cytosol,platelet alpha granule lumen,extracellular exosome,blood microparticle	sp	9606	1	3	Human_Canonical_pSP_2023_0630	>sp|P01023|A2MG_HUMAN Alpha-2-macroglobulin OS=Homo sapiens OX=9606 GN=A2M PE=1 SV=3	23	28
P01023	A2M	P01023	A2MG_HUMAN	Alpha-2-macroglobulin		TRUE	Medulla_Doxo / Cortex_Doxo	Medulla_Doxo	Cortex_Doxo	336	P01023	19641534	14340238	-0.453839	0.453839	-26.9902	0.730098	0	0.120485	0.0865456	240.851	0.173256	Homo sapiens	0.079	163291	negative regulation of complement activation, lectin pathway,platelet degranulation,blood coagulation, intrinsic pathway,negative regulation of endopeptidase activity,extracellular matrix disassembly,positive regulation of GTPase activity,stem cell differentiation,regulation of small GTPase mediated signal transduction	protease binding,serine-type endopeptidase inhibitor activity,GTPase activator activity,receptor binding,protein binding,growth factor binding,enzyme binding,interleukin-8 binding,interleukin-1 binding,tumor necrosis factor binding,calcium-dependent protein binding	extracellular region,cytosol,platelet alpha granule lumen,extracellular exosome,blood microparticle	sp	9606	1	3	Human_Canonical_pSP_2023_0630	>sp|P01023|A2MG_HUMAN Alpha-2-macroglobulin OS=Homo sapiens OX=9606 GN=A2M PE=1 SV=3	23	28
P01023	A2M	P01023	A2MG_HUMAN	Alpha-2-macroglobulin		TRUE	Medulla_Doxo / Medulla_Control	Medulla_Doxo	Medulla_Control	280	P01023	28057548	14340238	-0.96832	0.96832	-48.8899	0.511101	0	0.000317854	0.00083379	118.782	0.410334	Homo sapiens	0.079	163291	negative regulation of complement activation, lectin pathway,platelet degranulation,blood coagulation, intrinsic pathway,negative regulation of endopeptidase activity,extracellular matrix disassembly,positive regulation of GTPase activity,stem cell differentiation,regulation of small GTPase mediated signal transduction	protease binding,serine-type endopeptidase inhibitor activity,GTPase activator activity,receptor binding,protein binding,growth factor binding,enzyme binding,interleukin-8 binding,interleukin-1 binding,tumor necrosis factor binding,calcium-dependent protein binding	extracellular region,cytosol,platelet alpha granule lumen,extracellular exosome,blood microparticle	sp	9606	1	3	Human_Canonical_pSP_2023_0630	>sp|P01023|A2MG_HUMAN Alpha-2-macroglobulin OS=Homo sapiens OX=9606 GN=A2M PE=1 SV=3	23	28
P01024	C3	P01024	CO3_HUMAN	Complement C3		TRUE	Cortex_Doxo / Cortex_Control	Cortex_Doxo	Cortex_Control	372	P01024	21963992	1.41887e+06	-3.95232	3.95232	-93.54	0.0646	0	0.0015275	0.00310692	209.716	0.384583	Homo sapiens	0.187	187148	positive regulation of type IIa hypersensitivity,positive regulation of protein phosphorylation,positive regulation of activation of membrane attack complex,proteolysis,fatty acid metabolic process,inflammatory response,immune response,complement activation,complement activation, alternative pathway,complement activation, classical pathway,signal transduction,G-protein coupled receptor signaling …	serine-type endopeptidase activity,endopeptidase inhibitor activity,receptor binding,protein binding,C5L2 anaphylatoxin chemotactic receptor binding	extracellular region,extracellular space,plasma membrane,secretory granule lumen,azurophil granule lumen,extracellular exosome,blood microparticle	sp	9606	1	2	Human_Canonical_pSP_2023_0630	>sp|P01024|CO3_HUMAN Complement C3 OS=Homo sapiens OX=9606 GN=C3 PE=1 SV=2	27	32
P01024	C3	P01024	CO3_HUMAN	Complement C3		TRUE	Medulla_Control / Cortex_Control	Medulla_Control	Cortex_Control	310	P01024	21963992	1.46219e+06	-3.90894	3.90894	-93.3428	0.0665722	0	2.86742e-05	0.000106644	192.865	0.376255	Homo sapiens	0.187	187148	positive regulation of type IIa hypersensitivity,positive regulation of protein phosphorylation,positive regulation of activation of membrane attack complex,proteolysis,fatty acid metabolic process,inflammatory response,immune response,complement activation,complement activation, alternative pathway,complement activation, classical pathway,signal transduction,G-protein coupled receptor signaling …	serine-type endopeptidase activity,endopeptidase inhibitor activity,receptor binding,protein binding,C5L2 anaphylatoxin chemotactic receptor binding	extracellular region,extracellular space,plasma membrane,secretory granule lumen,azurophil granule lumen,extracellular exosome,blood microparticle	sp	9606	1	2	Human_Canonical_pSP_2023_0630	>sp|P01024|CO3_HUMAN Complement C3 OS=Homo sapiens OX=9606 GN=C3 PE=1 SV=2	27	32
P01024	C3	P01024	CO3_HUMAN	Complement C3		TRUE	Medulla_Doxo / Cortex_Control	Medulla_Doxo	Cortex_Control	372	P01024	21963992	1.38922e+06	-3.98279	3.98279	-93.675	0.06325	0	0.000677864	0.00159342	200.336	0.379945	Homo sapiens	0.187	187148	positive regulation of type IIa hypersensitivity,positive regulation of protein phosphorylation,positive regulation of activation of membrane attack complex,proteolysis,fatty acid metabolic process,inflammatory response,immune response,complement activation,complement activation, alternative pathway,complement activation, classical pathway,signal transduction,G-protein coupled receptor signaling …	serine-type endopeptidase activity,endopeptidase inhibitor activity,receptor binding,protein binding,C5L2 anaphylatoxin chemotactic receptor binding	extracellular region,extracellular space,plasma membrane,secretory granule lumen,azurophil granule lumen,extracellular exosome,blood microparticle	sp	9606	1	2	Human_Canonical_pSP_2023_0630	>sp|P01024|CO3_HUMAN Complement C3 OS=Homo sapiens OX=9606 GN=C3 PE=1 SV=2	27	32
P01024	C3	P01024	CO3_HUMAN	Complement C3		TRUE	Medulla_Control / Cortex_Doxo	Medulla_Control	Cortex_Doxo	310	P01024	1.41887e+06	1.46219e+06	0.0433874	0.0433874	3.05307	1.03053	0	0.000747093	0.00174108	279.079	0.110747	Homo sapiens	0.187	187148	positive regulation of type IIa hypersensitivity,positive regulation of protein phosphorylation,positive regulation of activation of membrane attack complex,proteolysis,fatty acid metabolic process,inflammatory response,immune response,complement activation,complement activation, alternative pathway,complement activation, classical pathway,signal transduction,G-protein coupled receptor signaling …	serine-type endopeptidase activity,endopeptidase inhibitor activity,receptor binding,protein binding,C5L2 anaphylatoxin chemotactic receptor binding	extracellular region,extracellular space,plasma membrane,secretory granule lumen,azurophil granule lumen,extracellular exosome,blood microparticle	sp	9606	1	2	Human_Canonical_pSP_2023_0630	>sp|P01024|CO3_HUMAN Complement C3 OS=Homo sapiens OX=9606 GN=C3 PE=1 SV=2	27	32
P01024	C3	P01024	CO3_HUMAN	Complement C3		TRUE	Medulla_Doxo / Cortex_Doxo	Medulla_Doxo	Cortex_Doxo	372	P01024	1.41887e+06	1.38922e+06	-0.030468	0.030468	-2.08974	0.979103	0	0.533041	0.224983	350.558	0.122701	Homo sapiens	0.187	187148	positive regulation of type IIa hypersensitivity,positive regulation of protein phosphorylation,positive regulation of activation of membrane attack complex,proteolysis,fatty acid metabolic process,inflammatory response,immune response,complement activation,complement activation, alternative pathway,complement activation, classical pathway,signal transduction,G-protein coupled receptor signaling …	serine-type endopeptidase activity,endopeptidase inhibitor activity,receptor binding,protein binding,C5L2 anaphylatoxin chemotactic receptor binding	extracellular region,extracellular space,plasma membrane,secretory granule lumen,azurophil granule lumen,extracellular exosome,blood microparticle	sp	9606	1	2	Human_Canonical_pSP_2023_0630	>sp|P01024|CO3_HUMAN Complement C3 OS=Homo sapiens OX=9606 GN=C3 PE=1 SV=2	27	32
P01024	C3	P01024	CO3_HUMAN	Complement C3		TRUE	Medulla_Doxo / Medulla_Control	Medulla_Doxo	Medulla_Control	310	P01024	1.46219e+06	1.38922e+06	-0.0738555	0.0738555	-4.99044	0.950096	0	0.00140328	0.00290832	303.538	0.0933767	Homo sapiens	0.187	187148	positive regulation of type IIa hypersensitivity,positive regulation of protein phosphorylation,positive regulation of activation of membrane attack complex,proteolysis,fatty acid metabolic process,inflammatory response,immune response,complement activation,complement activation, alternative pathway,complement activation, classical pathway,signal transduction,G-protein coupled receptor signaling …	serine-type endopeptidase activity,endopeptidase inhibitor activity,receptor binding,protein binding,C5L2 anaphylatoxin chemotactic receptor binding	extracellular region,extracellular space,plasma membrane,secretory granule lumen,azurophil granule lumen,extracellular exosome,blood microparticle	sp	9606	1	2	Human_Canonical_pSP_2023_0630	>sp|P01024|CO3_HUMAN Complement C3 OS=Homo sapiens OX=9606 GN=C3 PE=1 SV=2	27	32
P01031	C5	P01031	CO5_HUMAN	Complement C5		TRUE	Cortex_Doxo / Cortex_Control	Cortex_Doxo	Cortex_Control	60	P01031	26933.4	74984.2	1.47719	1.47719	178.406	2.78406	0	0.000498735	0.0012254	37.3296	0.22041	Homo sapiens	0.024	188305	activation of MAPK activity,in utero embryonic development,chemotaxis,response to stress,inflammatory response,complement activation,complement activation, alternative pathway,complement activation, classical pathway,cell surface receptor signaling pathway,G-protein coupled receptor signaling pathway,positive regulation of vascular endothelial growth factor production,negative regulation of macro…	endopeptidase inhibitor activity,receptor binding,protein binding,chemokine activity	extracellular region,membrane attack complex,extracellular space,extracellular exosome	sp	9606	1	4	Human_Canonical_pSP_2023_0630	>sp|P01031|CO5_HUMAN Complement C5 OS=Homo sapiens OX=9606 GN=C5 PE=1 SV=4	5	5
P01031	C5	P01031	CO5_HUMAN	Complement C5		TRUE	Medulla_Control / Cortex_Control	Medulla_Control	Cortex_Control	50	P01031	26933.4	34183.3	0.343892	0.343892	26.9176	1.26918	0	0.799184	0.30262	47.3119	0.106771	Homo sapiens	0.024	188305	activation of MAPK activity,in utero embryonic development,chemotaxis,response to stress,inflammatory response,complement activation,complement activation, alternative pathway,complement activation, classical pathway,cell surface receptor signaling pathway,G-protein coupled receptor signaling pathway,positive regulation of vascular endothelial growth factor production,negative regulation of macro…	endopeptidase inhibitor activity,receptor binding,protein binding,chemokine activity	extracellular region,membrane attack complex,extracellular space,extracellular exosome	sp	9606	1	4	Human_Canonical_pSP_2023_0630	>sp|P01031|CO5_HUMAN Complement C5 OS=Homo sapiens OX=9606 GN=C5 PE=1 SV=4	5	5
P01031	C5	P01031	CO5_HUMAN	Complement C5		TRUE	Medulla_Doxo / Cortex_Control	Medulla_Doxo	Cortex_Control	60	P01031	26933.4	81540.2	1.59811	1.59811	202.747	3.02747	0	6.08336e-05	0.000204537	38.2638	0.210021	Homo sapiens	0.024	188305	activation of MAPK activity,in utero embryonic development,chemotaxis,response to stress,inflammatory response,complement activation,complement activation, alternative pathway,complement activation, classical pathway,cell surface receptor signaling pathway,G-protein coupled receptor signaling pathway,positive regulation of vascular endothelial growth factor production,negative regulation of macro…	endopeptidase inhibitor activity,receptor binding,protein binding,chemokine activity	extracellular region,membrane attack complex,extracellular space,extracellular exosome	sp	9606	1	4	Human_Canonical_pSP_2023_0630	>sp|P01031|CO5_HUMAN Complement C5 OS=Homo sapiens OX=9606 GN=C5 PE=1 SV=4	5	5
P01031	C5	P01031	CO5_HUMAN	Complement C5		TRUE	Medulla_Control / Cortex_Doxo	Medulla_Control	Cortex_Doxo	50	P01031	74984.2	34183.3	-1.1333	1.1333	-54.4127	0.455873	0	0.000664812	0.00156953	35.7161	0.21806	Homo sapiens	0.024	188305	activation of MAPK activity,in utero embryonic development,chemotaxis,response to stress,inflammatory response,complement activation,complement activation, alternative pathway,complement activation, classical pathway,cell surface receptor signaling pathway,G-protein coupled receptor signaling pathway,positive regulation of vascular endothelial growth factor production,negative regulation of macro…	endopeptidase inhibitor activity,receptor binding,protein binding,chemokine activity	extracellular region,membrane attack complex,extracellular space,extracellular exosome	sp	9606	1	4	Human_Canonical_pSP_2023_0630	>sp|P01031|CO5_HUMAN Complement C5 OS=Homo sapiens OX=9606 GN=C5 PE=1 SV=4	5	5
P01031	C5	P01031	CO5_HUMAN	Complement C5		TRUE	Medulla_Doxo / Cortex_Doxo	Medulla_Doxo	Cortex_Doxo	60	P01031	74984.2	81540.2	0.120926	0.120926	8.74324	1.08743	0	0.710622	0.279919	57.8205	0.2833	Homo sapiens	0.024	188305	activation of MAPK activity,in utero embryonic development,chemotaxis,response to stress,inflammatory response,complement activation,complement activation, alternative pathway,complement activation, classical pathway,cell surface receptor signaling pathway,G-protein coupled receptor signaling pathway,positive regulation of vascular endothelial growth factor production,negative regulation of macro…	endopeptidase inhibitor activity,receptor binding,protein binding,chemokine activity	extracellular region,membrane attack complex,extracellular space,extracellular exosome	sp	9606	1	4	Human_Canonical_pSP_2023_0630	>sp|P01031|CO5_HUMAN Complement C5 OS=Homo sapiens OX=9606 GN=C5 PE=1 SV=4	5	5
P01031	C5	P01031	CO5_HUMAN	Complement C5		TRUE	Medulla_Doxo / Medulla_Control	Medulla_Doxo	Medulla_Control	50	P01031	34183.3	81540.2	1.25422	1.25422	138.538	2.38538	0	8.36383e-05	0.000268648	36.4377	0.207553	Homo sapiens	0.024	188305	activation of MAPK activity,in utero embryonic development,chemotaxis,response to stress,inflammatory response,complement activation,complement activation, alternative pathway,complement activation, classical pathway,cell surface receptor signaling pathway,G-protein coupled receptor signaling pathway,positive regulation of vascular endothelial growth factor production,negative regulation of macro…	endopeptidase inhibitor activity,receptor binding,protein binding,chemokine activity	extracellular region,membrane attack complex,extracellular space,extracellular exosome	sp	9606	1	4	Human_Canonical_pSP_2023_0630	>sp|P01031|CO5_HUMAN Complement C5 OS=Homo sapiens OX=9606 GN=C5 PE=1 SV=4	5	5
P01033	TIMP1	P01033	TIMP1_HUMAN	Metalloproteinase inhibitor 1	x	TRUE	Cortex_Doxo / Cortex_Control	Cortex_Doxo	Cortex_Control	84	P01033	753649	9832.28	-6.26022	6.26022	-98.6954	0.0130462	0	0.00539319	0.00886082	41.2873	0.246896	Homo sapiens	0.357	23170.9	cell activation,platelet degranulation,aging,positive regulation of cell proliferation,response to hormone,negative regulation of endopeptidase activity,extracellular matrix disassembly,response to cytokine,wound healing,negative regulation of apoptotic process,negative regulation of catalytic activity,response to peptide hormone,negative regulation of membrane protein ectodomain proteolysis,cart…	protease binding,cytokine activity,protein binding,growth factor activity,metalloendopeptidase inhibitor activity,metal ion binding	extracellular region,proteinaceous extracellular matrix,basement membrane,extracellular space,platelet alpha granule lumen,extracellular exosome	sp	9606	1	1	Human_Canonical_pSP_2023_0630	>sp|P01033|TIMP1_HUMAN Metalloproteinase inhibitor 1 OS=Homo sapiens OX=9606 GN=TIMP1 PE=1 SV=1	5	7
P01033	TIMP1	P01033	TIMP1_HUMAN	Metalloproteinase inhibitor 1	x	TRUE	Medulla_Control / Cortex_Control	Medulla_Control	Cortex_Control	70	P01033	753649	3.10239e+06	2.04142	2.04142	311.65	4.1165	0	3.65238e-05	0.000130049	49.6884	0.445612	Homo sapiens	0.357	23170.9	cell activation,platelet degranulation,aging,positive regulation of cell proliferation,response to hormone,negative regulation of endopeptidase activity,extracellular matrix disassembly,response to cytokine,wound healing,negative regulation of apoptotic process,negative regulation of catalytic activity,response to peptide hormone,negative regulation of membrane protein ectodomain proteolysis,cart…	protease binding,cytokine activity,protein binding,growth factor activity,metalloendopeptidase inhibitor activity,metal ion binding	extracellular region,proteinaceous extracellular matrix,basement membrane,extracellular space,platelet alpha granule lumen,extracellular exosome	sp	9606	1	1	Human_Canonical_pSP_2023_0630	>sp|P01033|TIMP1_HUMAN Metalloproteinase inhibitor 1 OS=Homo sapiens OX=9606 GN=TIMP1 PE=1 SV=1	5	7
P01033	TIMP1	P01033	TIMP1_HUMAN	Metalloproteinase inhibitor 1	x	TRUE	Medulla_Doxo / Cortex_Control	Medulla_Doxo	Cortex_Control	84	P01033	753649	886512	0.234249	0.234249	17.6294	1.17629	0	0.604484	0.24838	62.3026	0.52683	Homo sapiens	0.357	23170.9	cell activation,platelet degranulation,aging,positive regulation of cell proliferation,response to hormone,negative regulation of endopeptidase activity,extracellular matrix disassembly,response to cytokine,wound healing,negative regulation of apoptotic process,negative regulation of catalytic activity,response to peptide hormone,negative regulation of membrane protein ectodomain proteolysis,cart…	protease binding,cytokine activity,protein binding,growth factor activity,metalloendopeptidase inhibitor activity,metal ion binding	extracellular region,proteinaceous extracellular matrix,basement membrane,extracellular space,platelet alpha granule lumen,extracellular exosome	sp	9606	1	1	Human_Canonical_pSP_2023_0630	>sp|P01033|TIMP1_HUMAN Metalloproteinase inhibitor 1 OS=Homo sapiens OX=9606 GN=TIMP1 PE=1 SV=1	5	7
P01033	TIMP1	P01033	TIMP1_HUMAN	Metalloproteinase inhibitor 1	x	TRUE	Medulla_Control / Cortex_Doxo	Medulla_Control	Cortex_Doxo	70	P01033	9832.28	3.10239e+06	8.30164	8.30164	31453.1	315.531	0	5.84974e-08	4.74091e-07	27.0834	0.371535	Homo sapiens	0.357	23170.9	cell activation,platelet degranulation,aging,positive regulation of cell proliferation,response to hormone,negative regulation of endopeptidase activity,extracellular matrix disassembly,response to cytokine,wound healing,negative regulation of apoptotic process,negative regulation of catalytic activity,response to peptide hormone,negative regulation of membrane protein ectodomain proteolysis,cart…	protease binding,cytokine activity,protein binding,growth factor activity,metalloendopeptidase inhibitor activity,metal ion binding	extracellular region,proteinaceous extracellular matrix,basement membrane,extracellular space,platelet alpha granule lumen,extracellular exosome	sp	9606	1	1	Human_Canonical_pSP_2023_0630	>sp|P01033|TIMP1_HUMAN Metalloproteinase inhibitor 1 OS=Homo sapiens OX=9606 GN=TIMP1 PE=1 SV=1	5	7
P01033	TIMP1	P01033	TIMP1_HUMAN	Metalloproteinase inhibitor 1	x	TRUE	Medulla_Doxo / Cortex_Doxo	Medulla_Doxo	Cortex_Doxo	84	P01033	9832.28	886512	6.49447	6.49447	8916.35	90.1635	0	0.0378687	0.0390555	41.0805	0.465852	Homo sapiens	0.357	23170.9	cell activation,platelet degranulation,aging,positive regulation of cell proliferation,response to hormone,negative regulation of endopeptidase activity,extracellular matrix disassembly,response to cytokine,wound healing,negative regulation of apoptotic process,negative regulation of catalytic activity,response to peptide hormone,negative regulation of membrane protein ectodomain proteolysis,cart…	protease binding,cytokine activity,protein binding,growth factor activity,metalloendopeptidase inhibitor activity,metal ion binding	extracellular region,proteinaceous extracellular matrix,basement membrane,extracellular space,platelet alpha granule lumen,extracellular exosome	sp	9606	1	1	Human_Canonical_pSP_2023_0630	>sp|P01033|TIMP1_HUMAN Metalloproteinase inhibitor 1 OS=Homo sapiens OX=9606 GN=TIMP1 PE=1 SV=1	5	7
P01033	TIMP1	P01033	TIMP1_HUMAN	Metalloproteinase inhibitor 1	x	TRUE	Medulla_Doxo / Medulla_Control	Medulla_Doxo	Medulla_Control	70	P01033	3.10239e+06	886512	-1.80717	1.80717	-71.4249	0.285751	0	0.00457084	0.00775614	67.9799	0.595509	Homo sapiens	0.357	23170.9	cell activation,platelet degranulation,aging,positive regulation of cell proliferation,response to hormone,negative regulation of endopeptidase activity,extracellular matrix disassembly,response to cytokine,wound healing,negative regulation of apoptotic process,negative regulation of catalytic activity,response to peptide hormone,negative regulation of membrane protein ectodomain proteolysis,cart…	protease binding,cytokine activity,protein binding,growth factor activity,metalloendopeptidase inhibitor activity,metal ion binding	extracellular region,proteinaceous extracellular matrix,basement membrane,extracellular space,platelet alpha granule lumen,extracellular exosome	sp	9606	1	1	Human_Canonical_pSP_2023_0630	>sp|P01033|TIMP1_HUMAN Metalloproteinase inhibitor 1 OS=Homo sapiens OX=9606 GN=TIMP1 PE=1 SV=1	5	7
P01042	KNG1	P01042	KNG1_HUMAN	Kininogen-1		TRUE	Cortex_Doxo / Cortex_Control	Cortex_Doxo	Cortex_Control	72	P01042	23986.1	117420	2.2914	2.2914	389.532	4.89532	0	0.00012443	0.000379582	39.4571	0.262405	Homo sapiens	0.109	71957.4	platelet degranulation,inflammatory response,negative regulation of cell adhesion,positive regulation of cytosolic calcium ion concentration,blood coagulation, intrinsic pathway,negative regulation of endopeptidase activity,negative regulation of blood coagulation,vasodilation,positive regulation of apoptotic process,negative regulation of proteolysis	cysteine-type endopeptidase inhibitor activity,receptor binding,protein binding,heparin binding,zinc ion binding	extracellular region,extracellular space,plasma membrane,platelet alpha granule lumen,extracellular exosome,blood microparticle	sp	9606	1	2	Human_Canonical_pSP_2023_0630	>sp|P01042|KNG1_HUMAN Kininogen-1 OS=Homo sapiens OX=9606 GN=KNG1 PE=1 SV=2	6	6
P01042	KNG1	P01042	KNG1_HUMAN	Kininogen-1		TRUE	Medulla_Control / Cortex_Control	Medulla_Control	Cortex_Control	60	P01042	23986.1	31221.2	0.38033	0.38033	30.1639	1.30164	0	0.933586	0.339088	55.6206	0.0907626	Homo sapiens	0.109	71957.4	platelet degranulation,inflammatory response,negative regulation of cell adhesion,positive regulation of cytosolic calcium ion concentration,blood coagulation, intrinsic pathway,negative regulation of endopeptidase activity,negative regulation of blood coagulation,vasodilation,positive regulation of apoptotic process,negative regulation of proteolysis	cysteine-type endopeptidase inhibitor activity,receptor binding,protein binding,heparin binding,zinc ion binding	extracellular region,extracellular space,plasma membrane,platelet alpha granule lumen,extracellular exosome,blood microparticle	sp	9606	1	2	Human_Canonical_pSP_2023_0630	>sp|P01042|KNG1_HUMAN Kininogen-1 OS=Homo sapiens OX=9606 GN=KNG1 PE=1 SV=2	6	6
P01042	KNG1	P01042	KNG1_HUMAN	Kininogen-1		TRUE	Medulla_Doxo / Cortex_Control	Medulla_Doxo	Cortex_Control	72	P01042	23986.1	106964	2.15685	2.15685	345.94	4.4594	0	2.67486e-07	1.76054e-06	44.5947	0.183701	Homo sapiens	0.109	71957.4	platelet degranulation,inflammatory response,negative regulation of cell adhesion,positive regulation of cytosolic calcium ion concentration,blood coagulation, intrinsic pathway,negative regulation of endopeptidase activity,negative regulation of blood coagulation,vasodilation,positive regulation of apoptotic process,negative regulation of proteolysis	cysteine-type endopeptidase inhibitor activity,receptor binding,protein binding,heparin binding,zinc ion binding	extracellular region,extracellular space,plasma membrane,platelet alpha granule lumen,extracellular exosome,blood microparticle	sp	9606	1	2	Human_Canonical_pSP_2023_0630	>sp|P01042|KNG1_HUMAN Kininogen-1 OS=Homo sapiens OX=9606 GN=KNG1 PE=1 SV=2	6	6
P01042	KNG1	P01042	KNG1_HUMAN	Kininogen-1		TRUE	Medulla_Control / Cortex_Doxo	Medulla_Control	Cortex_Doxo	60	P01042	117420	31221.2	-1.91107	1.91107	-73.4105	0.265895	0	0.00013604	0.000408119	39.335	0.262334	Homo sapiens	0.109	71957.4	platelet degranulation,inflammatory response,negative regulation of cell adhesion,positive regulation of cytosolic calcium ion concentration,blood coagulation, intrinsic pathway,negative regulation of endopeptidase activity,negative regulation of blood coagulation,vasodilation,positive regulation of apoptotic process,negative regulation of proteolysis	cysteine-type endopeptidase inhibitor activity,receptor binding,protein binding,heparin binding,zinc ion binding	extracellular region,extracellular space,plasma membrane,platelet alpha granule lumen,extracellular exosome,blood microparticle	sp	9606	1	2	Human_Canonical_pSP_2023_0630	>sp|P01042|KNG1_HUMAN Kininogen-1 OS=Homo sapiens OX=9606 GN=KNG1 PE=1 SV=2	6	6
P01042	KNG1	P01042	KNG1_HUMAN	Kininogen-1		TRUE	Medulla_Doxo / Cortex_Doxo	Medulla_Doxo	Cortex_Doxo	72	P01042	117420	106964	-0.134554	0.134554	-8.90483	0.910952	0	0.988298	0.350634	61.482	0.307128	Homo sapiens	0.109	71957.4	platelet degranulation,inflammatory response,negative regulation of cell adhesion,positive regulation of cytosolic calcium ion concentration,blood coagulation, intrinsic pathway,negative regulation of endopeptidase activity,negative regulation of blood coagulation,vasodilation,positive regulation of apoptotic process,negative regulation of proteolysis	cysteine-type endopeptidase inhibitor activity,receptor binding,protein binding,heparin binding,zinc ion binding	extracellular region,extracellular space,plasma membrane,platelet alpha granule lumen,extracellular exosome,blood microparticle	sp	9606	1	2	Human_Canonical_pSP_2023_0630	>sp|P01042|KNG1_HUMAN Kininogen-1 OS=Homo sapiens OX=9606 GN=KNG1 PE=1 SV=2	6	6
P01042	KNG1	P01042	KNG1_HUMAN	Kininogen-1		TRUE	Medulla_Doxo / Medulla_Control	Medulla_Doxo	Medulla_Control	60	P01042	31221.2	106964	1.77652	1.77652	242.599	3.42599	0	3.17083e-07	2.04971e-06	44.0785	0.1836	Homo sapiens	0.109	71957.4	platelet degranulation,inflammatory response,negative regulation of cell adhesion,positive regulation of cytosolic calcium ion concentration,blood coagulation, intrinsic pathway,negative regulation of endopeptidase activity,negative regulation of blood coagulation,vasodilation,positive regulation of apoptotic process,negative regulation of proteolysis	cysteine-type endopeptidase inhibitor activity,receptor binding,protein binding,heparin binding,zinc ion binding	extracellular region,extracellular space,plasma membrane,platelet alpha granule lumen,extracellular exosome,blood microparticle	sp	9606	1	2	Human_Canonical_pSP_2023_0630	>sp|P01042|KNG1_HUMAN Kininogen-1 OS=Homo sapiens OX=9606 GN=KNG1 PE=1 SV=2	6	6
P01833	PIGR	P01833	PIGR_HUMAN	Polymeric immunoglobulin receptor		TRUE	Cortex_Doxo / Cortex_Control	Cortex_Doxo	Cortex_Control	24	P01833	72.7014	7.15954	-3.34404	3.34404	-90.1521	0.0984787	0	0.188835	0.114567	12.9206	0.143532	Homo sapiens	0	83283.6	detection of chemical stimulus involved in sensory perception of bitter taste,retina homeostasis,immunoglobulin transcytosis in epithelial cells mediated by polymeric immunoglobulin receptor,epidermal growth factor receptor signaling pathway,Fc receptor signaling pathway,receptor clustering,neutrophil degranulation	polymeric immunoglobulin receptor activity	extracellular space,plasma membrane,integral component of plasma membrane,azurophil granule membrane,receptor complex,extracellular exosome	sp	9606	1	4	Human_Canonical_pSP_2023_0630	>sp|P01833|PIGR_HUMAN Polymeric immunoglobulin receptor OS=Homo sapiens OX=9606 GN=PIGR PE=1 SV=4	2	2
P01833	PIGR	P01833	PIGR_HUMAN	Polymeric immunoglobulin receptor		TRUE	Medulla_Control / Cortex_Control	Medulla_Control	Cortex_Control	20	P01833	72.7014	5466.41	6.23247	6.23247	7418.99	75.1899	0	0.192836	0.116463	7.02673	3.15289	Homo sapiens	0	83283.6	detection of chemical stimulus involved in sensory perception of bitter taste,retina homeostasis,immunoglobulin transcytosis in epithelial cells mediated by polymeric immunoglobulin receptor,epidermal growth factor receptor signaling pathway,Fc receptor signaling pathway,receptor clustering,neutrophil degranulation	polymeric immunoglobulin receptor activity	extracellular space,plasma membrane,integral component of plasma membrane,azurophil granule membrane,receptor complex,extracellular exosome	sp	9606	1	4	Human_Canonical_pSP_2023_0630	>sp|P01833|PIGR_HUMAN Polymeric immunoglobulin receptor OS=Homo sapiens OX=9606 GN=PIGR PE=1 SV=4	2	2
P01833	PIGR	P01833	PIGR_HUMAN	Polymeric immunoglobulin receptor		TRUE	Medulla_Doxo / Cortex_Control	Medulla_Doxo	Cortex_Control	24	P01833	72.7014	127.728	0.813025	0.813025	75.6891	1.75689	0	0.711422	0.280132	21.377	0.179858	Homo sapiens	0	83283.6	detection of chemical stimulus involved in sensory perception of bitter taste,retina homeostasis,immunoglobulin transcytosis in epithelial cells mediated by polymeric immunoglobulin receptor,epidermal growth factor receptor signaling pathway,Fc receptor signaling pathway,receptor clustering,neutrophil degranulation	polymeric immunoglobulin receptor activity	extracellular space,plasma membrane,integral component of plasma membrane,azurophil granule membrane,receptor complex,extracellular exosome	sp	9606	1	4	Human_Canonical_pSP_2023_0630	>sp|P01833|PIGR_HUMAN Polymeric immunoglobulin receptor OS=Homo sapiens OX=9606 GN=PIGR PE=1 SV=4	2	2
P01833	PIGR	P01833	PIGR_HUMAN	Polymeric immunoglobulin receptor		TRUE	Medulla_Control / Cortex_Doxo	Medulla_Control	Cortex_Doxo	20	P01833	7.15954	5466.41	9.57651	9.57651	76251.5	763.515	0	0.176109	0.110236	7.00235	3.15015	Homo sapiens	0	83283.6	detection of chemical stimulus involved in sensory perception of bitter taste,retina homeostasis,immunoglobulin transcytosis in epithelial cells mediated by polymeric immunoglobulin receptor,epidermal growth factor receptor signaling pathway,Fc receptor signaling pathway,receptor clustering,neutrophil degranulation	polymeric immunoglobulin receptor activity	extracellular space,plasma membrane,integral component of plasma membrane,azurophil granule membrane,receptor complex,extracellular exosome	sp	9606	1	4	Human_Canonical_pSP_2023_0630	>sp|P01833|PIGR_HUMAN Polymeric immunoglobulin receptor OS=Homo sapiens OX=9606 GN=PIGR PE=1 SV=4	2	2
P01833	PIGR	P01833	PIGR_HUMAN	Polymeric immunoglobulin receptor		TRUE	Medulla_Doxo / Cortex_Doxo	Medulla_Doxo	Cortex_Doxo	24	P01833	7.15954	127.728	4.15707	4.15707	1684.03	17.8403	0	0.302101	0.155342	13.6907	0.122798	Homo sapiens	0	83283.6	detection of chemical stimulus involved in sensory perception of bitter taste,retina homeostasis,immunoglobulin transcytosis in epithelial cells mediated by polymeric immunoglobulin receptor,epidermal growth factor receptor signaling pathway,Fc receptor signaling pathway,receptor clustering,neutrophil degranulation	polymeric immunoglobulin receptor activity	extracellular space,plasma membrane,integral component of plasma membrane,azurophil granule membrane,receptor complex,extracellular exosome	sp	9606	1	4	Human_Canonical_pSP_2023_0630	>sp|P01833|PIGR_HUMAN Polymeric immunoglobulin receptor OS=Homo sapiens OX=9606 GN=PIGR PE=1 SV=4	2	2
P01833	PIGR	P01833	PIGR_HUMAN	Polymeric immunoglobulin receptor		TRUE	Medulla_Doxo / Medulla_Control	Medulla_Doxo	Medulla_Control	20	P01833	5466.41	127.728	-5.41944	5.41944	-97.6634	0.023366	0	0.187021	0.113815	7.01893	3.15202	Homo sapiens	0	83283.6	detection of chemical stimulus involved in sensory perception of bitter taste,retina homeostasis,immunoglobulin transcytosis in epithelial cells mediated by polymeric immunoglobulin receptor,epidermal growth factor receptor signaling pathway,Fc receptor signaling pathway,receptor clustering,neutrophil degranulation	polymeric immunoglobulin receptor activity	extracellular space,plasma membrane,integral component of plasma membrane,azurophil granule membrane,receptor complex,extracellular exosome	sp	9606	1	4	Human_Canonical_pSP_2023_0630	>sp|P01833|PIGR_HUMAN Polymeric immunoglobulin receptor OS=Homo sapiens OX=9606 GN=PIGR PE=1 SV=4	2	2
P01834	IGKC	P01834	IGKC_HUMAN	Immunoglobulin kappa constant		TRUE	Cortex_Doxo / Cortex_Control	Cortex_Doxo	Cortex_Control	72	P01834	4917.85	512841	6.70434	6.70434	10328.1	104.281	0	0.000914642	0.00206212	35.1237	0.52937	Homo sapiens	0.514	11765	retina homeostasis,proteolysis,receptor-mediated endocytosis,phagocytosis, recognition,phagocytosis, engulfment,immune response,complement activation,complement activation, classical pathway,Fc-epsilon receptor signaling pathway,Fc-gamma receptor signaling pathway involved in phagocytosis,defense response to bacterium,innate immune response,regulation of immune response,B cell receptor signaling …	antigen binding,serine-type endopeptidase activity,immunoglobulin receptor binding	extracellular region,extracellular space,plasma membrane,external side of plasma membrane,immunoglobulin complex, circulating,extracellular exosome,blood microparticle	sp	9606	1	2	Human_Canonical_pSP_2023_0630	>sp|P01834|IGKC_HUMAN Immunoglobulin kappa constant OS=Homo sapiens OX=9606 GN=IGKC PE=1 SV=2	4	6
P01834	IGKC	P01834	IGKC_HUMAN	Immunoglobulin kappa constant		TRUE	Medulla_Control / Cortex_Control	Medulla_Control	Cortex_Control	60	P01834	4917.85	6739.08	0.454524	0.454524	37.0331	1.37033	0	0.224886	0.127494	23.3933	0.241671	Homo sapiens	0.514	11765	retina homeostasis,proteolysis,receptor-mediated endocytosis,phagocytosis, recognition,phagocytosis, engulfment,immune response,complement activation,complement activation, classical pathway,Fc-epsilon receptor signaling pathway,Fc-gamma receptor signaling pathway involved in phagocytosis,defense response to bacterium,innate immune response,regulation of immune response,B cell receptor signaling …	antigen binding,serine-type endopeptidase activity,immunoglobulin receptor binding	extracellular region,extracellular space,plasma membrane,external side of plasma membrane,immunoglobulin complex, circulating,extracellular exosome,blood microparticle	sp	9606	1	2	Human_Canonical_pSP_2023_0630	>sp|P01834|IGKC_HUMAN Immunoglobulin kappa constant OS=Homo sapiens OX=9606 GN=IGKC PE=1 SV=2	4	6
P01834	IGKC	P01834	IGKC_HUMAN	Immunoglobulin kappa constant		TRUE	Medulla_Doxo / Cortex_Control	Medulla_Doxo	Cortex_Control	72	P01834	4917.85	275920	5.81008	5.81008	5510.58	56.1058	0	0.000194617	0.000556273	35.347	0.316562	Homo sapiens	0.514	11765	retina homeostasis,proteolysis,receptor-mediated endocytosis,phagocytosis, recognition,phagocytosis, engulfment,immune response,complement activation,complement activation, classical pathway,Fc-epsilon receptor signaling pathway,Fc-gamma receptor signaling pathway involved in phagocytosis,defense response to bacterium,innate immune response,regulation of immune response,B cell receptor signaling …	antigen binding,serine-type endopeptidase activity,immunoglobulin receptor binding	extracellular region,extracellular space,plasma membrane,external side of plasma membrane,immunoglobulin complex, circulating,extracellular exosome,blood microparticle	sp	9606	1	2	Human_Canonical_pSP_2023_0630	>sp|P01834|IGKC_HUMAN Immunoglobulin kappa constant OS=Homo sapiens OX=9606 GN=IGKC PE=1 SV=2	4	6
P01834	IGKC	P01834	IGKC_HUMAN	Immunoglobulin kappa constant		TRUE	Medulla_Control / Cortex_Doxo	Medulla_Control	Cortex_Doxo	60	P01834	512841	6739.08	-6.24981	6.24981	-98.6859	0.0131407	0	0.00772504	0.0116118	47.8694	0.581076	Homo sapiens	0.514	11765	retina homeostasis,proteolysis,receptor-mediated endocytosis,phagocytosis, recognition,phagocytosis, engulfment,immune response,complement activation,complement activation, classical pathway,Fc-epsilon receptor signaling pathway,Fc-gamma receptor signaling pathway involved in phagocytosis,defense response to bacterium,innate immune response,regulation of immune response,B cell receptor signaling …	antigen binding,serine-type endopeptidase activity,immunoglobulin receptor binding	extracellular region,extracellular space,plasma membrane,external side of plasma membrane,immunoglobulin complex, circulating,extracellular exosome,blood microparticle	sp	9606	1	2	Human_Canonical_pSP_2023_0630	>sp|P01834|IGKC_HUMAN Immunoglobulin kappa constant OS=Homo sapiens OX=9606 GN=IGKC PE=1 SV=2	4	6
P01834	IGKC	P01834	IGKC_HUMAN	Immunoglobulin kappa constant		TRUE	Medulla_Doxo / Cortex_Doxo	Medulla_Doxo	Cortex_Doxo	72	P01834	512841	275920	-0.894261	0.894261	-46.1977	0.538023	0	0.333273	0.166636	57.1394	0.615999	Homo sapiens	0.514	11765	retina homeostasis,proteolysis,receptor-mediated endocytosis,phagocytosis, recognition,phagocytosis, engulfment,immune response,complement activation,complement activation, classical pathway,Fc-epsilon receptor signaling pathway,Fc-gamma receptor signaling pathway involved in phagocytosis,defense response to bacterium,innate immune response,regulation of immune response,B cell receptor signaling …	antigen binding,serine-type endopeptidase activity,immunoglobulin receptor binding	extracellular region,extracellular space,plasma membrane,external side of plasma membrane,immunoglobulin complex, circulating,extracellular exosome,blood microparticle	sp	9606	1	2	Human_Canonical_pSP_2023_0630	>sp|P01834|IGKC_HUMAN Immunoglobulin kappa constant OS=Homo sapiens OX=9606 GN=IGKC PE=1 SV=2	4	6
P01834	IGKC	P01834	IGKC_HUMAN	Immunoglobulin kappa constant		TRUE	Medulla_Doxo / Medulla_Control	Medulla_Doxo	Medulla_Control	60	P01834	6739.08	275920	5.35555	5.35555	3994.32	40.9432	0	0.0132289	0.0175845	57.7946	0.397024	Homo sapiens	0.514	11765	retina homeostasis,proteolysis,receptor-mediated endocytosis,phagocytosis, recognition,phagocytosis, engulfment,immune response,complement activation,complement activation, classical pathway,Fc-epsilon receptor signaling pathway,Fc-gamma receptor signaling pathway involved in phagocytosis,defense response to bacterium,innate immune response,regulation of immune response,B cell receptor signaling …	antigen binding,serine-type endopeptidase activity,immunoglobulin receptor binding	extracellular region,extracellular space,plasma membrane,external side of plasma membrane,immunoglobulin complex, circulating,extracellular exosome,blood microparticle	sp	9606	1	2	Human_Canonical_pSP_2023_0630	>sp|P01834|IGKC_HUMAN Immunoglobulin kappa constant OS=Homo sapiens OX=9606 GN=IGKC PE=1 SV=2	4	6
P01857;P0DOX5	IGHG1;	P01857;P0DOX5	IGHG1_HUMAN;IGG1_HUMAN	Immunoglobulin heavy constant gamma 1;Immunoglobulin gamma-1 heavy chain		TRUE	Cortex_Doxo / Cortex_Control	Cortex_Doxo	Cortex_Control	48	P01857;P0DOX5	6283.59	95000.9	3.91828	3.91828	1411.89	15.1189	0	0.00107829	0.00233272	23.2415	0.447612	Homo sapiens	5%;4.5%	43911.9;49328.8	proteolysis,phagocytosis, recognition,phagocytosis, engulfment,complement activation,complement activation, classical pathway,Fc-gamma receptor signaling pathway involved in phagocytosis,defense response to bacterium,innate immune response,B cell receptor signaling pathway,positive regulation of B cell activation;	antigen binding,serine-type endopeptidase activity,protein binding,immunoglobulin receptor binding;	extracellular region,extracellular space,external side of plasma membrane,immunoglobulin complex, circulating,extracellular exosome,blood microparticle;	sp	9606	1	2	Human_Canonical_pSP_2023_0630	>sp|P01857|IGHG1_HUMAN Immunoglobulin heavy constant gamma 1 OS=Homo sapiens OX=9606 GN=IGHG1 PE=1 SV=2;>sp|P0DOX5|IGG1_HUMAN Immunoglobulin gamma-1 heavy chain OS=Homo sapiens OX=9606 PE=1 SV=2	4	4
P01857;P0DOX5	IGHG1;	P01857;P0DOX5	IGHG1_HUMAN;IGG1_HUMAN	Immunoglobulin heavy constant gamma 1;Immunoglobulin gamma-1 heavy chain		TRUE	Medulla_Control / Cortex_Control	Medulla_Control	Cortex_Control	40	P01857;P0DOX5	6283.59	1225.85	-2.3578	2.3578	-80.4912	0.195088	0	0.321403	0.162876	32.3024	0.0511481	Homo sapiens	5%;4.5%	43911.9;49328.8	proteolysis,phagocytosis, recognition,phagocytosis, engulfment,complement activation,complement activation, classical pathway,Fc-gamma receptor signaling pathway involved in phagocytosis,defense response to bacterium,innate immune response,B cell receptor signaling pathway,positive regulation of B cell activation;	antigen binding,serine-type endopeptidase activity,protein binding,immunoglobulin receptor binding;	extracellular region,extracellular space,external side of plasma membrane,immunoglobulin complex, circulating,extracellular exosome,blood microparticle;	sp	9606	1	2	Human_Canonical_pSP_2023_0630	>sp|P01857|IGHG1_HUMAN Immunoglobulin heavy constant gamma 1 OS=Homo sapiens OX=9606 GN=IGHG1 PE=1 SV=2;>sp|P0DOX5|IGG1_HUMAN Immunoglobulin gamma-1 heavy chain OS=Homo sapiens OX=9606 PE=1 SV=2	4	4
P01857;P0DOX5	IGHG1;	P01857;P0DOX5	IGHG1_HUMAN;IGG1_HUMAN	Immunoglobulin heavy constant gamma 1;Immunoglobulin gamma-1 heavy chain		TRUE	Medulla_Doxo / Cortex_Control	Medulla_Doxo	Cortex_Control	48	P01857;P0DOX5	6283.59	67019.7	3.41492	3.41492	966.583	10.6658	0	1.15926e-05	4.73294e-05	23.6709	0.269766	Homo sapiens	5%;4.5%	43911.9;49328.8	proteolysis,phagocytosis, recognition,phagocytosis, engulfment,complement activation,complement activation, classical pathway,Fc-gamma receptor signaling pathway involved in phagocytosis,defense response to bacterium,innate immune response,B cell receptor signaling pathway,positive regulation of B cell activation;	antigen binding,serine-type endopeptidase activity,protein binding,immunoglobulin receptor binding;	extracellular region,extracellular space,external side of plasma membrane,immunoglobulin complex, circulating,extracellular exosome,blood microparticle;	sp	9606	1	2	Human_Canonical_pSP_2023_0630	>sp|P01857|IGHG1_HUMAN Immunoglobulin heavy constant gamma 1 OS=Homo sapiens OX=9606 GN=IGHG1 PE=1 SV=2;>sp|P0DOX5|IGG1_HUMAN Immunoglobulin gamma-1 heavy chain OS=Homo sapiens OX=9606 PE=1 SV=2	4	4
P01857;P0DOX5	IGHG1;	P01857;P0DOX5	IGHG1_HUMAN;IGG1_HUMAN	Immunoglobulin heavy constant gamma 1;Immunoglobulin gamma-1 heavy chain		TRUE	Medulla_Control / Cortex_Doxo	Medulla_Control	Cortex_Doxo	40	P01857;P0DOX5	95000.9	1225.85	-6.27608	6.27608	-98.7096	0.0129036	0	0.000815038	0.00187528	23.3615	0.448196	Homo sapiens	5%;4.5%	43911.9;49328.8	proteolysis,phagocytosis, recognition,phagocytosis, engulfment,complement activation,complement activation, classical pathway,Fc-gamma receptor signaling pathway involved in phagocytosis,defense response to bacterium,innate immune response,B cell receptor signaling pathway,positive regulation of B cell activation;	antigen binding,serine-type endopeptidase activity,protein binding,immunoglobulin receptor binding;	extracellular region,extracellular space,external side of plasma membrane,immunoglobulin complex, circulating,extracellular exosome,blood microparticle;	sp	9606	1	2	Human_Canonical_pSP_2023_0630	>sp|P01857|IGHG1_HUMAN Immunoglobulin heavy constant gamma 1 OS=Homo sapiens OX=9606 GN=IGHG1 PE=1 SV=2;>sp|P0DOX5|IGG1_HUMAN Immunoglobulin gamma-1 heavy chain OS=Homo sapiens OX=9606 PE=1 SV=2	4	4
P01857;P0DOX5	IGHG1;	P01857;P0DOX5	IGHG1_HUMAN;IGG1_HUMAN	Immunoglobulin heavy constant gamma 1;Immunoglobulin gamma-1 heavy chain		TRUE	Medulla_Doxo / Cortex_Doxo	Medulla_Doxo	Cortex_Doxo	48	P01857;P0DOX5	95000.9	67019.7	-0.503356	0.503356	-29.4536	0.705464	0	0.731859	0.286114	37.6563	0.520612	Homo sapiens	5%;4.5%	43911.9;49328.8	proteolysis,phagocytosis, recognition,phagocytosis, engulfment,complement activation,complement activation, classical pathway,Fc-gamma receptor signaling pathway involved in phagocytosis,defense response to bacterium,innate immune response,B cell receptor signaling pathway,positive regulation of B cell activation;	antigen binding,serine-type endopeptidase activity,protein binding,immunoglobulin receptor binding;	extracellular region,extracellular space,external side of plasma membrane,immunoglobulin complex, circulating,extracellular exosome,blood microparticle;	sp	9606	1	2	Human_Canonical_pSP_2023_0630	>sp|P01857|IGHG1_HUMAN Immunoglobulin heavy constant gamma 1 OS=Homo sapiens OX=9606 GN=IGHG1 PE=1 SV=2;>sp|P0DOX5|IGG1_HUMAN Immunoglobulin gamma-1 heavy chain OS=Homo sapiens OX=9606 PE=1 SV=2	4	4
P01857;P0DOX5	IGHG1;	P01857;P0DOX5	IGHG1_HUMAN;IGG1_HUMAN	Immunoglobulin heavy constant gamma 1;Immunoglobulin gamma-1 heavy chain		TRUE	Medulla_Doxo / Medulla_Control	Medulla_Doxo	Medulla_Control	40	P01857;P0DOX5	1225.85	67019.7	5.77273	5.77273	5367.19	54.6719	0	7.22804e-06	3.11494e-05	24.0001	0.270735	Homo sapiens	5%;4.5%	43911.9;49328.8	proteolysis,phagocytosis, recognition,phagocytosis, engulfment,complement activation,complement activation, classical pathway,Fc-gamma receptor signaling pathway involved in phagocytosis,defense response to bacterium,innate immune response,B cell receptor signaling pathway,positive regulation of B cell activation;	antigen binding,serine-type endopeptidase activity,protein binding,immunoglobulin receptor binding;	extracellular region,extracellular space,external side of plasma membrane,immunoglobulin complex, circulating,extracellular exosome,blood microparticle;	sp	9606	1	2	Human_Canonical_pSP_2023_0630	>sp|P01857|IGHG1_HUMAN Immunoglobulin heavy constant gamma 1 OS=Homo sapiens OX=9606 GN=IGHG1 PE=1 SV=2;>sp|P0DOX5|IGG1_HUMAN Immunoglobulin gamma-1 heavy chain OS=Homo sapiens OX=9606 PE=1 SV=2	4	4
P01859	IGHG2	P01859	IGHG2_HUMAN	Immunoglobulin heavy constant gamma 2		TRUE	Cortex_Doxo / Cortex_Control	Cortex_Doxo	Cortex_Control	60	P01859	6575.15	73510.1	3.48285	3.48285	1018	11.18	0	7.84588e-05	0.000255875	29.3512	0.369903	Homo sapiens	0.111	43805.8	proteolysis,phagocytosis, recognition,phagocytosis, engulfment,complement activation,complement activation, classical pathway,Fc-gamma receptor signaling pathway involved in phagocytosis,defense response to bacterium,innate immune response,B cell receptor signaling pathway,positive regulation of B cell activation	antigen binding,serine-type endopeptidase activity,protein binding,immunoglobulin receptor binding	extracellular region,extracellular space,external side of plasma membrane,immunoglobulin complex, circulating,extracellular exosome,blood microparticle	sp	9606	1	3	Human_Canonical_pSP_2023_0630	>sp|P01859|IGHG2_HUMAN Immunoglobulin heavy constant gamma 2 OS=Homo sapiens OX=9606 GN=IGHG2 PE=1 SV=3	5	5
P01859	IGHG2	P01859	IGHG2_HUMAN	Immunoglobulin heavy constant gamma 2		TRUE	Medulla_Control / Cortex_Control	Medulla_Control	Cortex_Control	50	P01859	6575.15	7176.12	0.12618	0.12618	9.13999	1.0914	0	0.89072	0.328463	46.8579	0.0395032	Homo sapiens	0.111	43805.8	proteolysis,phagocytosis, recognition,phagocytosis, engulfment,complement activation,complement activation, classical pathway,Fc-gamma receptor signaling pathway involved in phagocytosis,defense response to bacterium,innate immune response,B cell receptor signaling pathway,positive regulation of B cell activation	antigen binding,serine-type endopeptidase activity,protein binding,immunoglobulin receptor binding	extracellular region,extracellular space,external side of plasma membrane,immunoglobulin complex, circulating,extracellular exosome,blood microparticle	sp	9606	1	3	Human_Canonical_pSP_2023_0630	>sp|P01859|IGHG2_HUMAN Immunoglobulin heavy constant gamma 2 OS=Homo sapiens OX=9606 GN=IGHG2 PE=1 SV=3	5	5
P01859	IGHG2	P01859	IGHG2_HUMAN	Immunoglobulin heavy constant gamma 2		TRUE	Medulla_Doxo / Cortex_Control	Medulla_Doxo	Cortex_Control	60	P01859	6575.15	65028.4	3.30597	3.30597	889.002	9.89002	0	1.34942e-08	1.26631e-07	30.368	0.189012	Homo sapiens	0.111	43805.8	proteolysis,phagocytosis, recognition,phagocytosis, engulfment,complement activation,complement activation, classical pathway,Fc-gamma receptor signaling pathway involved in phagocytosis,defense response to bacterium,innate immune response,B cell receptor signaling pathway,positive regulation of B cell activation	antigen binding,serine-type endopeptidase activity,protein binding,immunoglobulin receptor binding	extracellular region,extracellular space,external side of plasma membrane,immunoglobulin complex, circulating,extracellular exosome,blood microparticle	sp	9606	1	3	Human_Canonical_pSP_2023_0630	>sp|P01859|IGHG2_HUMAN Immunoglobulin heavy constant gamma 2 OS=Homo sapiens OX=9606 GN=IGHG2 PE=1 SV=3	5	5
P01859	IGHG2	P01859	IGHG2_HUMAN	Immunoglobulin heavy constant gamma 2		TRUE	Medulla_Control / Cortex_Doxo	Medulla_Control	Cortex_Doxo	50	P01859	73510.1	7176.12	-3.35667	3.35667	-90.2379	0.0976209	0	7.51918e-05	0.000247449	29.3138	0.369785	Homo sapiens	0.111	43805.8	proteolysis,phagocytosis, recognition,phagocytosis, engulfment,complement activation,complement activation, classical pathway,Fc-gamma receptor signaling pathway involved in phagocytosis,defense response to bacterium,innate immune response,B cell receptor signaling pathway,positive regulation of B cell activation	antigen binding,serine-type endopeptidase activity,protein binding,immunoglobulin receptor binding	extracellular region,extracellular space,external side of plasma membrane,immunoglobulin complex, circulating,extracellular exosome,blood microparticle	sp	9606	1	3	Human_Canonical_pSP_2023_0630	>sp|P01859|IGHG2_HUMAN Immunoglobulin heavy constant gamma 2 OS=Homo sapiens OX=9606 GN=IGHG2 PE=1 SV=3	5	5
P01859	IGHG2	P01859	IGHG2_HUMAN	Immunoglobulin heavy constant gamma 2		TRUE	Medulla_Doxo / Cortex_Doxo	Medulla_Doxo	Cortex_Doxo	60	P01859	73510.1	65028.4	-0.176872	0.176872	-11.5381	0.884619	0	0.556262	0.232436	42.9645	0.413408	Homo sapiens	0.111	43805.8	proteolysis,phagocytosis, recognition,phagocytosis, engulfment,complement activation,complement activation, classical pathway,Fc-gamma receptor signaling pathway involved in phagocytosis,defense response to bacterium,innate immune response,B cell receptor signaling pathway,positive regulation of B cell activation	antigen binding,serine-type endopeptidase activity,protein binding,immunoglobulin receptor binding	extracellular region,extracellular space,external side of plasma membrane,immunoglobulin complex, circulating,extracellular exosome,blood microparticle	sp	9606	1	3	Human_Canonical_pSP_2023_0630	>sp|P01859|IGHG2_HUMAN Immunoglobulin heavy constant gamma 2 OS=Homo sapiens OX=9606 GN=IGHG2 PE=1 SV=3	5	5
P01859	IGHG2	P01859	IGHG2_HUMAN	Immunoglobulin heavy constant gamma 2		TRUE	Medulla_Doxo / Medulla_Control	Medulla_Doxo	Medulla_Control	50	P01859	7176.12	65028.4	3.17979	3.17979	806.178	9.06178	0	1.26113e-08	1.20139e-07	30.2169	0.188782	Homo sapiens	0.111	43805.8	proteolysis,phagocytosis, recognition,phagocytosis, engulfment,complement activation,complement activation, classical pathway,Fc-gamma receptor signaling pathway involved in phagocytosis,defense response to bacterium,innate immune response,B cell receptor signaling pathway,positive regulation of B cell activation	antigen binding,serine-type endopeptidase activity,protein binding,immunoglobulin receptor binding	extracellular region,extracellular space,external side of plasma membrane,immunoglobulin complex, circulating,extracellular exosome,blood microparticle	sp	9606	1	3	Human_Canonical_pSP_2023_0630	>sp|P01859|IGHG2_HUMAN Immunoglobulin heavy constant gamma 2 OS=Homo sapiens OX=9606 GN=IGHG2 PE=1 SV=3	5	5
P02452	COL1A1	P02452	CO1A1_HUMAN	Collagen alpha-1(I) chain		TRUE	Cortex_Doxo / Cortex_Control	Cortex_Doxo	Cortex_Control	132	P02452	4043123	3457.8	-10.1914	10.1914	-99.9145	0.000855231	0	1.35259e-08	1.26631e-07	65.1445	0.124958	Homo sapiens	0.016	138911	skeletal system development,blood vessel development,osteoblast differentiation,intramembranous ossification,endochondral ossification,blood coagulation,visual perception,sensory perception of sound,positive regulation of epithelial to mesenchymal transition,negative regulation of cell-substrate adhesion,protein transport,platelet activation,extracellular matrix organization,collagen fibril organ…	extracellular matrix structural constituent,protein binding,identical protein binding,metal ion binding,platelet-derived growth factor binding	extracellular region,collagen type I trimer,extracellular space,endoplasmic reticulum lumen,Golgi apparatus,secretory granule,extracellular matrix	sp	9606	1	6	Human_Canonical_pSP_2023_0630	>sp|P02452|CO1A1_HUMAN Collagen alpha-1(I) chain OS=Homo sapiens OX=9606 GN=COL1A1 PE=1 SV=6	11	11
P02452	COL1A1	P02452	CO1A1_HUMAN	Collagen alpha-1(I) chain		TRUE	Medulla_Control / Cortex_Control	Medulla_Control	Cortex_Control	110	P02452	4043123	21764904	2.42846	2.42846	438.319	5.38319	0	1.39752e-10	1.74449e-09	51.6946	0.414066	Homo sapiens	0.016	138911	skeletal system development,blood vessel development,osteoblast differentiation,intramembranous ossification,endochondral ossification,blood coagulation,visual perception,sensory perception of sound,positive regulation of epithelial to mesenchymal transition,negative regulation of cell-substrate adhesion,protein transport,platelet activation,extracellular matrix organization,collagen fibril organ…	extracellular matrix structural constituent,protein binding,identical protein binding,metal ion binding,platelet-derived growth factor binding	extracellular region,collagen type I trimer,extracellular space,endoplasmic reticulum lumen,Golgi apparatus,secretory granule,extracellular matrix	sp	9606	1	6	Human_Canonical_pSP_2023_0630	>sp|P02452|CO1A1_HUMAN Collagen alpha-1(I) chain OS=Homo sapiens OX=9606 GN=COL1A1 PE=1 SV=6	11	11
P02452	COL1A1	P02452	CO1A1_HUMAN	Collagen alpha-1(I) chain		TRUE	Medulla_Doxo / Cortex_Control	Medulla_Doxo	Cortex_Control	132	P02452	4043123	4273.47	-9.88584	9.88584	-99.8943	0.00105697	0	3.97464e-07	2.48073e-06	78.4684	0.131266	Homo sapiens	0.016	138911	skeletal system development,blood vessel development,osteoblast differentiation,intramembranous ossification,endochondral ossification,blood coagulation,visual perception,sensory perception of sound,positive regulation of epithelial to mesenchymal transition,negative regulation of cell-substrate adhesion,protein transport,platelet activation,extracellular matrix organization,collagen fibril organ…	extracellular matrix structural constituent,protein binding,identical protein binding,metal ion binding,platelet-derived growth factor binding	extracellular region,collagen type I trimer,extracellular space,endoplasmic reticulum lumen,Golgi apparatus,secretory granule,extracellular matrix	sp	9606	1	6	Human_Canonical_pSP_2023_0630	>sp|P02452|CO1A1_HUMAN Collagen alpha-1(I) chain OS=Homo sapiens OX=9606 GN=COL1A1 PE=1 SV=6	11	11
P02452	COL1A1	P02452	CO1A1_HUMAN	Collagen alpha-1(I) chain		TRUE	Medulla_Control / Cortex_Doxo	Medulla_Control	Cortex_Doxo	110	P02452	3457.8	21764904	12.6199	12.6199	629343	6294.43	0	2.36739e-13	4.14676e-12	43.0096	0.394805	Homo sapiens	0.016	138911	skeletal system development,blood vessel development,osteoblast differentiation,intramembranous ossification,endochondral ossification,blood coagulation,visual perception,sensory perception of sound,positive regulation of epithelial to mesenchymal transition,negative regulation of cell-substrate adhesion,protein transport,platelet activation,extracellular matrix organization,collagen fibril organ…	extracellular matrix structural constituent,protein binding,identical protein binding,metal ion binding,platelet-derived growth factor binding	extracellular region,collagen type I trimer,extracellular space,endoplasmic reticulum lumen,Golgi apparatus,secretory granule,extracellular matrix	sp	9606	1	6	Human_Canonical_pSP_2023_0630	>sp|P02452|CO1A1_HUMAN Collagen alpha-1(I) chain OS=Homo sapiens OX=9606 GN=COL1A1 PE=1 SV=6	11	11
P02452	COL1A1	P02452	CO1A1_HUMAN	Collagen alpha-1(I) chain		TRUE	Medulla_Doxo / Cortex_Doxo	Medulla_Doxo	Cortex_Doxo	132	P02452	3457.8	4273.47	0.305553	0.305553	23.5893	1.23589	0	0.041503	0.0414267	66.3796	0.0406321	Homo sapiens	0.016	138911	skeletal system development,blood vessel development,osteoblast differentiation,intramembranous ossification,endochondral ossification,blood coagulation,visual perception,sensory perception of sound,positive regulation of epithelial to mesenchymal transition,negative regulation of cell-substrate adhesion,protein transport,platelet activation,extracellular matrix organization,collagen fibril organ…	extracellular matrix structural constituent,protein binding,identical protein binding,metal ion binding,platelet-derived growth factor binding	extracellular region,collagen type I trimer,extracellular space,endoplasmic reticulum lumen,Golgi apparatus,secretory granule,extracellular matrix	sp	9606	1	6	Human_Canonical_pSP_2023_0630	>sp|P02452|CO1A1_HUMAN Collagen alpha-1(I) chain OS=Homo sapiens OX=9606 GN=COL1A1 PE=1 SV=6	11	11
P02452	COL1A1	P02452	CO1A1_HUMAN	Collagen alpha-1(I) chain		TRUE	Medulla_Doxo / Medulla_Control	Medulla_Doxo	Medulla_Control	110	P02452	21764904	4273.47	-12.3143	12.3143	-99.9804	0.000196347	0	4.15556e-13	6.94297e-12	43.903	0.396847	Homo sapiens	0.016	138911	skeletal system development,blood vessel development,osteoblast differentiation,intramembranous ossification,endochondral ossification,blood coagulation,visual perception,sensory perception of sound,positive regulation of epithelial to mesenchymal transition,negative regulation of cell-substrate adhesion,protein transport,platelet activation,extracellular matrix organization,collagen fibril organ…	extracellular matrix structural constituent,protein binding,identical protein binding,metal ion binding,platelet-derived growth factor binding	extracellular region,collagen type I trimer,extracellular space,endoplasmic reticulum lumen,Golgi apparatus,secretory granule,extracellular matrix	sp	9606	1	6	Human_Canonical_pSP_2023_0630	>sp|P02452|CO1A1_HUMAN Collagen alpha-1(I) chain OS=Homo sapiens OX=9606 GN=COL1A1 PE=1 SV=6	11	11
P02461	COL3A1	P02461	CO3A1_HUMAN	Collagen alpha-1(III) chain		TRUE	Cortex_Doxo / Cortex_Control	Cortex_Doxo	Cortex_Control	24	P02461	38961.8	436.969	-6.47838	6.47838	-98.8785	0.0112153	0	0.0325092	0.0350596	11.0211	0.215081	Homo sapiens	0.008	138564	skeletal system development,cell-matrix adhesion,transforming growth factor beta receptor signaling pathway,integrin-mediated signaling pathway,heart development,aging,response to radiation,response to mechanical stimulus,peptide cross-linking,cerebral cortex development,platelet activation,extracellular matrix organization,collagen fibril organization,collagen catabolic process,response to cytok…	integrin binding,extracellular matrix structural constituent,protein binding,SMAD binding,metal ion binding,platelet-derived growth factor binding	extracellular region,collagen type III trimer,extracellular space,endoplasmic reticulum lumen,extracellular matrix	sp	9606	1	4	Human_Canonical_pSP_2023_0630	>sp|P02461|CO3A1_HUMAN Collagen alpha-1(III) chain OS=Homo sapiens OX=9606 GN=COL3A1 PE=1 SV=4	2	2
P02461	COL3A1	P02461	CO3A1_HUMAN	Collagen alpha-1(III) chain		TRUE	Medulla_Control / Cortex_Control	Medulla_Control	Cortex_Control	20	P02461	38961.8	356700	3.19458	3.19458	815.513	9.15513	0	0.00653711	0.0102148	7.75027	0.95675	Homo sapiens	0.008	138564	skeletal system development,cell-matrix adhesion,transforming growth factor beta receptor signaling pathway,integrin-mediated signaling pathway,heart development,aging,response to radiation,response to mechanical stimulus,peptide cross-linking,cerebral cortex development,platelet activation,extracellular matrix organization,collagen fibril organization,collagen catabolic process,response to cytok…	integrin binding,extracellular matrix structural constituent,protein binding,SMAD binding,metal ion binding,platelet-derived growth factor binding	extracellular region,collagen type III trimer,extracellular space,endoplasmic reticulum lumen,extracellular matrix	sp	9606	1	4	Human_Canonical_pSP_2023_0630	>sp|P02461|CO3A1_HUMAN Collagen alpha-1(III) chain OS=Homo sapiens OX=9606 GN=COL3A1 PE=1 SV=4	2	2
P02461	COL3A1	P02461	CO3A1_HUMAN	Collagen alpha-1(III) chain		TRUE	Medulla_Doxo / Cortex_Control	Medulla_Doxo	Cortex_Control	24	P02461	38961.8	1480.04	-4.71836	4.71836	-96.2013	0.0379869	0	0.714782	0.281048	21.4187	0.332657	Homo sapiens	0.008	138564	skeletal system development,cell-matrix adhesion,transforming growth factor beta receptor signaling pathway,integrin-mediated signaling pathway,heart development,aging,response to radiation,response to mechanical stimulus,peptide cross-linking,cerebral cortex development,platelet activation,extracellular matrix organization,collagen fibril organization,collagen catabolic process,response to cytok…	integrin binding,extracellular matrix structural constituent,protein binding,SMAD binding,metal ion binding,platelet-derived growth factor binding	extracellular region,collagen type III trimer,extracellular space,endoplasmic reticulum lumen,extracellular matrix	sp	9606	1	4	Human_Canonical_pSP_2023_0630	>sp|P02461|CO3A1_HUMAN Collagen alpha-1(III) chain OS=Homo sapiens OX=9606 GN=COL3A1 PE=1 SV=4	2	2
P02461	COL3A1	P02461	CO3A1_HUMAN	Collagen alpha-1(III) chain		TRUE	Medulla_Control / Cortex_Doxo	Medulla_Control	Cortex_Doxo	20	P02461	436.969	356700	9.67296	9.67296	81530.5	816.305	0	0.00337698	0.00611233	7.00071	0.932308	Homo sapiens	0.008	138564	skeletal system development,cell-matrix adhesion,transforming growth factor beta receptor signaling pathway,integrin-mediated signaling pathway,heart development,aging,response to radiation,response to mechanical stimulus,peptide cross-linking,cerebral cortex development,platelet activation,extracellular matrix organization,collagen fibril organization,collagen catabolic process,response to cytok…	integrin binding,extracellular matrix structural constituent,protein binding,SMAD binding,metal ion binding,platelet-derived growth factor binding	extracellular region,collagen type III trimer,extracellular space,endoplasmic reticulum lumen,extracellular matrix	sp	9606	1	4	Human_Canonical_pSP_2023_0630	>sp|P02461|CO3A1_HUMAN Collagen alpha-1(III) chain OS=Homo sapiens OX=9606 GN=COL3A1 PE=1 SV=4	2	2
P02461	COL3A1	P02461	CO3A1_HUMAN	Collagen alpha-1(III) chain		TRUE	Medulla_Doxo / Cortex_Doxo	Medulla_Doxo	Cortex_Doxo	24	P02461	436.969	1480.04	1.76003	1.76003	238.705	3.38705	0	0.141126	0.0957627	11.0151	0.253948	Homo sapiens	0.008	138564	skeletal system development,cell-matrix adhesion,transforming growth factor beta receptor signaling pathway,integrin-mediated signaling pathway,heart development,aging,response to radiation,response to mechanical stimulus,peptide cross-linking,cerebral cortex development,platelet activation,extracellular matrix organization,collagen fibril organization,collagen catabolic process,response to cytok…	integrin binding,extracellular matrix structural constituent,protein binding,SMAD binding,metal ion binding,platelet-derived growth factor binding	extracellular region,collagen type III trimer,extracellular space,endoplasmic reticulum lumen,extracellular matrix	sp	9606	1	4	Human_Canonical_pSP_2023_0630	>sp|P02461|CO3A1_HUMAN Collagen alpha-1(III) chain OS=Homo sapiens OX=9606 GN=COL3A1 PE=1 SV=4	2	2
P02461	COL3A1	P02461	CO3A1_HUMAN	Collagen alpha-1(III) chain		TRUE	Medulla_Doxo / Medulla_Control	Medulla_Doxo	Medulla_Control	20	P02461	356700	1480.04	-7.91294	7.91294	-99.5851	0.00414924	0	0.00536577	0.00882913	8.04839	0.966229	Homo sapiens	0.008	138564	skeletal system development,cell-matrix adhesion,transforming growth factor beta receptor signaling pathway,integrin-mediated signaling pathway,heart development,aging,response to radiation,response to mechanical stimulus,peptide cross-linking,cerebral cortex development,platelet activation,extracellular matrix organization,collagen fibril organization,collagen catabolic process,response to cytok…	integrin binding,extracellular matrix structural constituent,protein binding,SMAD binding,metal ion binding,platelet-derived growth factor binding	extracellular region,collagen type III trimer,extracellular space,endoplasmic reticulum lumen,extracellular matrix	sp	9606	1	4	Human_Canonical_pSP_2023_0630	>sp|P02461|CO3A1_HUMAN Collagen alpha-1(III) chain OS=Homo sapiens OX=9606 GN=COL3A1 PE=1 SV=4	2	2
P02462	COL4A1	P02462	CO4A1_HUMAN	Collagen alpha-1(IV) chain		TRUE	Cortex_Doxo / Cortex_Control	Cortex_Doxo	Cortex_Control	48	P02462	267.227	1029.86	1.94631	1.94631	285.389	3.85389	0	0.213639	0.123608	23.1683	0.0700392	Homo sapiens	0	160611	patterning of blood vessels,brain development,neuromuscular junction development,extracellular matrix organization,collagen catabolic process,epithelial cell differentiation,collagen-activated tyrosine kinase receptor signaling pathway,blood vessel morphogenesis,retinal blood vessel morphogenesis,renal tubule morphogenesis,cellular response to amino acid stimulus,basement membrane organization	extracellular matrix structural constituent,protein binding,extracellular matrix constituent conferring elasticity,platelet-derived growth factor binding	extracellular region,collagen type IV trimer,basement membrane,extracellular space,endoplasmic reticulum lumen,extracellular matrix	sp	9606	1	4	Human_Canonical_pSP_2023_0630	>sp|P02462|CO4A1_HUMAN Collagen alpha-1(IV) chain OS=Homo sapiens OX=9606 GN=COL4A1 PE=1 SV=4	4	4
P02462	COL4A1	P02462	CO4A1_HUMAN	Collagen alpha-1(IV) chain		TRUE	Medulla_Control / Cortex_Control	Medulla_Control	Cortex_Control	40	P02462	267.227	40143.6	7.23096	7.23096	14922.3	150.223	0	0.0183118	0.0225082	15.001	0.722258	Homo sapiens	0	160611	patterning of blood vessels,brain development,neuromuscular junction development,extracellular matrix organization,collagen catabolic process,epithelial cell differentiation,collagen-activated tyrosine kinase receptor signaling pathway,blood vessel morphogenesis,retinal blood vessel morphogenesis,renal tubule morphogenesis,cellular response to amino acid stimulus,basement membrane organization	extracellular matrix structural constituent,protein binding,extracellular matrix constituent conferring elasticity,platelet-derived growth factor binding	extracellular region,collagen type IV trimer,basement membrane,extracellular space,endoplasmic reticulum lumen,extracellular matrix	sp	9606	1	4	Human_Canonical_pSP_2023_0630	>sp|P02462|CO4A1_HUMAN Collagen alpha-1(IV) chain OS=Homo sapiens OX=9606 GN=COL4A1 PE=1 SV=4	4	4
P02462	COL4A1	P02462	CO4A1_HUMAN	Collagen alpha-1(IV) chain		TRUE	Medulla_Doxo / Cortex_Control	Medulla_Doxo	Cortex_Control	48	P02462	267.227	31467	6.87963	6.87963	11675.4	117.754	0	0.00377775	0.00669272	23.0016	0.706514	Homo sapiens	0	160611	patterning of blood vessels,brain development,neuromuscular junction development,extracellular matrix organization,collagen catabolic process,epithelial cell differentiation,collagen-activated tyrosine kinase receptor signaling pathway,blood vessel morphogenesis,retinal blood vessel morphogenesis,renal tubule morphogenesis,cellular response to amino acid stimulus,basement membrane organization	extracellular matrix structural constituent,protein binding,extracellular matrix constituent conferring elasticity,platelet-derived growth factor binding	extracellular region,collagen type IV trimer,basement membrane,extracellular space,endoplasmic reticulum lumen,extracellular matrix	sp	9606	1	4	Human_Canonical_pSP_2023_0630	>sp|P02462|CO4A1_HUMAN Collagen alpha-1(IV) chain OS=Homo sapiens OX=9606 GN=COL4A1 PE=1 SV=4	4	4
P02462	COL4A1	P02462	CO4A1_HUMAN	Collagen alpha-1(IV) chain		TRUE	Medulla_Control / Cortex_Doxo	Medulla_Control	Cortex_Doxo	40	P02462	1029.86	40143.6	5.28465	5.28465	3797.96	38.9796	0	0.0237366	0.0274526	15.2815	0.725621	Homo sapiens	0	160611	patterning of blood vessels,brain development,neuromuscular junction development,extracellular matrix organization,collagen catabolic process,epithelial cell differentiation,collagen-activated tyrosine kinase receptor signaling pathway,blood vessel morphogenesis,retinal blood vessel morphogenesis,renal tubule morphogenesis,cellular response to amino acid stimulus,basement membrane organization	extracellular matrix structural constituent,protein binding,extracellular matrix constituent conferring elasticity,platelet-derived growth factor binding	extracellular region,collagen type IV trimer,basement membrane,extracellular space,endoplasmic reticulum lumen,extracellular matrix	sp	9606	1	4	Human_Canonical_pSP_2023_0630	>sp|P02462|CO4A1_HUMAN Collagen alpha-1(IV) chain OS=Homo sapiens OX=9606 GN=COL4A1 PE=1 SV=4	4	4
P02462	COL4A1	P02462	CO4A1_HUMAN	Collagen alpha-1(IV) chain		TRUE	Medulla_Doxo / Cortex_Doxo	Medulla_Doxo	Cortex_Doxo	48	P02462	1029.86	31467	4.93332	4.93332	2955.46	30.5546	0	0.00521746	0.00862429	23.4504	0.709952	Homo sapiens	0	160611	patterning of blood vessels,brain development,neuromuscular junction development,extracellular matrix organization,collagen catabolic process,epithelial cell differentiation,collagen-activated tyrosine kinase receptor signaling pathway,blood vessel morphogenesis,retinal blood vessel morphogenesis,renal tubule morphogenesis,cellular response to amino acid stimulus,basement membrane organization	extracellular matrix structural constituent,protein binding,extracellular matrix constituent conferring elasticity,platelet-derived growth factor binding	extracellular region,collagen type IV trimer,basement membrane,extracellular space,endoplasmic reticulum lumen,extracellular matrix	sp	9606	1	4	Human_Canonical_pSP_2023_0630	>sp|P02462|CO4A1_HUMAN Collagen alpha-1(IV) chain OS=Homo sapiens OX=9606 GN=COL4A1 PE=1 SV=4	4	4
P02462	COL4A1	P02462	CO4A1_HUMAN	Collagen alpha-1(IV) chain		TRUE	Medulla_Doxo / Medulla_Control	Medulla_Doxo	Medulla_Control	40	P02462	40143.6	31467	-0.35133	0.35133	-21.6139	0.783861	0	0.720342	0.282416	35.9646	1.01034	Homo sapiens	0	160611	patterning of blood vessels,brain development,neuromuscular junction development,extracellular matrix organization,collagen catabolic process,epithelial cell differentiation,collagen-activated tyrosine kinase receptor signaling pathway,blood vessel morphogenesis,retinal blood vessel morphogenesis,renal tubule morphogenesis,cellular response to amino acid stimulus,basement membrane organization	extracellular matrix structural constituent,protein binding,extracellular matrix constituent conferring elasticity,platelet-derived growth factor binding	extracellular region,collagen type IV trimer,basement membrane,extracellular space,endoplasmic reticulum lumen,extracellular matrix	sp	9606	1	4	Human_Canonical_pSP_2023_0630	>sp|P02462|CO4A1_HUMAN Collagen alpha-1(IV) chain OS=Homo sapiens OX=9606 GN=COL4A1 PE=1 SV=4	4	4
P02533	KRT14	P02533	K1C14_HUMAN	Keratin, type I cytoskeletal 14		TRUE	Cortex_Doxo / Cortex_Control	Cortex_Doxo	Cortex_Control	240	P02533	615289	836015	0.442263	0.442263	35.8734	1.35873	0	0.0172403	0.0214713	204.826	0.160696	Homo sapiens	0.301	51561.5	aging,epidermis development,response to zinc ion,response to ionizing radiation,keratinization,hemidesmosome assembly,hair cycle,intermediate filament bundle assembly,cornification	structural constituent of cytoskeleton,protein binding,keratin filament binding	nucleus,cytoplasm,cytosol,intermediate filament,keratin filament,basal part of cell,extracellular exosome,cell periphery	sp	9606	1	4	Human_Canonical_pSP_2023_0630	>sp|P02533|K1C14_HUMAN Keratin, type I cytoskeletal 14 OS=Homo sapiens OX=9606 GN=KRT14 PE=1 SV=4	16	20
P02533	KRT14	P02533	K1C14_HUMAN	Keratin, type I cytoskeletal 14		TRUE	Medulla_Control / Cortex_Control	Medulla_Control	Cortex_Control	200	P02533	615289	703809	0.193919	0.193919	14.3867	1.14387	0	0.681418	0.271966	143.989	0.160076	Homo sapiens	0.301	51561.5	aging,epidermis development,response to zinc ion,response to ionizing radiation,keratinization,hemidesmosome assembly,hair cycle,intermediate filament bundle assembly,cornification	structural constituent of cytoskeleton,protein binding,keratin filament binding	nucleus,cytoplasm,cytosol,intermediate filament,keratin filament,basal part of cell,extracellular exosome,cell periphery	sp	9606	1	4	Human_Canonical_pSP_2023_0630	>sp|P02533|K1C14_HUMAN Keratin, type I cytoskeletal 14 OS=Homo sapiens OX=9606 GN=KRT14 PE=1 SV=4	16	20
P02533	KRT14	P02533	K1C14_HUMAN	Keratin, type I cytoskeletal 14		TRUE	Medulla_Doxo / Cortex_Control	Medulla_Doxo	Cortex_Control	240	P02533	615289	848389	0.463461	0.463461	37.8846	1.37885	0	0.0182945	0.0225082	155.875	0.237249	Homo sapiens	0.301	51561.5	aging,epidermis development,response to zinc ion,response to ionizing radiation,keratinization,hemidesmosome assembly,hair cycle,intermediate filament bundle assembly,cornification	structural constituent of cytoskeleton,protein binding,keratin filament binding	nucleus,cytoplasm,cytosol,intermediate filament,keratin filament,basal part of cell,extracellular exosome,cell periphery	sp	9606	1	4	Human_Canonical_pSP_2023_0630	>sp|P02533|K1C14_HUMAN Keratin, type I cytoskeletal 14 OS=Homo sapiens OX=9606 GN=KRT14 PE=1 SV=4	16	20
P02533	KRT14	P02533	K1C14_HUMAN	Keratin, type I cytoskeletal 14		TRUE	Medulla_Control / Cortex_Doxo	Medulla_Control	Cortex_Doxo	200	P02533	836015	703809	-0.248344	0.248344	-15.8138	0.841862	0	0.0934091	0.0732965	190.338	0.189781	Homo sapiens	0.301	51561.5	aging,epidermis development,response to zinc ion,response to ionizing radiation,keratinization,hemidesmosome assembly,hair cycle,intermediate filament bundle assembly,cornification	structural constituent of cytoskeleton,protein binding,keratin filament binding	nucleus,cytoplasm,cytosol,intermediate filament,keratin filament,basal part of cell,extracellular exosome,cell periphery	sp	9606	1	4	Human_Canonical_pSP_2023_0630	>sp|P02533|K1C14_HUMAN Keratin, type I cytoskeletal 14 OS=Homo sapiens OX=9606 GN=KRT14 PE=1 SV=4	16	20
P02533	KRT14	P02533	K1C14_HUMAN	Keratin, type I cytoskeletal 14		TRUE	Medulla_Doxo / Cortex_Doxo	Medulla_Doxo	Cortex_Doxo	240	P02533	836015	848389	0.0211978	0.0211978	1.48017	1.0148	0	0.486762	0.210859	196.901	0.258224	Homo sapiens	0.301	51561.5	aging,epidermis development,response to zinc ion,response to ionizing radiation,keratinization,hemidesmosome assembly,hair cycle,intermediate filament bundle assembly,cornification	structural constituent of cytoskeleton,protein binding,keratin filament binding	nucleus,cytoplasm,cytosol,intermediate filament,keratin filament,basal part of cell,extracellular exosome,cell periphery	sp	9606	1	4	Human_Canonical_pSP_2023_0630	>sp|P02533|K1C14_HUMAN Keratin, type I cytoskeletal 14 OS=Homo sapiens OX=9606 GN=KRT14 PE=1 SV=4	16	20
P02533	KRT14	P02533	K1C14_HUMAN	Keratin, type I cytoskeletal 14		TRUE	Medulla_Doxo / Medulla_Control	Medulla_Doxo	Medulla_Control	200	P02533	703809	848389	0.269542	0.269542	20.5425	1.20543	0	0.0540359	0.0503716	185.039	0.257839	Homo sapiens	0.301	51561.5	aging,epidermis development,response to zinc ion,response to ionizing radiation,keratinization,hemidesmosome assembly,hair cycle,intermediate filament bundle assembly,cornification	structural constituent of cytoskeleton,protein binding,keratin filament binding	nucleus,cytoplasm,cytosol,intermediate filament,keratin filament,basal part of cell,extracellular exosome,cell periphery	sp	9606	1	4	Human_Canonical_pSP_2023_0630	>sp|P02533|K1C14_HUMAN Keratin, type I cytoskeletal 14 OS=Homo sapiens OX=9606 GN=KRT14 PE=1 SV=4	16	20
P02538	KRT6A	P02538	K2C6A_HUMAN	Keratin, type II cytoskeletal 6A		TRUE	Cortex_Doxo / Cortex_Control	Cortex_Doxo	Cortex_Control	276	P02538	517229	860037	0.733596	0.733596	66.2778	1.66278	0	0.00150333	0.0030804	190.561	0.17673	Homo sapiens	0.307	60044.9	morphogenesis of an epithelium,cytoskeleton organization,positive regulation of cell proliferation,cell differentiation,keratinization,wound healing,cornification	structural constituent of cytoskeleton,protein binding	nucleus,cytosol,membrane,keratin filament,extracellular exosome	sp	9606	1	3	Human_Canonical_pSP_2023_0630	>sp|P02538|K2C6A_HUMAN Keratin, type II cytoskeletal 6A OS=Homo sapiens OX=9606 GN=KRT6A PE=1 SV=3	22	23
P02538	KRT6A	P02538	K2C6A_HUMAN	Keratin, type II cytoskeletal 6A		TRUE	Medulla_Control / Cortex_Control	Medulla_Control	Cortex_Control	230	P02538	517229	724505	0.486192	0.486192	40.0743	1.40074	0	0.239908	0.132658	134.799	0.16516	Homo sapiens	0.307	60044.9	morphogenesis of an epithelium,cytoskeleton organization,positive regulation of cell proliferation,cell differentiation,keratinization,wound healing,cornification	structural constituent of cytoskeleton,protein binding	nucleus,cytosol,membrane,keratin filament,extracellular exosome	sp	9606	1	3	Human_Canonical_pSP_2023_0630	>sp|P02538|K2C6A_HUMAN Keratin, type II cytoskeletal 6A OS=Homo sapiens OX=9606 GN=KRT6A PE=1 SV=3	22	23
P02538	KRT6A	P02538	K2C6A_HUMAN	Keratin, type II cytoskeletal 6A		TRUE	Medulla_Doxo / Cortex_Control	Medulla_Doxo	Cortex_Control	276	P02538	517229	575677	0.154456	0.154456	11.3002	1.113	0	0.166696	0.107612	209.406	0.154158	Homo sapiens	0.307	60044.9	morphogenesis of an epithelium,cytoskeleton organization,positive regulation of cell proliferation,cell differentiation,keratinization,wound healing,cornification	structural constituent of cytoskeleton,protein binding	nucleus,cytosol,membrane,keratin filament,extracellular exosome	sp	9606	1	3	Human_Canonical_pSP_2023_0630	>sp|P02538|K2C6A_HUMAN Keratin, type II cytoskeletal 6A OS=Homo sapiens OX=9606 GN=KRT6A PE=1 SV=3	22	23
P02538	KRT6A	P02538	K2C6A_HUMAN	Keratin, type II cytoskeletal 6A		TRUE	Medulla_Control / Cortex_Doxo	Medulla_Control	Cortex_Doxo	230	P02538	860037	724505	-0.247404	0.247404	-15.7589	0.842411	0	0.0888015	0.0710151	224.669	0.218964	Homo sapiens	0.307	60044.9	morphogenesis of an epithelium,cytoskeleton organization,positive regulation of cell proliferation,cell differentiation,keratinization,wound healing,cornification	structural constituent of cytoskeleton,protein binding	nucleus,cytosol,membrane,keratin filament,extracellular exosome	sp	9606	1	3	Human_Canonical_pSP_2023_0630	>sp|P02538|K2C6A_HUMAN Keratin, type II cytoskeletal 6A OS=Homo sapiens OX=9606 GN=KRT6A PE=1 SV=3	22	23
P02538	KRT6A	P02538	K2C6A_HUMAN	Keratin, type II cytoskeletal 6A		TRUE	Medulla_Doxo / Cortex_Doxo	Medulla_Doxo	Cortex_Doxo	276	P02538	860037	575677	-0.57914	0.57914	-33.0637	0.669363	0	0.0930691	0.0731883	266.471	0.210789	Homo sapiens	0.307	60044.9	morphogenesis of an epithelium,cytoskeleton organization,positive regulation of cell proliferation,cell differentiation,keratinization,wound healing,cornification	structural constituent of cytoskeleton,protein binding	nucleus,cytosol,membrane,keratin filament,extracellular exosome	sp	9606	1	3	Human_Canonical_pSP_2023_0630	>sp|P02538|K2C6A_HUMAN Keratin, type II cytoskeletal 6A OS=Homo sapiens OX=9606 GN=KRT6A PE=1 SV=3	22	23
P02538	KRT6A	P02538	K2C6A_HUMAN	Keratin, type II cytoskeletal 6A		TRUE	Medulla_Doxo / Medulla_Control	Medulla_Doxo	Medulla_Control	230	P02538	724505	575677	-0.331736	0.331736	-20.542	0.79458	0	0.924976	0.337202	209.791	0.201188	Homo sapiens	0.307	60044.9	morphogenesis of an epithelium,cytoskeleton organization,positive regulation of cell proliferation,cell differentiation,keratinization,wound healing,cornification	structural constituent of cytoskeleton,protein binding	nucleus,cytosol,membrane,keratin filament,extracellular exosome	sp	9606	1	3	Human_Canonical_pSP_2023_0630	>sp|P02538|K2C6A_HUMAN Keratin, type II cytoskeletal 6A OS=Homo sapiens OX=9606 GN=KRT6A PE=1 SV=3	22	23
P02545	LMNA	P02545	LMNA_HUMAN	Prelamin-A/C		TRUE	Cortex_Doxo / Cortex_Control	Cortex_Doxo	Cortex_Control	372	P02545	20404.5	13734.1	-0.571127	0.571127	-32.6909	0.673091	0	0.116121	0.0841841	190.545	0.0691463	Homo sapiens	0.22	74139.5	mitotic nuclear envelope disassembly,mitotic nuclear envelope reassembly,regulation of cell migration,establishment or maintenance of microtubule cytoskeleton polarity,protein localization to nucleus,sterol regulatory element binding protein import into nucleus,IRE1-mediated unfolded protein response,ventricular cardiac muscle cell development,cellular response to hypoxia,negative regulation of m…	structural molecule activity,protein binding	nucleus,nuclear envelope,lamin filament,nucleoplasm,cytosol,nuclear speck,extracellular matrix,nuclear membrane	sp	9606	1	1	Human_Canonical_pSP_2023_0630	>sp|P02545|LMNA_HUMAN Prelamin-A/C OS=Homo sapiens OX=9606 GN=LMNA PE=1 SV=1	30	31
P02545	LMNA	P02545	LMNA_HUMAN	Prelamin-A/C		TRUE	Medulla_Control / Cortex_Control	Medulla_Control	Cortex_Control	310	P02545	20404.5	62362.2	1.61179	1.61179	205.63	3.0563	0	0.00422388	0.007316	145.218	0.0293258	Homo sapiens	0.22	74139.5	mitotic nuclear envelope disassembly,mitotic nuclear envelope reassembly,regulation of cell migration,establishment or maintenance of microtubule cytoskeleton polarity,protein localization to nucleus,sterol regulatory element binding protein import into nucleus,IRE1-mediated unfolded protein response,ventricular cardiac muscle cell development,cellular response to hypoxia,negative regulation of m…	structural molecule activity,protein binding	nucleus,nuclear envelope,lamin filament,nucleoplasm,cytosol,nuclear speck,extracellular matrix,nuclear membrane	sp	9606	1	1	Human_Canonical_pSP_2023_0630	>sp|P02545|LMNA_HUMAN Prelamin-A/C OS=Homo sapiens OX=9606 GN=LMNA PE=1 SV=1	30	31
P02545	LMNA	P02545	LMNA_HUMAN	Prelamin-A/C		TRUE	Medulla_Doxo / Cortex_Control	Medulla_Doxo	Cortex_Control	372	P02545	20404.5	1.58083e+06	6.27565	6.27565	7647.44	77.4744	0	2.36782e-30	2.14288e-28	185.468	0.236362	Homo sapiens	0.22	74139.5	mitotic nuclear envelope disassembly,mitotic nuclear envelope reassembly,regulation of cell migration,establishment or maintenance of microtubule cytoskeleton polarity,protein localization to nucleus,sterol regulatory element binding protein import into nucleus,IRE1-mediated unfolded protein response,ventricular cardiac muscle cell development,cellular response to hypoxia,negative regulation of m…	structural molecule activity,protein binding	nucleus,nuclear envelope,lamin filament,nucleoplasm,cytosol,nuclear speck,extracellular matrix,nuclear membrane	sp	9606	1	1	Human_Canonical_pSP_2023_0630	>sp|P02545|LMNA_HUMAN Prelamin-A/C OS=Homo sapiens OX=9606 GN=LMNA PE=1 SV=1	30	31
P02545	LMNA	P02545	LMNA_HUMAN	Prelamin-A/C		TRUE	Medulla_Control / Cortex_Doxo	Medulla_Control	Cortex_Doxo	310	P02545	13734.1	62362.2	2.18291	2.18291	354.069	4.54069	0	0.747547	0.290149	241.978	0.0741618	Homo sapiens	0.22	74139.5	mitotic nuclear envelope disassembly,mitotic nuclear envelope reassembly,regulation of cell migration,establishment or maintenance of microtubule cytoskeleton polarity,protein localization to nucleus,sterol regulatory element binding protein import into nucleus,IRE1-mediated unfolded protein response,ventricular cardiac muscle cell development,cellular response to hypoxia,negative regulation of m…	structural molecule activity,protein binding	nucleus,nuclear envelope,lamin filament,nucleoplasm,cytosol,nuclear speck,extracellular matrix,nuclear membrane	sp	9606	1	1	Human_Canonical_pSP_2023_0630	>sp|P02545|LMNA_HUMAN Prelamin-A/C OS=Homo sapiens OX=9606 GN=LMNA PE=1 SV=1	30	31
P02545	LMNA	P02545	LMNA_HUMAN	Prelamin-A/C		TRUE	Medulla_Doxo / Cortex_Doxo	Medulla_Doxo	Cortex_Doxo	372	P02545	13734.1	1.58083e+06	6.84677	6.84677	11410.2	115.102	0	1.97808e-28	1.53443e-26	216.016	0.245981	Homo sapiens	0.22	74139.5	mitotic nuclear envelope disassembly,mitotic nuclear envelope reassembly,regulation of cell migration,establishment or maintenance of microtubule cytoskeleton polarity,protein localization to nucleus,sterol regulatory element binding protein import into nucleus,IRE1-mediated unfolded protein response,ventricular cardiac muscle cell development,cellular response to hypoxia,negative regulation of m…	structural molecule activity,protein binding	nucleus,nuclear envelope,lamin filament,nucleoplasm,cytosol,nuclear speck,extracellular matrix,nuclear membrane	sp	9606	1	1	Human_Canonical_pSP_2023_0630	>sp|P02545|LMNA_HUMAN Prelamin-A/C OS=Homo sapiens OX=9606 GN=LMNA PE=1 SV=1	30	31
P02545	LMNA	P02545	LMNA_HUMAN	Prelamin-A/C		TRUE	Medulla_Doxo / Medulla_Control	Medulla_Doxo	Medulla_Control	310	P02545	62362.2	1.58083e+06	4.66386	4.66386	2434.91	25.3491	0	3.24987e-29	2.71489e-27	190.214	0.237877	Homo sapiens	0.22	74139.5	mitotic nuclear envelope disassembly,mitotic nuclear envelope reassembly,regulation of cell migration,establishment or maintenance of microtubule cytoskeleton polarity,protein localization to nucleus,sterol regulatory element binding protein import into nucleus,IRE1-mediated unfolded protein response,ventricular cardiac muscle cell development,cellular response to hypoxia,negative regulation of m…	structural molecule activity,protein binding	nucleus,nuclear envelope,lamin filament,nucleoplasm,cytosol,nuclear speck,extracellular matrix,nuclear membrane	sp	9606	1	1	Human_Canonical_pSP_2023_0630	>sp|P02545|LMNA_HUMAN Prelamin-A/C OS=Homo sapiens OX=9606 GN=LMNA PE=1 SV=1	30	31
P02647	APOA1	P02647	APOA1_HUMAN	Apolipoprotein A-I		TRUE	Cortex_Doxo / Cortex_Control	Cortex_Doxo	Cortex_Control	24	P02647	2.36839	1794.25	9.56526	9.56526	75658.1	757.581	0	0.0334576	0.0357357	11	0.76006	Homo sapiens	0	30777.8	retinoid metabolic process,regulation of protein phosphorylation,endothelial cell proliferation,platelet degranulation,negative regulation of cytokine secretion involved in immune response,phosphatidylcholine biosynthetic process,cholesterol biosynthetic process,receptor-mediated endocytosis,G-protein coupled receptor signaling pathway,integrin-mediated signaling pathway,response to nutrient,chol…	beta-amyloid binding,protein binding,phospholipid binding,phospholipid transporter activity,high-density lipoprotein particle binding,cholesterol binding,cholesterol transporter activity,enzyme binding,phosphatidylcholine binding,apolipoprotein receptor binding,apolipoprotein A-I receptor binding,identical protein binding,chemorepellent activity,lipase inhibitor activity,phosphatidylcholine-stero…	extracellular region,extracellular space,nucleus,early endosome,endoplasmic reticulum lumen,cytosol,plasma membrane,cell surface,endocytic vesicle,cytoplasmic vesicle,very-low-density lipoprotein particle,high-density lipoprotein particle,discoidal high-density lipoprotein particle,spherical high-density lipoprotein particle,secretory granule lumen,chylomicron,extracellular exosome,endocytic vesi…	sp	9606	1	1	Human_Canonical_pSP_2023_0630	>sp|P02647|APOA1_HUMAN Apolipoprotein A-I OS=Homo sapiens OX=9606 GN=APOA1 PE=1 SV=1	2	2
P02647	APOA1	P02647	APOA1_HUMAN	Apolipoprotein A-I		TRUE	Medulla_Control / Cortex_Control	Medulla_Control	Cortex_Control	20	P02647	2.36839	2.47573	0.0639463	0.0639463	4.53212	1.04532	0	0.662377	0.266423	16.13	0.000216712	Homo sapiens	0	30777.8	retinoid metabolic process,regulation of protein phosphorylation,endothelial cell proliferation,platelet degranulation,negative regulation of cytokine secretion involved in immune response,phosphatidylcholine biosynthetic process,cholesterol biosynthetic process,receptor-mediated endocytosis,G-protein coupled receptor signaling pathway,integrin-mediated signaling pathway,response to nutrient,chol…	beta-amyloid binding,protein binding,phospholipid binding,phospholipid transporter activity,high-density lipoprotein particle binding,cholesterol binding,cholesterol transporter activity,enzyme binding,phosphatidylcholine binding,apolipoprotein receptor binding,apolipoprotein A-I receptor binding,identical protein binding,chemorepellent activity,lipase inhibitor activity,phosphatidylcholine-stero…	extracellular region,extracellular space,nucleus,early endosome,endoplasmic reticulum lumen,cytosol,plasma membrane,cell surface,endocytic vesicle,cytoplasmic vesicle,very-low-density lipoprotein particle,high-density lipoprotein particle,discoidal high-density lipoprotein particle,spherical high-density lipoprotein particle,secretory granule lumen,chylomicron,extracellular exosome,endocytic vesi…	sp	9606	1	1	Human_Canonical_pSP_2023_0630	>sp|P02647|APOA1_HUMAN Apolipoprotein A-I OS=Homo sapiens OX=9606 GN=APOA1 PE=1 SV=1	2	2
P02647	APOA1	P02647	APOA1_HUMAN	Apolipoprotein A-I		TRUE	Medulla_Doxo / Cortex_Control	Medulla_Doxo	Cortex_Control	24	P02647	2.36839	1421.07	9.22886	9.22886	59901.5	600.015	0	0.157763	0.103913	11	1.19634	Homo sapiens	0	30777.8	retinoid metabolic process,regulation of protein phosphorylation,endothelial cell proliferation,platelet degranulation,negative regulation of cytokine secretion involved in immune response,phosphatidylcholine biosynthetic process,cholesterol biosynthetic process,receptor-mediated endocytosis,G-protein coupled receptor signaling pathway,integrin-mediated signaling pathway,response to nutrient,chol…	beta-amyloid binding,protein binding,phospholipid binding,phospholipid transporter activity,high-density lipoprotein particle binding,cholesterol binding,cholesterol transporter activity,enzyme binding,phosphatidylcholine binding,apolipoprotein receptor binding,apolipoprotein A-I receptor binding,identical protein binding,chemorepellent activity,lipase inhibitor activity,phosphatidylcholine-stero…	extracellular region,extracellular space,nucleus,early endosome,endoplasmic reticulum lumen,cytosol,plasma membrane,cell surface,endocytic vesicle,cytoplasmic vesicle,very-low-density lipoprotein particle,high-density lipoprotein particle,discoidal high-density lipoprotein particle,spherical high-density lipoprotein particle,secretory granule lumen,chylomicron,extracellular exosome,endocytic vesi…	sp	9606	1	1	Human_Canonical_pSP_2023_0630	>sp|P02647|APOA1_HUMAN Apolipoprotein A-I OS=Homo sapiens OX=9606 GN=APOA1 PE=1 SV=1	2	2
P02647	APOA1	P02647	APOA1_HUMAN	Apolipoprotein A-I		TRUE	Medulla_Control / Cortex_Doxo	Medulla_Control	Cortex_Doxo	20	P02647	1794.25	2.47573	-9.50131	9.50131	-99.862	0.00137981	0	0.0334652	0.0357357	11	0.76006	Homo sapiens	0	30777.8	retinoid metabolic process,regulation of protein phosphorylation,endothelial cell proliferation,platelet degranulation,negative regulation of cytokine secretion involved in immune response,phosphatidylcholine biosynthetic process,cholesterol biosynthetic process,receptor-mediated endocytosis,G-protein coupled receptor signaling pathway,integrin-mediated signaling pathway,response to nutrient,chol…	beta-amyloid binding,protein binding,phospholipid binding,phospholipid transporter activity,high-density lipoprotein particle binding,cholesterol binding,cholesterol transporter activity,enzyme binding,phosphatidylcholine binding,apolipoprotein receptor binding,apolipoprotein A-I receptor binding,identical protein binding,chemorepellent activity,lipase inhibitor activity,phosphatidylcholine-stero…	extracellular region,extracellular space,nucleus,early endosome,endoplasmic reticulum lumen,cytosol,plasma membrane,cell surface,endocytic vesicle,cytoplasmic vesicle,very-low-density lipoprotein particle,high-density lipoprotein particle,discoidal high-density lipoprotein particle,spherical high-density lipoprotein particle,secretory granule lumen,chylomicron,extracellular exosome,endocytic vesi…	sp	9606	1	1	Human_Canonical_pSP_2023_0630	>sp|P02647|APOA1_HUMAN Apolipoprotein A-I OS=Homo sapiens OX=9606 GN=APOA1 PE=1 SV=1	2	2
P02647	APOA1	P02647	APOA1_HUMAN	Apolipoprotein A-I		TRUE	Medulla_Doxo / Cortex_Doxo	Medulla_Doxo	Cortex_Doxo	24	P02647	1794.25	1421.07	-0.336401	0.336401	-20.7985	0.792015	0	0.981723	0.349558	18.6359	1.41736	Homo sapiens	0	30777.8	retinoid metabolic process,regulation of protein phosphorylation,endothelial cell proliferation,platelet degranulation,negative regulation of cytokine secretion involved in immune response,phosphatidylcholine biosynthetic process,cholesterol biosynthetic process,receptor-mediated endocytosis,G-protein coupled receptor signaling pathway,integrin-mediated signaling pathway,response to nutrient,chol…	beta-amyloid binding,protein binding,phospholipid binding,phospholipid transporter activity,high-density lipoprotein particle binding,cholesterol binding,cholesterol transporter activity,enzyme binding,phosphatidylcholine binding,apolipoprotein receptor binding,apolipoprotein A-I receptor binding,identical protein binding,chemorepellent activity,lipase inhibitor activity,phosphatidylcholine-stero…	extracellular region,extracellular space,nucleus,early endosome,endoplasmic reticulum lumen,cytosol,plasma membrane,cell surface,endocytic vesicle,cytoplasmic vesicle,very-low-density lipoprotein particle,high-density lipoprotein particle,discoidal high-density lipoprotein particle,spherical high-density lipoprotein particle,secretory granule lumen,chylomicron,extracellular exosome,endocytic vesi…	sp	9606	1	1	Human_Canonical_pSP_2023_0630	>sp|P02647|APOA1_HUMAN Apolipoprotein A-I OS=Homo sapiens OX=9606 GN=APOA1 PE=1 SV=1	2	2
P02647	APOA1	P02647	APOA1_HUMAN	Apolipoprotein A-I		TRUE	Medulla_Doxo / Medulla_Control	Medulla_Doxo	Medulla_Control	20	P02647	2.47573	1421.07	9.16491	9.16491	57300.1	574.001	0	0.157783	0.103913	11	1.19634	Homo sapiens	0	30777.8	retinoid metabolic process,regulation of protein phosphorylation,endothelial cell proliferation,platelet degranulation,negative regulation of cytokine secretion involved in immune response,phosphatidylcholine biosynthetic process,cholesterol biosynthetic process,receptor-mediated endocytosis,G-protein coupled receptor signaling pathway,integrin-mediated signaling pathway,response to nutrient,chol…	beta-amyloid binding,protein binding,phospholipid binding,phospholipid transporter activity,high-density lipoprotein particle binding,cholesterol binding,cholesterol transporter activity,enzyme binding,phosphatidylcholine binding,apolipoprotein receptor binding,apolipoprotein A-I receptor binding,identical protein binding,chemorepellent activity,lipase inhibitor activity,phosphatidylcholine-stero…	extracellular region,extracellular space,nucleus,early endosome,endoplasmic reticulum lumen,cytosol,plasma membrane,cell surface,endocytic vesicle,cytoplasmic vesicle,very-low-density lipoprotein particle,high-density lipoprotein particle,discoidal high-density lipoprotein particle,spherical high-density lipoprotein particle,secretory granule lumen,chylomicron,extracellular exosome,endocytic vesi…	sp	9606	1	1	Human_Canonical_pSP_2023_0630	>sp|P02647|APOA1_HUMAN Apolipoprotein A-I OS=Homo sapiens OX=9606 GN=APOA1 PE=1 SV=1	2	2
P02652	APOA2	P02652	APOA2_HUMAN	Apolipoprotein A-II		TRUE	Cortex_Doxo / Cortex_Control	Cortex_Doxo	Cortex_Control	48	P02652	33913.6	88318.2	1.38085	1.38085	160.421	2.60421	0	0.0100768	0.0143239	39.8385	0.236293	Homo sapiens	0.21	11175	retinoid metabolic process,acute inflammatory response,negative regulation of cytokine secretion involved in immune response,triglyceride metabolic process,phosphatidylcholine biosynthetic process,cholesterol metabolic process,phospholipid catabolic process,response to glucose,positive regulation of cholesterol esterification,negative regulation of very-low-density lipoprotein particle remodeling…	lipid transporter activity,protein binding,phospholipid binding,high-density lipoprotein particle binding,lipid binding,cholesterol binding,phosphatidylcholine binding,apolipoprotein receptor binding,protein homodimerization activity,protein heterodimerization activity,lipase inhibitor activity,phosphatidylcholine-sterol O-acyltransferase activator activity,high-density lipoprotein particle recep…	extracellular region,early endosome,endoplasmic reticulum lumen,cytosol,very-low-density lipoprotein particle,high-density lipoprotein particle,spherical high-density lipoprotein particle,chylomicron,extracellular exosome,blood microparticle	sp	9606	1	1	Human_Canonical_pSP_2023_0630	>sp|P02652|APOA2_HUMAN Apolipoprotein A-II OS=Homo sapiens OX=9606 GN=APOA2 PE=1 SV=1	3	4
P02652	APOA2	P02652	APOA2_HUMAN	Apolipoprotein A-II		TRUE	Medulla_Control / Cortex_Control	Medulla_Control	Cortex_Control	40	P02652	33913.6	33104.2	-0.0348479	0.0348479	-2.38654	0.976135	0	0.203242	0.120022	31.5792	0.143228	Homo sapiens	0.21	11175	retinoid metabolic process,acute inflammatory response,negative regulation of cytokine secretion involved in immune response,triglyceride metabolic process,phosphatidylcholine biosynthetic process,cholesterol metabolic process,phospholipid catabolic process,response to glucose,positive regulation of cholesterol esterification,negative regulation of very-low-density lipoprotein particle remodeling…	lipid transporter activity,protein binding,phospholipid binding,high-density lipoprotein particle binding,lipid binding,cholesterol binding,phosphatidylcholine binding,apolipoprotein receptor binding,protein homodimerization activity,protein heterodimerization activity,lipase inhibitor activity,phosphatidylcholine-sterol O-acyltransferase activator activity,high-density lipoprotein particle recep…	extracellular region,early endosome,endoplasmic reticulum lumen,cytosol,very-low-density lipoprotein particle,high-density lipoprotein particle,spherical high-density lipoprotein particle,chylomicron,extracellular exosome,blood microparticle	sp	9606	1	1	Human_Canonical_pSP_2023_0630	>sp|P02652|APOA2_HUMAN Apolipoprotein A-II OS=Homo sapiens OX=9606 GN=APOA2 PE=1 SV=1	3	4
P02652	APOA2	P02652	APOA2_HUMAN	Apolipoprotein A-II		TRUE	Medulla_Doxo / Cortex_Control	Medulla_Doxo	Cortex_Control	48	P02652	33913.6	90504.7	1.41613	1.41613	166.869	2.66869	0	0.00166633	0.00333881	38.739	0.244416	Homo sapiens	0.21	11175	retinoid metabolic process,acute inflammatory response,negative regulation of cytokine secretion involved in immune response,triglyceride metabolic process,phosphatidylcholine biosynthetic process,cholesterol metabolic process,phospholipid catabolic process,response to glucose,positive regulation of cholesterol esterification,negative regulation of very-low-density lipoprotein particle remodeling…	lipid transporter activity,protein binding,phospholipid binding,high-density lipoprotein particle binding,lipid binding,cholesterol binding,phosphatidylcholine binding,apolipoprotein receptor binding,protein homodimerization activity,protein heterodimerization activity,lipase inhibitor activity,phosphatidylcholine-sterol O-acyltransferase activator activity,high-density lipoprotein particle recep…	extracellular region,early endosome,endoplasmic reticulum lumen,cytosol,very-low-density lipoprotein particle,high-density lipoprotein particle,spherical high-density lipoprotein particle,chylomicron,extracellular exosome,blood microparticle	sp	9606	1	1	Human_Canonical_pSP_2023_0630	>sp|P02652|APOA2_HUMAN Apolipoprotein A-II OS=Homo sapiens OX=9606 GN=APOA2 PE=1 SV=1	3	4
P02652	APOA2	P02652	APOA2_HUMAN	Apolipoprotein A-II		TRUE	Medulla_Control / Cortex_Doxo	Medulla_Control	Cortex_Doxo	40	P02652	88318.2	33104.2	-1.4157	1.4157	-62.5171	0.374829	0	0.0004397	0.00111309	27.073	0.206088	Homo sapiens	0.21	11175	retinoid metabolic process,acute inflammatory response,negative regulation of cytokine secretion involved in immune response,triglyceride metabolic process,phosphatidylcholine biosynthetic process,cholesterol metabolic process,phospholipid catabolic process,response to glucose,positive regulation of cholesterol esterification,negative regulation of very-low-density lipoprotein particle remodeling…	lipid transporter activity,protein binding,phospholipid binding,high-density lipoprotein particle binding,lipid binding,cholesterol binding,phosphatidylcholine binding,apolipoprotein receptor binding,protein homodimerization activity,protein heterodimerization activity,lipase inhibitor activity,phosphatidylcholine-sterol O-acyltransferase activator activity,high-density lipoprotein particle recep…	extracellular region,early endosome,endoplasmic reticulum lumen,cytosol,very-low-density lipoprotein particle,high-density lipoprotein particle,spherical high-density lipoprotein particle,chylomicron,extracellular exosome,blood microparticle	sp	9606	1	1	Human_Canonical_pSP_2023_0630	>sp|P02652|APOA2_HUMAN Apolipoprotein A-II OS=Homo sapiens OX=9606 GN=APOA2 PE=1 SV=1	3	4
P02652	APOA2	P02652	APOA2_HUMAN	Apolipoprotein A-II		TRUE	Medulla_Doxo / Cortex_Doxo	Medulla_Doxo	Cortex_Doxo	48	P02652	88318.2	90504.7	0.0352818	0.0352818	2.4757	1.02476	0	0.514845	0.219608	45.8951	0.285828	Homo sapiens	0.21	11175	retinoid metabolic process,acute inflammatory response,negative regulation of cytokine secretion involved in immune response,triglyceride metabolic process,phosphatidylcholine biosynthetic process,cholesterol metabolic process,phospholipid catabolic process,response to glucose,positive regulation of cholesterol esterification,negative regulation of very-low-density lipoprotein particle remodeling…	lipid transporter activity,protein binding,phospholipid binding,high-density lipoprotein particle binding,lipid binding,cholesterol binding,phosphatidylcholine binding,apolipoprotein receptor binding,protein homodimerization activity,protein heterodimerization activity,lipase inhibitor activity,phosphatidylcholine-sterol O-acyltransferase activator activity,high-density lipoprotein particle recep…	extracellular region,early endosome,endoplasmic reticulum lumen,cytosol,very-low-density lipoprotein particle,high-density lipoprotein particle,spherical high-density lipoprotein particle,chylomicron,extracellular exosome,blood microparticle	sp	9606	1	1	Human_Canonical_pSP_2023_0630	>sp|P02652|APOA2_HUMAN Apolipoprotein A-II OS=Homo sapiens OX=9606 GN=APOA2 PE=1 SV=1	3	4
P02652	APOA2	P02652	APOA2_HUMAN	Apolipoprotein A-II		TRUE	Medulla_Doxo / Medulla_Control	Medulla_Doxo	Medulla_Control	40	P02652	33104.2	90504.7	1.45098	1.45098	173.393	2.73393	0	6.98111e-05	0.00023185	26.7181	0.215355	Homo sapiens	0.21	11175	retinoid metabolic process,acute inflammatory response,negative regulation of cytokine secretion involved in immune response,triglyceride metabolic process,phosphatidylcholine biosynthetic process,cholesterol metabolic process,phospholipid catabolic process,response to glucose,positive regulation of cholesterol esterification,negative regulation of very-low-density lipoprotein particle remodeling…	lipid transporter activity,protein binding,phospholipid binding,high-density lipoprotein particle binding,lipid binding,cholesterol binding,phosphatidylcholine binding,apolipoprotein receptor binding,protein homodimerization activity,protein heterodimerization activity,lipase inhibitor activity,phosphatidylcholine-sterol O-acyltransferase activator activity,high-density lipoprotein particle recep…	extracellular region,early endosome,endoplasmic reticulum lumen,cytosol,very-low-density lipoprotein particle,high-density lipoprotein particle,spherical high-density lipoprotein particle,chylomicron,extracellular exosome,blood microparticle	sp	9606	1	1	Human_Canonical_pSP_2023_0630	>sp|P02652|APOA2_HUMAN Apolipoprotein A-II OS=Homo sapiens OX=9606 GN=APOA2 PE=1 SV=1	3	4
P02675	FGB	P02675	FIBB_HUMAN	Fibrinogen beta chain		TRUE	Cortex_Doxo / Cortex_Control	Cortex_Doxo	Cortex_Control	36	P02675	8350.21	35605.7	2.09222	2.09222	326.405	4.26405	0	0.000384019	0.000992574	18.5408	0.295852	Homo sapiens	0.047	55928.2	toll-like receptor signaling pathway,adaptive immune response,platelet degranulation,cell-matrix adhesion,blood coagulation,extracellular matrix organization,plasminogen activation,positive regulation of heterotypic cell-cell adhesion,fibrinolysis,induction of bacterial agglutination,cellular protein complex assembly,cellular response to leptin stimulus,innate immune response,positive regulation …	structural molecule activity,protein binding,protein binding, bridging,chaperone binding,receptor binding,cell adhesion molecule binding	extracellular region,fibrinogen complex,extracellular space,plasma membrane,cell cortex,external side of plasma membrane,cell surface,platelet alpha granule,platelet alpha granule lumen,extracellular exosome,blood microparticle,extracellular vesicle	sp	9606	1	2	Human_Canonical_pSP_2023_0630	>sp|P02675|FIBB_HUMAN Fibrinogen beta chain OS=Homo sapiens OX=9606 GN=FGB PE=1 SV=2	3	3
P02675	FGB	P02675	FIBB_HUMAN	Fibrinogen beta chain		TRUE	Medulla_Control / Cortex_Control	Medulla_Control	Cortex_Control	30	P02675	8350.21	7589.82	-0.137747	0.137747	-9.10626	0.908937	0	0.896604	0.330184	23.5595	0.098095	Homo sapiens	0.047	55928.2	toll-like receptor signaling pathway,adaptive immune response,platelet degranulation,cell-matrix adhesion,blood coagulation,extracellular matrix organization,plasminogen activation,positive regulation of heterotypic cell-cell adhesion,fibrinolysis,induction of bacterial agglutination,cellular protein complex assembly,cellular response to leptin stimulus,innate immune response,positive regulation …	structural molecule activity,protein binding,protein binding, bridging,chaperone binding,receptor binding,cell adhesion molecule binding	extracellular region,fibrinogen complex,extracellular space,plasma membrane,cell cortex,external side of plasma membrane,cell surface,platelet alpha granule,platelet alpha granule lumen,extracellular exosome,blood microparticle,extracellular vesicle	sp	9606	1	2	Human_Canonical_pSP_2023_0630	>sp|P02675|FIBB_HUMAN Fibrinogen beta chain OS=Homo sapiens OX=9606 GN=FGB PE=1 SV=2	3	3
P02675	FGB	P02675	FIBB_HUMAN	Fibrinogen beta chain		TRUE	Medulla_Doxo / Cortex_Control	Medulla_Doxo	Cortex_Control	36	P02675	8350.21	30637.6	1.87542	1.87542	266.908	3.66908	0	2.3497e-06	1.15465e-05	22.3942	0.164764	Homo sapiens	0.047	55928.2	toll-like receptor signaling pathway,adaptive immune response,platelet degranulation,cell-matrix adhesion,blood coagulation,extracellular matrix organization,plasminogen activation,positive regulation of heterotypic cell-cell adhesion,fibrinolysis,induction of bacterial agglutination,cellular protein complex assembly,cellular response to leptin stimulus,innate immune response,positive regulation …	structural molecule activity,protein binding,protein binding, bridging,chaperone binding,receptor binding,cell adhesion molecule binding	extracellular region,fibrinogen complex,extracellular space,plasma membrane,cell cortex,external side of plasma membrane,cell surface,platelet alpha granule,platelet alpha granule lumen,extracellular exosome,blood microparticle,extracellular vesicle	sp	9606	1	2	Human_Canonical_pSP_2023_0630	>sp|P02675|FIBB_HUMAN Fibrinogen beta chain OS=Homo sapiens OX=9606 GN=FGB PE=1 SV=2	3	3
P02675	FGB	P02675	FIBB_HUMAN	Fibrinogen beta chain		TRUE	Medulla_Control / Cortex_Doxo	Medulla_Control	Cortex_Doxo	30	P02675	35605.7	7589.82	-2.22997	2.22997	-78.6837	0.213163	0	0.000437105	0.0011091	19.3017	0.299244	Homo sapiens	0.047	55928.2	toll-like receptor signaling pathway,adaptive immune response,platelet degranulation,cell-matrix adhesion,blood coagulation,extracellular matrix organization,plasminogen activation,positive regulation of heterotypic cell-cell adhesion,fibrinolysis,induction of bacterial agglutination,cellular protein complex assembly,cellular response to leptin stimulus,innate immune response,positive regulation …	structural molecule activity,protein binding,protein binding, bridging,chaperone binding,receptor binding,cell adhesion molecule binding	extracellular region,fibrinogen complex,extracellular space,plasma membrane,cell cortex,external side of plasma membrane,cell surface,platelet alpha granule,platelet alpha granule lumen,extracellular exosome,blood microparticle,extracellular vesicle	sp	9606	1	2	Human_Canonical_pSP_2023_0630	>sp|P02675|FIBB_HUMAN Fibrinogen beta chain OS=Homo sapiens OX=9606 GN=FGB PE=1 SV=2	3	3
P02675	FGB	P02675	FIBB_HUMAN	Fibrinogen beta chain		TRUE	Medulla_Doxo / Cortex_Doxo	Medulla_Doxo	Cortex_Doxo	36	P02675	35605.7	30637.6	-0.216803	0.216803	-13.953	0.86047	0	0.46132	0.202749	25.7962	0.327218	Homo sapiens	0.047	55928.2	toll-like receptor signaling pathway,adaptive immune response,platelet degranulation,cell-matrix adhesion,blood coagulation,extracellular matrix organization,plasminogen activation,positive regulation of heterotypic cell-cell adhesion,fibrinolysis,induction of bacterial agglutination,cellular protein complex assembly,cellular response to leptin stimulus,innate immune response,positive regulation …	structural molecule activity,protein binding,protein binding, bridging,chaperone binding,receptor binding,cell adhesion molecule binding	extracellular region,fibrinogen complex,extracellular space,plasma membrane,cell cortex,external side of plasma membrane,cell surface,platelet alpha granule,platelet alpha granule lumen,extracellular exosome,blood microparticle,extracellular vesicle	sp	9606	1	2	Human_Canonical_pSP_2023_0630	>sp|P02675|FIBB_HUMAN Fibrinogen beta chain OS=Homo sapiens OX=9606 GN=FGB PE=1 SV=2	3	3
P02675	FGB	P02675	FIBB_HUMAN	Fibrinogen beta chain		TRUE	Medulla_Doxo / Medulla_Control	Medulla_Doxo	Medulla_Control	30	P02675	7589.82	30637.6	2.01317	2.01317	303.667	4.03667	0	3.42599e-06	1.61066e-05	24.2082	0.170779	Homo sapiens	0.047	55928.2	toll-like receptor signaling pathway,adaptive immune response,platelet degranulation,cell-matrix adhesion,blood coagulation,extracellular matrix organization,plasminogen activation,positive regulation of heterotypic cell-cell adhesion,fibrinolysis,induction of bacterial agglutination,cellular protein complex assembly,cellular response to leptin stimulus,innate immune response,positive regulation …	structural molecule activity,protein binding,protein binding, bridging,chaperone binding,receptor binding,cell adhesion molecule binding	extracellular region,fibrinogen complex,extracellular space,plasma membrane,cell cortex,external side of plasma membrane,cell surface,platelet alpha granule,platelet alpha granule lumen,extracellular exosome,blood microparticle,extracellular vesicle	sp	9606	1	2	Human_Canonical_pSP_2023_0630	>sp|P02675|FIBB_HUMAN Fibrinogen beta chain OS=Homo sapiens OX=9606 GN=FGB PE=1 SV=2	3	3
P02679	FGG	P02679	FIBG_HUMAN	Fibrinogen gamma chain		TRUE	Cortex_Doxo / Cortex_Control	Cortex_Doxo	Cortex_Control	24	P02679	159.26	4682.54	4.87783	4.87783	2840.18	29.4018	0	0.0278748	0.0310802	11.0843	0.660815	Homo sapiens	0.02	51511.7	toll-like receptor signaling pathway,platelet degranulation,cell-matrix adhesion,blood coagulation,protein secretion,extracellular matrix organization,plasminogen activation,positive regulation of heterotypic cell-cell adhesion,platelet maturation,fibrinolysis,cellular protein complex assembly,positive regulation of vasoconstriction,positive regulation of exocytosis,positive regulation of protein…	receptor binding,structural molecule activity,protein binding,protein binding, bridging,protein homodimerization activity,metal ion binding,cell adhesion molecule binding	extracellular region,fibrinogen complex,extracellular space,plasma membrane,cell cortex,external side of plasma membrane,cell surface,platelet alpha granule,platelet alpha granule lumen,extracellular exosome,blood microparticle	sp	9606	1	3	Human_Canonical_pSP_2023_0630	>sp|P02679|FIBG_HUMAN Fibrinogen gamma chain OS=Homo sapiens OX=9606 GN=FGG PE=1 SV=3	2	2
P02679	FGG	P02679	FIBG_HUMAN	Fibrinogen gamma chain		TRUE	Medulla_Control / Cortex_Control	Medulla_Control	Cortex_Control	20	P02679	159.26	77.452	-1.04001	1.04001	-51.3677	0.486323	0	0.672309	0.26932	16.2958	0.0606359	Homo sapiens	0.02	51511.7	toll-like receptor signaling pathway,platelet degranulation,cell-matrix adhesion,blood coagulation,protein secretion,extracellular matrix organization,plasminogen activation,positive regulation of heterotypic cell-cell adhesion,platelet maturation,fibrinolysis,cellular protein complex assembly,positive regulation of vasoconstriction,positive regulation of exocytosis,positive regulation of protein…	receptor binding,structural molecule activity,protein binding,protein binding, bridging,protein homodimerization activity,metal ion binding,cell adhesion molecule binding	extracellular region,fibrinogen complex,extracellular space,plasma membrane,cell cortex,external side of plasma membrane,cell surface,platelet alpha granule,platelet alpha granule lumen,extracellular exosome,blood microparticle	sp	9606	1	3	Human_Canonical_pSP_2023_0630	>sp|P02679|FIBG_HUMAN Fibrinogen gamma chain OS=Homo sapiens OX=9606 GN=FGG PE=1 SV=3	2	2
P02679	FGG	P02679	FIBG_HUMAN	Fibrinogen gamma chain		TRUE	Medulla_Doxo / Cortex_Control	Medulla_Doxo	Cortex_Control	24	P02679	159.26	1625.85	3.35174	3.35174	920.878	10.2088	0	0.0873983	0.070255	11.0391	0.968991	Homo sapiens	0.02	51511.7	toll-like receptor signaling pathway,platelet degranulation,cell-matrix adhesion,blood coagulation,protein secretion,extracellular matrix organization,plasminogen activation,positive regulation of heterotypic cell-cell adhesion,platelet maturation,fibrinolysis,cellular protein complex assembly,positive regulation of vasoconstriction,positive regulation of exocytosis,positive regulation of protein…	receptor binding,structural molecule activity,protein binding,protein binding, bridging,protein homodimerization activity,metal ion binding,cell adhesion molecule binding	extracellular region,fibrinogen complex,extracellular space,plasma membrane,cell cortex,external side of plasma membrane,cell surface,platelet alpha granule,platelet alpha granule lumen,extracellular exosome,blood microparticle	sp	9606	1	3	Human_Canonical_pSP_2023_0630	>sp|P02679|FIBG_HUMAN Fibrinogen gamma chain OS=Homo sapiens OX=9606 GN=FGG PE=1 SV=3	2	2
P02679	FGG	P02679	FIBG_HUMAN	Fibrinogen gamma chain		TRUE	Medulla_Control / Cortex_Doxo	Medulla_Control	Cortex_Doxo	20	P02679	4682.54	77.452	-5.91785	5.91785	-98.3459	0.0165406	0	0.0299325	0.0329015	11.1015	0.661074	Homo sapiens	0.02	51511.7	toll-like receptor signaling pathway,platelet degranulation,cell-matrix adhesion,blood coagulation,protein secretion,extracellular matrix organization,plasminogen activation,positive regulation of heterotypic cell-cell adhesion,platelet maturation,fibrinolysis,cellular protein complex assembly,positive regulation of vasoconstriction,positive regulation of exocytosis,positive regulation of protein…	receptor binding,structural molecule activity,protein binding,protein binding, bridging,protein homodimerization activity,metal ion binding,cell adhesion molecule binding	extracellular region,fibrinogen complex,extracellular space,plasma membrane,cell cortex,external side of plasma membrane,cell surface,platelet alpha granule,platelet alpha granule lumen,extracellular exosome,blood microparticle	sp	9606	1	3	Human_Canonical_pSP_2023_0630	>sp|P02679|FIBG_HUMAN Fibrinogen gamma chain OS=Homo sapiens OX=9606 GN=FGG PE=1 SV=3	2	2
P02679	FGG	P02679	FIBG_HUMAN	Fibrinogen gamma chain		TRUE	Medulla_Doxo / Cortex_Doxo	Medulla_Doxo	Cortex_Doxo	24	P02679	4682.54	1625.85	-1.52609	1.52609	-65.2784	0.347216	0	0.902028	0.331283	19.401	1.17145	Homo sapiens	0.02	51511.7	toll-like receptor signaling pathway,platelet degranulation,cell-matrix adhesion,blood coagulation,protein secretion,extracellular matrix organization,plasminogen activation,positive regulation of heterotypic cell-cell adhesion,platelet maturation,fibrinolysis,cellular protein complex assembly,positive regulation of vasoconstriction,positive regulation of exocytosis,positive regulation of protein…	receptor binding,structural molecule activity,protein binding,protein binding, bridging,protein homodimerization activity,metal ion binding,cell adhesion molecule binding	extracellular region,fibrinogen complex,extracellular space,plasma membrane,cell cortex,external side of plasma membrane,cell surface,platelet alpha granule,platelet alpha granule lumen,extracellular exosome,blood microparticle	sp	9606	1	3	Human_Canonical_pSP_2023_0630	>sp|P02679|FIBG_HUMAN Fibrinogen gamma chain OS=Homo sapiens OX=9606 GN=FGG PE=1 SV=3	2	2
P02679	FGG	P02679	FIBG_HUMAN	Fibrinogen gamma chain		TRUE	Medulla_Doxo / Medulla_Control	Medulla_Doxo	Medulla_Control	20	P02679	77.452	1625.85	4.39175	4.39175	1999.18	20.9918	0	0.0914921	0.0723147	11.0471	0.969168	Homo sapiens	0.02	51511.7	toll-like receptor signaling pathway,platelet degranulation,cell-matrix adhesion,blood coagulation,protein secretion,extracellular matrix organization,plasminogen activation,positive regulation of heterotypic cell-cell adhesion,platelet maturation,fibrinolysis,cellular protein complex assembly,positive regulation of vasoconstriction,positive regulation of exocytosis,positive regulation of protein…	receptor binding,structural molecule activity,protein binding,protein binding, bridging,protein homodimerization activity,metal ion binding,cell adhesion molecule binding	extracellular region,fibrinogen complex,extracellular space,plasma membrane,cell cortex,external side of plasma membrane,cell surface,platelet alpha granule,platelet alpha granule lumen,extracellular exosome,blood microparticle	sp	9606	1	3	Human_Canonical_pSP_2023_0630	>sp|P02679|FIBG_HUMAN Fibrinogen gamma chain OS=Homo sapiens OX=9606 GN=FGG PE=1 SV=3	2	2
P02743	APCS	P02743	SAMP_HUMAN	Serum amyloid P-component		TRUE	Cortex_Doxo / Cortex_Control	Cortex_Doxo	Cortex_Control	72	P02743	484.724	314006	9.33941	9.33941	64680.3	647.803	0	0.000270915	0.000728252	35.0004	0.365771	Homo sapiens	0.072	25387.1	negative regulation of acute inflammatory response,protein folding,acute-phase response,cellular protein metabolic process,negative regulation by host of viral exo-alpha-sialidase activity,negative regulation by host of viral glycoprotein metabolic process,innate immune response,negative regulation of monocyte differentiation,negative regulation of viral entry into host cell,negative regulation o…	complement component C1q binding,calcium ion binding,carbohydrate binding,virion binding,unfolded protein binding	extracellular region,extracellular space,nucleus,extracellular exosome,blood microparticle,extracellular matrix	sp	9606	1	2	Human_Canonical_pSP_2023_0630	>sp|P02743|SAMP_HUMAN Serum amyloid P-component OS=Homo sapiens OX=9606 GN=APCS PE=1 SV=2	6	6
P02743	APCS	P02743	SAMP_HUMAN	Serum amyloid P-component		TRUE	Medulla_Control / Cortex_Control	Medulla_Control	Cortex_Control	60	P02743	484.724	1159.89	1.25875	1.25875	139.289	2.39289	0	0.127711	0.0898774	28.3994	0.0027892	Homo sapiens	0.072	25387.1	negative regulation of acute inflammatory response,protein folding,acute-phase response,cellular protein metabolic process,negative regulation by host of viral exo-alpha-sialidase activity,negative regulation by host of viral glycoprotein metabolic process,innate immune response,negative regulation of monocyte differentiation,negative regulation of viral entry into host cell,negative regulation o…	complement component C1q binding,calcium ion binding,carbohydrate binding,virion binding,unfolded protein binding	extracellular region,extracellular space,nucleus,extracellular exosome,blood microparticle,extracellular matrix	sp	9606	1	2	Human_Canonical_pSP_2023_0630	>sp|P02743|SAMP_HUMAN Serum amyloid P-component OS=Homo sapiens OX=9606 GN=APCS PE=1 SV=2	6	6
P02743	APCS	P02743	SAMP_HUMAN	Serum amyloid P-component		TRUE	Medulla_Doxo / Cortex_Control	Medulla_Doxo	Cortex_Control	72	P02743	484.724	485212	9.96724	9.96724	100001	1001.01	0	4.26641e-06	1.96327e-05	35.0004	0.399128	Homo sapiens	0.072	25387.1	negative regulation of acute inflammatory response,protein folding,acute-phase response,cellular protein metabolic process,negative regulation by host of viral exo-alpha-sialidase activity,negative regulation by host of viral glycoprotein metabolic process,innate immune response,negative regulation of monocyte differentiation,negative regulation of viral entry into host cell,negative regulation o…	complement component C1q binding,calcium ion binding,carbohydrate binding,virion binding,unfolded protein binding	extracellular region,extracellular space,nucleus,extracellular exosome,blood microparticle,extracellular matrix	sp	9606	1	2	Human_Canonical_pSP_2023_0630	>sp|P02743|SAMP_HUMAN Serum amyloid P-component OS=Homo sapiens OX=9606 GN=APCS PE=1 SV=2	6	6
P02743	APCS	P02743	SAMP_HUMAN	Serum amyloid P-component		TRUE	Medulla_Control / Cortex_Doxo	Medulla_Control	Cortex_Doxo	60	P02743	314006	1159.89	-8.08066	8.08066	-99.6306	0.00369385	0	0.000280528	0.0007467	35.0036	0.365779	Homo sapiens	0.072	25387.1	negative regulation of acute inflammatory response,protein folding,acute-phase response,cellular protein metabolic process,negative regulation by host of viral exo-alpha-sialidase activity,negative regulation by host of viral glycoprotein metabolic process,innate immune response,negative regulation of monocyte differentiation,negative regulation of viral entry into host cell,negative regulation o…	complement component C1q binding,calcium ion binding,carbohydrate binding,virion binding,unfolded protein binding	extracellular region,extracellular space,nucleus,extracellular exosome,blood microparticle,extracellular matrix	sp	9606	1	2	Human_Canonical_pSP_2023_0630	>sp|P02743|SAMP_HUMAN Serum amyloid P-component OS=Homo sapiens OX=9606 GN=APCS PE=1 SV=2	6	6
P02743	APCS	P02743	SAMP_HUMAN	Serum amyloid P-component		TRUE	Medulla_Doxo / Cortex_Doxo	Medulla_Doxo	Cortex_Doxo	72	P02743	314006	485212	0.627824	0.627824	54.5232	1.54523	0	0.207308	0.121038	69.4735	0.541378	Homo sapiens	0.072	25387.1	negative regulation of acute inflammatory response,protein folding,acute-phase response,cellular protein metabolic process,negative regulation by host of viral exo-alpha-sialidase activity,negative regulation by host of viral glycoprotein metabolic process,innate immune response,negative regulation of monocyte differentiation,negative regulation of viral entry into host cell,negative regulation o…	complement component C1q binding,calcium ion binding,carbohydrate binding,virion binding,unfolded protein binding	extracellular region,extracellular space,nucleus,extracellular exosome,blood microparticle,extracellular matrix	sp	9606	1	2	Human_Canonical_pSP_2023_0630	>sp|P02743|SAMP_HUMAN Serum amyloid P-component OS=Homo sapiens OX=9606 GN=APCS PE=1 SV=2	6	6
P02743	APCS	P02743	SAMP_HUMAN	Serum amyloid P-component		TRUE	Medulla_Doxo / Medulla_Control	Medulla_Doxo	Medulla_Control	60	P02743	1159.89	485212	8.70848	8.70848	41732.6	418.326	0	4.41128e-06	2.01059e-05	35.0031	0.399136	Homo sapiens	0.072	25387.1	negative regulation of acute inflammatory response,protein folding,acute-phase response,cellular protein metabolic process,negative regulation by host of viral exo-alpha-sialidase activity,negative regulation by host of viral glycoprotein metabolic process,innate immune response,negative regulation of monocyte differentiation,negative regulation of viral entry into host cell,negative regulation o…	complement component C1q binding,calcium ion binding,carbohydrate binding,virion binding,unfolded protein binding	extracellular region,extracellular space,nucleus,extracellular exosome,blood microparticle,extracellular matrix	sp	9606	1	2	Human_Canonical_pSP_2023_0630	>sp|P02743|SAMP_HUMAN Serum amyloid P-component OS=Homo sapiens OX=9606 GN=APCS PE=1 SV=2	6	6
P02749	APOH	P02749	APOH_HUMAN	Beta-2-glycoprotein 1		TRUE	Cortex_Doxo / Cortex_Control	Cortex_Doxo	Cortex_Control	144	P02749	73604	2.1751e+06	4.88515	4.88515	2855.13	29.5513	0	1.94058e-07	1.32546e-06	74.0814	0.28281	Homo sapiens	0.275	38298.2	negative regulation of endothelial cell proliferation,platelet degranulation,triglyceride metabolic process,blood coagulation, intrinsic pathway,negative regulation of endothelial cell migration,negative regulation of angiogenesis,positive regulation of blood coagulation,negative regulation of blood coagulation,plasminogen activation,negative regulation of myeloid cell apoptotic process,triglycer…	glycoprotein binding,protein binding,phospholipid binding,heparin binding,lipid binding,identical protein binding,lipoprotein lipase activator activity	extracellular region,extracellular space,cell surface,platelet dense granule lumen,very-low-density lipoprotein particle,high-density lipoprotein particle,chylomicron,extracellular exosome,extracellular matrix	sp	9606	1	3	Human_Canonical_pSP_2023_0630	>sp|P02749|APOH_HUMAN Beta-2-glycoprotein 1 OS=Homo sapiens OX=9606 GN=APOH PE=1 SV=3	11	12
P02749	APOH	P02749	APOH_HUMAN	Beta-2-glycoprotein 1		TRUE	Medulla_Control / Cortex_Control	Medulla_Control	Cortex_Control	120	P02749	73604	122247	0.73194	0.73194	66.0871	1.66087	0	0.672577	0.269328	114.235	0.0575679	Homo sapiens	0.275	38298.2	negative regulation of endothelial cell proliferation,platelet degranulation,triglyceride metabolic process,blood coagulation, intrinsic pathway,negative regulation of endothelial cell migration,negative regulation of angiogenesis,positive regulation of blood coagulation,negative regulation of blood coagulation,plasminogen activation,negative regulation of myeloid cell apoptotic process,triglycer…	glycoprotein binding,protein binding,phospholipid binding,heparin binding,lipid binding,identical protein binding,lipoprotein lipase activator activity	extracellular region,extracellular space,cell surface,platelet dense granule lumen,very-low-density lipoprotein particle,high-density lipoprotein particle,chylomicron,extracellular exosome,extracellular matrix	sp	9606	1	3	Human_Canonical_pSP_2023_0630	>sp|P02749|APOH_HUMAN Beta-2-glycoprotein 1 OS=Homo sapiens OX=9606 GN=APOH PE=1 SV=3	11	12
P02749	APOH	P02749	APOH_HUMAN	Beta-2-glycoprotein 1		TRUE	Medulla_Doxo / Cortex_Control	Medulla_Doxo	Cortex_Control	144	P02749	73604	1631588	4.47035	4.47035	2116.71	22.1671	0	3.37491e-05	0.00012258	73.432	0.317653	Homo sapiens	0.275	38298.2	negative regulation of endothelial cell proliferation,platelet degranulation,triglyceride metabolic process,blood coagulation, intrinsic pathway,negative regulation of endothelial cell migration,negative regulation of angiogenesis,positive regulation of blood coagulation,negative regulation of blood coagulation,plasminogen activation,negative regulation of myeloid cell apoptotic process,triglycer…	glycoprotein binding,protein binding,phospholipid binding,heparin binding,lipid binding,identical protein binding,lipoprotein lipase activator activity	extracellular region,extracellular space,cell surface,platelet dense granule lumen,very-low-density lipoprotein particle,high-density lipoprotein particle,chylomicron,extracellular exosome,extracellular matrix	sp	9606	1	3	Human_Canonical_pSP_2023_0630	>sp|P02749|APOH_HUMAN Beta-2-glycoprotein 1 OS=Homo sapiens OX=9606 GN=APOH PE=1 SV=3	11	12
P02749	APOH	P02749	APOH_HUMAN	Beta-2-glycoprotein 1		TRUE	Medulla_Control / Cortex_Doxo	Medulla_Control	Cortex_Doxo	120	P02749	2.1751e+06	122247	-4.15321	4.15321	-94.3797	0.0562029	0	2.73853e-07	1.79159e-06	73.9114	0.282659	Homo sapiens	0.275	38298.2	negative regulation of endothelial cell proliferation,platelet degranulation,triglyceride metabolic process,blood coagulation, intrinsic pathway,negative regulation of endothelial cell migration,negative regulation of angiogenesis,positive regulation of blood coagulation,negative regulation of blood coagulation,plasminogen activation,negative regulation of myeloid cell apoptotic process,triglycer…	glycoprotein binding,protein binding,phospholipid binding,heparin binding,lipid binding,identical protein binding,lipoprotein lipase activator activity	extracellular region,extracellular space,cell surface,platelet dense granule lumen,very-low-density lipoprotein particle,high-density lipoprotein particle,chylomicron,extracellular exosome,extracellular matrix	sp	9606	1	3	Human_Canonical_pSP_2023_0630	>sp|P02749|APOH_HUMAN Beta-2-glycoprotein 1 OS=Homo sapiens OX=9606 GN=APOH PE=1 SV=3	11	12
P02749	APOH	P02749	APOH_HUMAN	Beta-2-glycoprotein 1		TRUE	Medulla_Doxo / Cortex_Doxo	Medulla_Doxo	Cortex_Doxo	144	P02749	2.1751e+06	1631588	-0.414802	0.414802	-24.9878	0.750122	0	0.601792	0.247465	140.054	0.42129	Homo sapiens	0.275	38298.2	negative regulation of endothelial cell proliferation,platelet degranulation,triglyceride metabolic process,blood coagulation, intrinsic pathway,negative regulation of endothelial cell migration,negative regulation of angiogenesis,positive regulation of blood coagulation,negative regulation of blood coagulation,plasminogen activation,negative regulation of myeloid cell apoptotic process,triglycer…	glycoprotein binding,protein binding,phospholipid binding,heparin binding,lipid binding,identical protein binding,lipoprotein lipase activator activity	extracellular region,extracellular space,cell surface,platelet dense granule lumen,very-low-density lipoprotein particle,high-density lipoprotein particle,chylomicron,extracellular exosome,extracellular matrix	sp	9606	1	3	Human_Canonical_pSP_2023_0630	>sp|P02749|APOH_HUMAN Beta-2-glycoprotein 1 OS=Homo sapiens OX=9606 GN=APOH PE=1 SV=3	11	12
P02749	APOH	P02749	APOH_HUMAN	Beta-2-glycoprotein 1		TRUE	Medulla_Doxo / Medulla_Control	Medulla_Doxo	Medulla_Control	120	P02749	122247	1631588	3.73841	3.73841	1234.67	13.3467	0	4.43986e-05	0.000155038	73.3005	0.317519	Homo sapiens	0.275	38298.2	negative regulation of endothelial cell proliferation,platelet degranulation,triglyceride metabolic process,blood coagulation, intrinsic pathway,negative regulation of endothelial cell migration,negative regulation of angiogenesis,positive regulation of blood coagulation,negative regulation of blood coagulation,plasminogen activation,negative regulation of myeloid cell apoptotic process,triglycer…	glycoprotein binding,protein binding,phospholipid binding,heparin binding,lipid binding,identical protein binding,lipoprotein lipase activator activity	extracellular region,extracellular space,cell surface,platelet dense granule lumen,very-low-density lipoprotein particle,high-density lipoprotein particle,chylomicron,extracellular exosome,extracellular matrix	sp	9606	1	3	Human_Canonical_pSP_2023_0630	>sp|P02749|APOH_HUMAN Beta-2-glycoprotein 1 OS=Homo sapiens OX=9606 GN=APOH PE=1 SV=3	11	12
P02750	LRG1	P02750	A2GL_HUMAN	Leucine-rich alpha-2-glycoprotein		TRUE	Cortex_Doxo / Cortex_Control	Cortex_Doxo	Cortex_Control	48	P02750	49360.5	112212	1.1848	1.1848	127.332	2.27332	0	0.00321051	0.00589951	24.8577	0.283619	Homo sapiens	0.086	38177.9	positive regulation of endothelial cell proliferation,biological_process,positive regulation of transforming growth factor beta receptor signaling pathway,neutrophil degranulation,positive regulation of angiogenesis,brown fat cell differentiation	molecular_function,transforming growth factor beta receptor binding	extracellular region,extracellular space,membrane,specific granule lumen,intracellular membrane-bounded organelle,extracellular exosome,tertiary granule lumen,ficolin-1-rich granule lumen	sp	9606	1	2	Human_Canonical_pSP_2023_0630	>sp|P02750|A2GL_HUMAN Leucine-rich alpha-2-glycoprotein OS=Homo sapiens OX=9606 GN=LRG1 PE=1 SV=2	3	4
P02750	LRG1	P02750	A2GL_HUMAN	Leucine-rich alpha-2-glycoprotein		TRUE	Medulla_Control / Cortex_Control	Medulla_Control	Cortex_Control	40	P02750	49360.5	46954.3	-0.0720981	0.0720981	-4.87464	0.951254	0	0.849536	0.317918	34.387	0.0836603	Homo sapiens	0.086	38177.9	positive regulation of endothelial cell proliferation,biological_process,positive regulation of transforming growth factor beta receptor signaling pathway,neutrophil degranulation,positive regulation of angiogenesis,brown fat cell differentiation	molecular_function,transforming growth factor beta receptor binding	extracellular region,extracellular space,membrane,specific granule lumen,intracellular membrane-bounded organelle,extracellular exosome,tertiary granule lumen,ficolin-1-rich granule lumen	sp	9606	1	2	Human_Canonical_pSP_2023_0630	>sp|P02750|A2GL_HUMAN Leucine-rich alpha-2-glycoprotein OS=Homo sapiens OX=9606 GN=LRG1 PE=1 SV=2	3	4
P02750	LRG1	P02750	A2GL_HUMAN	Leucine-rich alpha-2-glycoprotein		TRUE	Medulla_Doxo / Cortex_Control	Medulla_Doxo	Cortex_Control	48	P02750	49360.5	116974	1.24476	1.24476	136.978	2.36978	0	0.000298679	0.000791136	25.5426	0.243995	Homo sapiens	0.086	38177.9	positive regulation of endothelial cell proliferation,biological_process,positive regulation of transforming growth factor beta receptor signaling pathway,neutrophil degranulation,positive regulation of angiogenesis,brown fat cell differentiation	molecular_function,transforming growth factor beta receptor binding	extracellular region,extracellular space,membrane,specific granule lumen,intracellular membrane-bounded organelle,extracellular exosome,tertiary granule lumen,ficolin-1-rich granule lumen	sp	9606	1	2	Human_Canonical_pSP_2023_0630	>sp|P02750|A2GL_HUMAN Leucine-rich alpha-2-glycoprotein OS=Homo sapiens OX=9606 GN=LRG1 PE=1 SV=2	3	4
P02750	LRG1	P02750	A2GL_HUMAN	Leucine-rich alpha-2-glycoprotein		TRUE	Medulla_Control / Cortex_Doxo	Medulla_Control	Cortex_Doxo	40	P02750	112212	46954.3	-1.2569	1.2569	-58.1558	0.418442	0	0.00286026	0.00536485	25.2642	0.284928	Homo sapiens	0.086	38177.9	positive regulation of endothelial cell proliferation,biological_process,positive regulation of transforming growth factor beta receptor signaling pathway,neutrophil degranulation,positive regulation of angiogenesis,brown fat cell differentiation	molecular_function,transforming growth factor beta receptor binding	extracellular region,extracellular space,membrane,specific granule lumen,intracellular membrane-bounded organelle,extracellular exosome,tertiary granule lumen,ficolin-1-rich granule lumen	sp	9606	1	2	Human_Canonical_pSP_2023_0630	>sp|P02750|A2GL_HUMAN Leucine-rich alpha-2-glycoprotein OS=Homo sapiens OX=9606 GN=LRG1 PE=1 SV=2	3	4
P02750	LRG1	P02750	A2GL_HUMAN	Leucine-rich alpha-2-glycoprotein		TRUE	Medulla_Doxo / Cortex_Doxo	Medulla_Doxo	Cortex_Doxo	48	P02750	112212	116974	0.0599545	0.0599545	4.24329	1.04243	0	0.795135	0.301714	44.9024	0.365675	Homo sapiens	0.086	38177.9	positive regulation of endothelial cell proliferation,biological_process,positive regulation of transforming growth factor beta receptor signaling pathway,neutrophil degranulation,positive regulation of angiogenesis,brown fat cell differentiation	molecular_function,transforming growth factor beta receptor binding	extracellular region,extracellular space,membrane,specific granule lumen,intracellular membrane-bounded organelle,extracellular exosome,tertiary granule lumen,ficolin-1-rich granule lumen	sp	9606	1	2	Human_Canonical_pSP_2023_0630	>sp|P02750|A2GL_HUMAN Leucine-rich alpha-2-glycoprotein OS=Homo sapiens OX=9606 GN=LRG1 PE=1 SV=2	3	4
P02750	LRG1	P02750	A2GL_HUMAN	Leucine-rich alpha-2-glycoprotein		TRUE	Medulla_Doxo / Medulla_Control	Medulla_Doxo	Medulla_Control	40	P02750	46954.3	116974	1.31685	1.31685	149.122	2.49122	0	0.000260323	0.000706776	26.0774	0.245515	Homo sapiens	0.086	38177.9	positive regulation of endothelial cell proliferation,biological_process,positive regulation of transforming growth factor beta receptor signaling pathway,neutrophil degranulation,positive regulation of angiogenesis,brown fat cell differentiation	molecular_function,transforming growth factor beta receptor binding	extracellular region,extracellular space,membrane,specific granule lumen,intracellular membrane-bounded organelle,extracellular exosome,tertiary granule lumen,ficolin-1-rich granule lumen	sp	9606	1	2	Human_Canonical_pSP_2023_0630	>sp|P02750|A2GL_HUMAN Leucine-rich alpha-2-glycoprotein OS=Homo sapiens OX=9606 GN=LRG1 PE=1 SV=2	3	4
P02751	FN1	P02751	FINC_HUMAN	Fibronectin	x	TRUE	Cortex_Doxo / Cortex_Control	Cortex_Doxo	Cortex_Control	516	P02751	131869	119794	-0.138551	0.138551	-9.15689	0.908431	0	0.0071979	0.0110565	314.766	0.0452793	Homo sapiens	0.134	272320	angiogenesis,regulation of protein phosphorylation,platelet degranulation,acute-phase response,cell-substrate junction assembly,cell adhesion,calcium-independent cell-matrix adhesion,positive regulation of cell proliferation,regulation of cell shape,response to wounding,positive regulation of gene expression,positive regulation of peptidase activity,peptide cross-linking,extracellular matrix disa…	protease binding,integrin binding,protein binding,collagen binding,heparin binding,peptidase activator activity,identical protein binding	extracellular region,fibrinogen complex,proteinaceous extracellular matrix,basal lamina,extracellular space,endoplasmic reticulum-Golgi intermediate compartment,apical plasma membrane,extracellular matrix,platelet alpha granule lumen,extracellular exosome,blood microparticle	sp	9606	1	5	Human_Canonical_pSP_2023_0630	>sp|P02751|FINC_HUMAN Fibronectin OS=Homo sapiens OX=9606 GN=FN1 PE=1 SV=5	36	43
P02751	FN1	P02751	FINC_HUMAN	Fibronectin	x	TRUE	Medulla_Control / Cortex_Control	Medulla_Control	Cortex_Control	430	P02751	131869	13250108	6.65075	6.65075	9947.9	100.479	0	6.1244e-26	3.16719e-24	171.737	0.312127	Homo sapiens	0.134	272320	angiogenesis,regulation of protein phosphorylation,platelet degranulation,acute-phase response,cell-substrate junction assembly,cell adhesion,calcium-independent cell-matrix adhesion,positive regulation of cell proliferation,regulation of cell shape,response to wounding,positive regulation of gene expression,positive regulation of peptidase activity,peptide cross-linking,extracellular matrix disa…	protease binding,integrin binding,protein binding,collagen binding,heparin binding,peptidase activator activity,identical protein binding	extracellular region,fibrinogen complex,proteinaceous extracellular matrix,basal lamina,extracellular space,endoplasmic reticulum-Golgi intermediate compartment,apical plasma membrane,extracellular matrix,platelet alpha granule lumen,extracellular exosome,blood microparticle	sp	9606	1	5	Human_Canonical_pSP_2023_0630	>sp|P02751|FINC_HUMAN Fibronectin OS=Homo sapiens OX=9606 GN=FN1 PE=1 SV=5	36	43
P02751	FN1	P02751	FINC_HUMAN	Fibronectin	x	TRUE	Medulla_Doxo / Cortex_Control	Medulla_Doxo	Cortex_Control	516	P02751	131869	910839	2.78809	2.78809	590.712	6.90712	0	1.198e-14	2.28251e-13	295.443	0.0547312	Homo sapiens	0.134	272320	angiogenesis,regulation of protein phosphorylation,platelet degranulation,acute-phase response,cell-substrate junction assembly,cell adhesion,calcium-independent cell-matrix adhesion,positive regulation of cell proliferation,regulation of cell shape,response to wounding,positive regulation of gene expression,positive regulation of peptidase activity,peptide cross-linking,extracellular matrix disa…	protease binding,integrin binding,protein binding,collagen binding,heparin binding,peptidase activator activity,identical protein binding	extracellular region,fibrinogen complex,proteinaceous extracellular matrix,basal lamina,extracellular space,endoplasmic reticulum-Golgi intermediate compartment,apical plasma membrane,extracellular matrix,platelet alpha granule lumen,extracellular exosome,blood microparticle	sp	9606	1	5	Human_Canonical_pSP_2023_0630	>sp|P02751|FINC_HUMAN Fibronectin OS=Homo sapiens OX=9606 GN=FN1 PE=1 SV=5	36	43
P02751	FN1	P02751	FINC_HUMAN	Fibronectin	x	TRUE	Medulla_Control / Cortex_Doxo	Medulla_Control	Cortex_Doxo	430	P02751	119794	13250108	6.7893	6.7893	10960.7	110.607	0	1.00927e-24	4.76553e-23	177.495	0.314729	Homo sapiens	0.134	272320	angiogenesis,regulation of protein phosphorylation,platelet degranulation,acute-phase response,cell-substrate junction assembly,cell adhesion,calcium-independent cell-matrix adhesion,positive regulation of cell proliferation,regulation of cell shape,response to wounding,positive regulation of gene expression,positive regulation of peptidase activity,peptide cross-linking,extracellular matrix disa…	protease binding,integrin binding,protein binding,collagen binding,heparin binding,peptidase activator activity,identical protein binding	extracellular region,fibrinogen complex,proteinaceous extracellular matrix,basal lamina,extracellular space,endoplasmic reticulum-Golgi intermediate compartment,apical plasma membrane,extracellular matrix,platelet alpha granule lumen,extracellular exosome,blood microparticle	sp	9606	1	5	Human_Canonical_pSP_2023_0630	>sp|P02751|FINC_HUMAN Fibronectin OS=Homo sapiens OX=9606 GN=FN1 PE=1 SV=5	36	43
P02751	FN1	P02751	FINC_HUMAN	Fibronectin	x	TRUE	Medulla_Doxo / Cortex_Doxo	Medulla_Doxo	Cortex_Doxo	516	P02751	119794	910839	2.92664	2.92664	660.336	7.60336	0	2.79519e-06	1.34914e-05	493.403	0.0680194	Homo sapiens	0.134	272320	angiogenesis,regulation of protein phosphorylation,platelet degranulation,acute-phase response,cell-substrate junction assembly,cell adhesion,calcium-independent cell-matrix adhesion,positive regulation of cell proliferation,regulation of cell shape,response to wounding,positive regulation of gene expression,positive regulation of peptidase activity,peptide cross-linking,extracellular matrix disa…	protease binding,integrin binding,protein binding,collagen binding,heparin binding,peptidase activator activity,identical protein binding	extracellular region,fibrinogen complex,proteinaceous extracellular matrix,basal lamina,extracellular space,endoplasmic reticulum-Golgi intermediate compartment,apical plasma membrane,extracellular matrix,platelet alpha granule lumen,extracellular exosome,blood microparticle	sp	9606	1	5	Human_Canonical_pSP_2023_0630	>sp|P02751|FINC_HUMAN Fibronectin OS=Homo sapiens OX=9606 GN=FN1 PE=1 SV=5	36	43
P02751	FN1	P02751	FINC_HUMAN	Fibronectin	x	TRUE	Medulla_Doxo / Medulla_Control	Medulla_Doxo	Medulla_Control	430	P02751	13250108	910839	-3.86266	3.86266	-93.1258	0.068742	0	1.05537e-21	4.09331e-20	180.843	0.316227	Homo sapiens	0.134	272320	angiogenesis,regulation of protein phosphorylation,platelet degranulation,acute-phase response,cell-substrate junction assembly,cell adhesion,calcium-independent cell-matrix adhesion,positive regulation of cell proliferation,regulation of cell shape,response to wounding,positive regulation of gene expression,positive regulation of peptidase activity,peptide cross-linking,extracellular matrix disa…	protease binding,integrin binding,protein binding,collagen binding,heparin binding,peptidase activator activity,identical protein binding	extracellular region,fibrinogen complex,proteinaceous extracellular matrix,basal lamina,extracellular space,endoplasmic reticulum-Golgi intermediate compartment,apical plasma membrane,extracellular matrix,platelet alpha granule lumen,extracellular exosome,blood microparticle	sp	9606	1	5	Human_Canonical_pSP_2023_0630	>sp|P02751|FINC_HUMAN Fibronectin OS=Homo sapiens OX=9606 GN=FN1 PE=1 SV=5	36	43
P02753	RBP4	P02753	RET4_HUMAN	Retinol-binding protein 4		TRUE	Cortex_Doxo / Cortex_Control	Cortex_Doxo	Cortex_Control	84	P02753	43549.6	292627	2.74833	2.74833	571.94	6.7194	0	8.13028e-05	0.000263169	42.1637	0.307466	Homo sapiens	0.209	23010	retinoid metabolic process,eye development,gluconeogenesis,heart development,visual perception,maintenance of gastrointestinal epithelium,lung development,positive regulation of insulin secretion,response to retinoic acid,retinol transport,retinol metabolic process,glucose homeostasis,response to ethanol,embryonic organ morphogenesis,embryonic skeletal system development,cardiac muscle tissue dev…	protein binding,retinal binding,retinol binding,retinol transporter activity,protein heterodimerization activity	extracellular region,extracellular space,cytosol,protein complex,extracellular exosome	sp	9606	1	3	Human_Canonical_pSP_2023_0630	>sp|P02753|RET4_HUMAN Retinol-binding protein 4 OS=Homo sapiens OX=9606 GN=RBP4 PE=1 SV=3	6	7
P02753	RBP4	P02753	RET4_HUMAN	Retinol-binding protein 4		TRUE	Medulla_Control / Cortex_Control	Medulla_Control	Cortex_Control	70	P02753	43549.6	59440.2	0.448781	0.448781	36.4887	1.36489	0	0.0986225	0.0761713	40.4322	0.081556	Homo sapiens	0.209	23010	retinoid metabolic process,eye development,gluconeogenesis,heart development,visual perception,maintenance of gastrointestinal epithelium,lung development,positive regulation of insulin secretion,response to retinoic acid,retinol transport,retinol metabolic process,glucose homeostasis,response to ethanol,embryonic organ morphogenesis,embryonic skeletal system development,cardiac muscle tissue dev…	protein binding,retinal binding,retinol binding,retinol transporter activity,protein heterodimerization activity	extracellular region,extracellular space,cytosol,protein complex,extracellular exosome	sp	9606	1	3	Human_Canonical_pSP_2023_0630	>sp|P02753|RET4_HUMAN Retinol-binding protein 4 OS=Homo sapiens OX=9606 GN=RBP4 PE=1 SV=3	6	7
P02753	RBP4	P02753	RET4_HUMAN	Retinol-binding protein 4		TRUE	Medulla_Doxo / Cortex_Control	Medulla_Doxo	Cortex_Control	84	P02753	43549.6	194620	2.15993	2.15993	346.892	4.46892	0	0.00262859	0.00497932	41.5369	0.450985	Homo sapiens	0.209	23010	retinoid metabolic process,eye development,gluconeogenesis,heart development,visual perception,maintenance of gastrointestinal epithelium,lung development,positive regulation of insulin secretion,response to retinoic acid,retinol transport,retinol metabolic process,glucose homeostasis,response to ethanol,embryonic organ morphogenesis,embryonic skeletal system development,cardiac muscle tissue dev…	protein binding,retinal binding,retinol binding,retinol transporter activity,protein heterodimerization activity	extracellular region,extracellular space,cytosol,protein complex,extracellular exosome	sp	9606	1	3	Human_Canonical_pSP_2023_0630	>sp|P02753|RET4_HUMAN Retinol-binding protein 4 OS=Homo sapiens OX=9606 GN=RBP4 PE=1 SV=3	6	7
P02753	RBP4	P02753	RET4_HUMAN	Retinol-binding protein 4		TRUE	Medulla_Control / Cortex_Doxo	Medulla_Control	Cortex_Doxo	70	P02753	292627	59440.2	-2.29955	2.29955	-79.6874	0.203126	0	0.000384783	0.000992574	45.5951	0.313912	Homo sapiens	0.209	23010	retinoid metabolic process,eye development,gluconeogenesis,heart development,visual perception,maintenance of gastrointestinal epithelium,lung development,positive regulation of insulin secretion,response to retinoic acid,retinol transport,retinol metabolic process,glucose homeostasis,response to ethanol,embryonic organ morphogenesis,embryonic skeletal system development,cardiac muscle tissue dev…	protein binding,retinal binding,retinol binding,retinol transporter activity,protein heterodimerization activity	extracellular region,extracellular space,cytosol,protein complex,extracellular exosome	sp	9606	1	3	Human_Canonical_pSP_2023_0630	>sp|P02753|RET4_HUMAN Retinol-binding protein 4 OS=Homo sapiens OX=9606 GN=RBP4 PE=1 SV=3	6	7
P02753	RBP4	P02753	RET4_HUMAN	Retinol-binding protein 4		TRUE	Medulla_Doxo / Cortex_Doxo	Medulla_Doxo	Cortex_Doxo	84	P02753	292627	194620	-0.588405	0.588405	-33.4922	0.665078	0	0.851527	0.318311	72.1896	0.543394	Homo sapiens	0.209	23010	retinoid metabolic process,eye development,gluconeogenesis,heart development,visual perception,maintenance of gastrointestinal epithelium,lung development,positive regulation of insulin secretion,response to retinoic acid,retinol transport,retinol metabolic process,glucose homeostasis,response to ethanol,embryonic organ morphogenesis,embryonic skeletal system development,cardiac muscle tissue dev…	protein binding,retinal binding,retinol binding,retinol transporter activity,protein heterodimerization activity	extracellular region,extracellular space,cytosol,protein complex,extracellular exosome	sp	9606	1	3	Human_Canonical_pSP_2023_0630	>sp|P02753|RET4_HUMAN Retinol-binding protein 4 OS=Homo sapiens OX=9606 GN=RBP4 PE=1 SV=3	6	7
P02753	RBP4	P02753	RET4_HUMAN	Retinol-binding protein 4		TRUE	Medulla_Doxo / Medulla_Control	Medulla_Doxo	Medulla_Control	70	P02753	59440.2	194620	1.71114	1.71114	227.421	3.27421	0	0.00638761	0.0100583	43.1452	0.455404	Homo sapiens	0.209	23010	retinoid metabolic process,eye development,gluconeogenesis,heart development,visual perception,maintenance of gastrointestinal epithelium,lung development,positive regulation of insulin secretion,response to retinoic acid,retinol transport,retinol metabolic process,glucose homeostasis,response to ethanol,embryonic organ morphogenesis,embryonic skeletal system development,cardiac muscle tissue dev…	protein binding,retinal binding,retinol binding,retinol transporter activity,protein heterodimerization activity	extracellular region,extracellular space,cytosol,protein complex,extracellular exosome	sp	9606	1	3	Human_Canonical_pSP_2023_0630	>sp|P02753|RET4_HUMAN Retinol-binding protein 4 OS=Homo sapiens OX=9606 GN=RBP4 PE=1 SV=3	6	7
P02760	AMBP	P02760	AMBP_HUMAN	Protein AMBP		TRUE	Cortex_Doxo / Cortex_Control	Cortex_Doxo	Cortex_Control	84	P02760	121828	486678	1.99812	1.99812	299.48	3.9948	0	0.00233666	0.00451055	41.6755	0.463786	Homo sapiens	0.105	38999.5	receptor-mediated endocytosis,cell adhesion,female pregnancy,negative regulation of endopeptidase activity,viral process,protein-chromophore linkage,protein catabolic process,heme catabolic process,negative regulation of JNK cascade,negative regulation of immune response	serine-type endopeptidase inhibitor activity,protein binding,calcium channel inhibitor activity,IgA binding,heme binding,small molecule binding,protein homodimerization activity,calcium oxalate binding	extracellular region,extracellular space,plasma membrane,cell surface,intracellular membrane-bounded organelle,extracellular exosome,blood microparticle	sp	9606	1	1	Human_Canonical_pSP_2023_0630	>sp|P02760|AMBP_HUMAN Protein AMBP OS=Homo sapiens OX=9606 GN=AMBP PE=1 SV=1	6	7
P02760	AMBP	P02760	AMBP_HUMAN	Protein AMBP		TRUE	Medulla_Control / Cortex_Control	Medulla_Control	Cortex_Control	70	P02760	121828	168012	0.463721	0.463721	37.9094	1.37909	0	0.263211	0.14102	54.2004	0.0702591	Homo sapiens	0.105	38999.5	receptor-mediated endocytosis,cell adhesion,female pregnancy,negative regulation of endopeptidase activity,viral process,protein-chromophore linkage,protein catabolic process,heme catabolic process,negative regulation of JNK cascade,negative regulation of immune response	serine-type endopeptidase inhibitor activity,protein binding,calcium channel inhibitor activity,IgA binding,heme binding,small molecule binding,protein homodimerization activity,calcium oxalate binding	extracellular region,extracellular space,plasma membrane,cell surface,intracellular membrane-bounded organelle,extracellular exosome,blood microparticle	sp	9606	1	1	Human_Canonical_pSP_2023_0630	>sp|P02760|AMBP_HUMAN Protein AMBP OS=Homo sapiens OX=9606 GN=AMBP PE=1 SV=1	6	7
P02760	AMBP	P02760	AMBP_HUMAN	Protein AMBP		TRUE	Medulla_Doxo / Cortex_Control	Medulla_Doxo	Cortex_Control	84	P02760	121828	554883	2.18734	2.18734	355.465	4.55465	0	6.63494e-05	0.000221029	43.0481	0.268483	Homo sapiens	0.105	38999.5	receptor-mediated endocytosis,cell adhesion,female pregnancy,negative regulation of endopeptidase activity,viral process,protein-chromophore linkage,protein catabolic process,heme catabolic process,negative regulation of JNK cascade,negative regulation of immune response	serine-type endopeptidase inhibitor activity,protein binding,calcium channel inhibitor activity,IgA binding,heme binding,small molecule binding,protein homodimerization activity,calcium oxalate binding	extracellular region,extracellular space,plasma membrane,cell surface,intracellular membrane-bounded organelle,extracellular exosome,blood microparticle	sp	9606	1	1	Human_Canonical_pSP_2023_0630	>sp|P02760|AMBP_HUMAN Protein AMBP OS=Homo sapiens OX=9606 GN=AMBP PE=1 SV=1	6	7
P02760	AMBP	P02760	AMBP_HUMAN	Protein AMBP		TRUE	Medulla_Control / Cortex_Doxo	Medulla_Control	Cortex_Doxo	70	P02760	486678	168012	-1.5344	1.5344	-65.4778	0.345222	0	0.00382882	0.00675017	42.2167	0.465315	Homo sapiens	0.105	38999.5	receptor-mediated endocytosis,cell adhesion,female pregnancy,negative regulation of endopeptidase activity,viral process,protein-chromophore linkage,protein catabolic process,heme catabolic process,negative regulation of JNK cascade,negative regulation of immune response	serine-type endopeptidase inhibitor activity,protein binding,calcium channel inhibitor activity,IgA binding,heme binding,small molecule binding,protein homodimerization activity,calcium oxalate binding	extracellular region,extracellular space,plasma membrane,cell surface,intracellular membrane-bounded organelle,extracellular exosome,blood microparticle	sp	9606	1	1	Human_Canonical_pSP_2023_0630	>sp|P02760|AMBP_HUMAN Protein AMBP OS=Homo sapiens OX=9606 GN=AMBP PE=1 SV=1	6	7
P02760	AMBP	P02760	AMBP_HUMAN	Protein AMBP		TRUE	Medulla_Doxo / Cortex_Doxo	Medulla_Doxo	Cortex_Doxo	84	P02760	486678	554883	0.189216	0.189216	14.0144	1.14014	0	0.552878	0.231236	65.3812	0.532602	Homo sapiens	0.105	38999.5	receptor-mediated endocytosis,cell adhesion,female pregnancy,negative regulation of endopeptidase activity,viral process,protein-chromophore linkage,protein catabolic process,heme catabolic process,negative regulation of JNK cascade,negative regulation of immune response	serine-type endopeptidase inhibitor activity,protein binding,calcium channel inhibitor activity,IgA binding,heme binding,small molecule binding,protein homodimerization activity,calcium oxalate binding	extracellular region,extracellular space,plasma membrane,cell surface,intracellular membrane-bounded organelle,extracellular exosome,blood microparticle	sp	9606	1	1	Human_Canonical_pSP_2023_0630	>sp|P02760|AMBP_HUMAN Protein AMBP OS=Homo sapiens OX=9606 GN=AMBP PE=1 SV=1	6	7
P02760	AMBP	P02760	AMBP_HUMAN	Protein AMBP		TRUE	Medulla_Doxo / Medulla_Control	Medulla_Doxo	Medulla_Control	70	P02760	168012	554883	1.72362	1.72362	230.264	3.30264	0	0.000182508	0.000529956	44.6517	0.271117	Homo sapiens	0.105	38999.5	receptor-mediated endocytosis,cell adhesion,female pregnancy,negative regulation of endopeptidase activity,viral process,protein-chromophore linkage,protein catabolic process,heme catabolic process,negative regulation of JNK cascade,negative regulation of immune response	serine-type endopeptidase inhibitor activity,protein binding,calcium channel inhibitor activity,IgA binding,heme binding,small molecule binding,protein homodimerization activity,calcium oxalate binding	extracellular region,extracellular space,plasma membrane,cell surface,intracellular membrane-bounded organelle,extracellular exosome,blood microparticle	sp	9606	1	1	Human_Canonical_pSP_2023_0630	>sp|P02760|AMBP_HUMAN Protein AMBP OS=Homo sapiens OX=9606 GN=AMBP PE=1 SV=1	6	7
P02763	ORM1	P02763	A1AG1_HUMAN	Alpha-1-acid glycoprotein 1		TRUE	Cortex_Doxo / Cortex_Control	Cortex_Doxo	Cortex_Control	60	P02763	101374	715543	2.81936	2.81936	605.847	7.05847	0	0.00331142	0.00604035	30.73	0.466954	Homo sapiens	0.194	23539.6	platelet degranulation,regulation of immune system process,acute-phase response,inflammatory response,negative regulation of interleukin-6 production,negative regulation of tumor necrosis factor production,neutrophil degranulation	protein binding	extracellular region,extracellular space,platelet alpha granule lumen,specific granule lumen,extracellular exosome,blood microparticle,tertiary granule lumen	sp	9606	1	2	Human_Canonical_pSP_2023_0630	>sp|P02763|A1AG1_HUMAN Alpha-1-acid glycoprotein 1 OS=Homo sapiens OX=9606 GN=ORM1 PE=1 SV=2	3	5
P02763	ORM1	P02763	A1AG1_HUMAN	Alpha-1-acid glycoprotein 1		TRUE	Medulla_Control / Cortex_Control	Medulla_Control	Cortex_Control	50	P02763	101374	157382	0.634586	0.634586	55.2492	1.55249	0	0.175537	0.110236	31.1837	0.160606	Homo sapiens	0.194	23539.6	platelet degranulation,regulation of immune system process,acute-phase response,inflammatory response,negative regulation of interleukin-6 production,negative regulation of tumor necrosis factor production,neutrophil degranulation	protein binding	extracellular region,extracellular space,platelet alpha granule lumen,specific granule lumen,extracellular exosome,blood microparticle,tertiary granule lumen	sp	9606	1	2	Human_Canonical_pSP_2023_0630	>sp|P02763|A1AG1_HUMAN Alpha-1-acid glycoprotein 1 OS=Homo sapiens OX=9606 GN=ORM1 PE=1 SV=2	3	5
P02763	ORM1	P02763	A1AG1_HUMAN	Alpha-1-acid glycoprotein 1		TRUE	Medulla_Doxo / Cortex_Control	Medulla_Doxo	Cortex_Control	60	P02763	101374	431927	2.0911	2.0911	326.074	4.26074	0	0.00648778	0.0101964	31.4744	0.392694	Homo sapiens	0.194	23539.6	platelet degranulation,regulation of immune system process,acute-phase response,inflammatory response,negative regulation of interleukin-6 production,negative regulation of tumor necrosis factor production,neutrophil degranulation	protein binding	extracellular region,extracellular space,platelet alpha granule lumen,specific granule lumen,extracellular exosome,blood microparticle,tertiary granule lumen	sp	9606	1	2	Human_Canonical_pSP_2023_0630	>sp|P02763|A1AG1_HUMAN Alpha-1-acid glycoprotein 1 OS=Homo sapiens OX=9606 GN=ORM1 PE=1 SV=2	3	5
P02763	ORM1	P02763	A1AG1_HUMAN	Alpha-1-acid glycoprotein 1		TRUE	Medulla_Control / Cortex_Doxo	Medulla_Control	Cortex_Doxo	50	P02763	715543	157382	-2.18477	2.18477	-78.0053	0.219947	0	0.0127163	0.0171126	34.1391	0.480831	Homo sapiens	0.194	23539.6	platelet degranulation,regulation of immune system process,acute-phase response,inflammatory response,negative regulation of interleukin-6 production,negative regulation of tumor necrosis factor production,neutrophil degranulation	protein binding	extracellular region,extracellular space,platelet alpha granule lumen,specific granule lumen,extracellular exosome,blood microparticle,tertiary granule lumen	sp	9606	1	2	Human_Canonical_pSP_2023_0630	>sp|P02763|A1AG1_HUMAN Alpha-1-acid glycoprotein 1 OS=Homo sapiens OX=9606 GN=ORM1 PE=1 SV=2	3	5
P02763	ORM1	P02763	A1AG1_HUMAN	Alpha-1-acid glycoprotein 1		TRUE	Medulla_Doxo / Cortex_Doxo	Medulla_Doxo	Cortex_Doxo	60	P02763	715543	431927	-0.728252	0.728252	-39.6365	0.603635	0	0.570535	0.237122	56.2281	0.599677	Homo sapiens	0.194	23539.6	platelet degranulation,regulation of immune system process,acute-phase response,inflammatory response,negative regulation of interleukin-6 production,negative regulation of tumor necrosis factor production,neutrophil degranulation	protein binding	extracellular region,extracellular space,platelet alpha granule lumen,specific granule lumen,extracellular exosome,blood microparticle,tertiary granule lumen	sp	9606	1	2	Human_Canonical_pSP_2023_0630	>sp|P02763|A1AG1_HUMAN Alpha-1-acid glycoprotein 1 OS=Homo sapiens OX=9606 GN=ORM1 PE=1 SV=2	3	5
P02763	ORM1	P02763	A1AG1_HUMAN	Alpha-1-acid glycoprotein 1		TRUE	Medulla_Doxo / Medulla_Control	Medulla_Doxo	Medulla_Control	50	P02763	157382	431927	1.45652	1.45652	174.445	2.74445	0	0.0303	0.0332047	36.1825	0.409098	Homo sapiens	0.194	23539.6	platelet degranulation,regulation of immune system process,acute-phase response,inflammatory response,negative regulation of interleukin-6 production,negative regulation of tumor necrosis factor production,neutrophil degranulation	protein binding	extracellular region,extracellular space,platelet alpha granule lumen,specific granule lumen,extracellular exosome,blood microparticle,tertiary granule lumen	sp	9606	1	2	Human_Canonical_pSP_2023_0630	>sp|P02763|A1AG1_HUMAN Alpha-1-acid glycoprotein 1 OS=Homo sapiens OX=9606 GN=ORM1 PE=1 SV=2	3	5
P02765	AHSG	P02765	FETUA_HUMAN	Alpha-2-HS-glycoprotein		TRUE	Cortex_Doxo / Cortex_Control	Cortex_Doxo	Cortex_Control	216	P02765	8962702	33567336	1.90505	1.90505	274.523	3.74523	0	1.24549e-06	6.69607e-06	138.008	0.175666	Homo sapiens	0.229	39340.7	skeletal system development,ossification,platelet degranulation,pinocytosis,acute-phase response,negative regulation of endopeptidase activity,regulation of bone mineralization,negative regulation of bone mineralization,negative regulation of phosphorylation,neutrophil degranulation,negative regulation of insulin receptor signaling pathway,regulation of inflammatory response,positive regulation o…	endopeptidase inhibitor activity,cysteine-type endopeptidase inhibitor activity,kinase inhibitor activity	extracellular region,extracellular space,Golgi apparatus,extracellular matrix,platelet alpha granule lumen,secretory granule lumen,extracellular exosome,blood microparticle	sp	9606	1	2	Human_Canonical_pSP_2023_0630	>sp|P02765|FETUA_HUMAN Alpha-2-HS-glycoprotein OS=Homo sapiens OX=9606 GN=AHSG PE=1 SV=2	10	18
P02765	AHSG	P02765	FETUA_HUMAN	Alpha-2-HS-glycoprotein		TRUE	Medulla_Control / Cortex_Control	Medulla_Control	Cortex_Control	180	P02765	8962702	9058233	0.0152959	0.0152959	1.06587	1.01066	0	0.238293	0.132034	172.248	0.0759144	Homo sapiens	0.229	39340.7	skeletal system development,ossification,platelet degranulation,pinocytosis,acute-phase response,negative regulation of endopeptidase activity,regulation of bone mineralization,negative regulation of bone mineralization,negative regulation of phosphorylation,neutrophil degranulation,negative regulation of insulin receptor signaling pathway,regulation of inflammatory response,positive regulation o…	endopeptidase inhibitor activity,cysteine-type endopeptidase inhibitor activity,kinase inhibitor activity	extracellular region,extracellular space,Golgi apparatus,extracellular matrix,platelet alpha granule lumen,secretory granule lumen,extracellular exosome,blood microparticle	sp	9606	1	2	Human_Canonical_pSP_2023_0630	>sp|P02765|FETUA_HUMAN Alpha-2-HS-glycoprotein OS=Homo sapiens OX=9606 GN=AHSG PE=1 SV=2	10	18
P02765	AHSG	P02765	FETUA_HUMAN	Alpha-2-HS-glycoprotein		TRUE	Medulla_Doxo / Cortex_Control	Medulla_Doxo	Cortex_Control	216	P02765	8962702	39754832	2.14912	2.14912	343.559	4.43559	0	2.4288e-05	9.15861e-05	116.943	0.299096	Homo sapiens	0.229	39340.7	skeletal system development,ossification,platelet degranulation,pinocytosis,acute-phase response,negative regulation of endopeptidase activity,regulation of bone mineralization,negative regulation of bone mineralization,negative regulation of phosphorylation,neutrophil degranulation,negative regulation of insulin receptor signaling pathway,regulation of inflammatory response,positive regulation o…	endopeptidase inhibitor activity,cysteine-type endopeptidase inhibitor activity,kinase inhibitor activity	extracellular region,extracellular space,Golgi apparatus,extracellular matrix,platelet alpha granule lumen,secretory granule lumen,extracellular exosome,blood microparticle	sp	9606	1	2	Human_Canonical_pSP_2023_0630	>sp|P02765|FETUA_HUMAN Alpha-2-HS-glycoprotein OS=Homo sapiens OX=9606 GN=AHSG PE=1 SV=2	10	18
P02765	AHSG	P02765	FETUA_HUMAN	Alpha-2-HS-glycoprotein		TRUE	Medulla_Control / Cortex_Doxo	Medulla_Control	Cortex_Doxo	180	P02765	33567336	9058233	-1.88976	1.88976	-73.0147	0.269853	0	5.59205e-08	4.60073e-07	120.865	0.169297	Homo sapiens	0.229	39340.7	skeletal system development,ossification,platelet degranulation,pinocytosis,acute-phase response,negative regulation of endopeptidase activity,regulation of bone mineralization,negative regulation of bone mineralization,negative regulation of phosphorylation,neutrophil degranulation,negative regulation of insulin receptor signaling pathway,regulation of inflammatory response,positive regulation o…	endopeptidase inhibitor activity,cysteine-type endopeptidase inhibitor activity,kinase inhibitor activity	extracellular region,extracellular space,Golgi apparatus,extracellular matrix,platelet alpha granule lumen,secretory granule lumen,extracellular exosome,blood microparticle	sp	9606	1	2	Human_Canonical_pSP_2023_0630	>sp|P02765|FETUA_HUMAN Alpha-2-HS-glycoprotein OS=Homo sapiens OX=9606 GN=AHSG PE=1 SV=2	10	18
P02765	AHSG	P02765	FETUA_HUMAN	Alpha-2-HS-glycoprotein		TRUE	Medulla_Doxo / Cortex_Doxo	Medulla_Doxo	Cortex_Doxo	216	P02765	33567336	39754832	0.244072	0.244072	18.4331	1.18433	0	0.207392	0.121038	168.237	0.335197	Homo sapiens	0.229	39340.7	skeletal system development,ossification,platelet degranulation,pinocytosis,acute-phase response,negative regulation of endopeptidase activity,regulation of bone mineralization,negative regulation of bone mineralization,negative regulation of phosphorylation,neutrophil degranulation,negative regulation of insulin receptor signaling pathway,regulation of inflammatory response,positive regulation o…	endopeptidase inhibitor activity,cysteine-type endopeptidase inhibitor activity,kinase inhibitor activity	extracellular region,extracellular space,Golgi apparatus,extracellular matrix,platelet alpha granule lumen,secretory granule lumen,extracellular exosome,blood microparticle	sp	9606	1	2	Human_Canonical_pSP_2023_0630	>sp|P02765|FETUA_HUMAN Alpha-2-HS-glycoprotein OS=Homo sapiens OX=9606 GN=AHSG PE=1 SV=2	10	18
P02765	AHSG	P02765	FETUA_HUMAN	Alpha-2-HS-glycoprotein		TRUE	Medulla_Doxo / Medulla_Control	Medulla_Doxo	Medulla_Control	180	P02765	9058233	39754832	2.13383	2.13383	338.881	4.38881	0	5.94222e-06	2.60212e-05	111.437	0.2954	Homo sapiens	0.229	39340.7	skeletal system development,ossification,platelet degranulation,pinocytosis,acute-phase response,negative regulation of endopeptidase activity,regulation of bone mineralization,negative regulation of bone mineralization,negative regulation of phosphorylation,neutrophil degranulation,negative regulation of insulin receptor signaling pathway,regulation of inflammatory response,positive regulation o…	endopeptidase inhibitor activity,cysteine-type endopeptidase inhibitor activity,kinase inhibitor activity	extracellular region,extracellular space,Golgi apparatus,extracellular matrix,platelet alpha granule lumen,secretory granule lumen,extracellular exosome,blood microparticle	sp	9606	1	2	Human_Canonical_pSP_2023_0630	>sp|P02765|FETUA_HUMAN Alpha-2-HS-glycoprotein OS=Homo sapiens OX=9606 GN=AHSG PE=1 SV=2	10	18
P02766	TTR	P02766	TTHY_HUMAN	Transthyretin		TRUE	Cortex_Doxo / Cortex_Control	Cortex_Doxo	Cortex_Control	132	P02766	259448	109182184	8.71708	8.71708	41982.5	420.825	0	6.48573e-08	5.09185e-07	65.9326	0.313048	Homo sapiens	0.497	15887	retinoid metabolic process,transport,extracellular matrix organization,retinol metabolic process,neutrophil degranulation,cellular protein metabolic process,thyroid hormone transport,purine nucleobase metabolic process	hormone activity,protein binding,identical protein binding,protein heterodimerization activity,thyroid hormone binding	extracellular region,extracellular space,azurophil granule lumen,protein complex,extracellular exosome	sp	9606	1	1	Human_Canonical_pSP_2023_0630	>sp|P02766|TTHY_HUMAN Transthyretin OS=Homo sapiens OX=9606 GN=TTR PE=1 SV=1	7	11
P02766	TTR	P02766	TTHY_HUMAN	Transthyretin		TRUE	Medulla_Control / Cortex_Control	Medulla_Control	Cortex_Control	110	P02766	259448	529653	1.0296	1.0296	104.146	2.04146	0	0.29896	0.154165	80.0098	0.0472759	Homo sapiens	0.497	15887	retinoid metabolic process,transport,extracellular matrix organization,retinol metabolic process,neutrophil degranulation,cellular protein metabolic process,thyroid hormone transport,purine nucleobase metabolic process	hormone activity,protein binding,identical protein binding,protein heterodimerization activity,thyroid hormone binding	extracellular region,extracellular space,azurophil granule lumen,protein complex,extracellular exosome	sp	9606	1	1	Human_Canonical_pSP_2023_0630	>sp|P02766|TTHY_HUMAN Transthyretin OS=Homo sapiens OX=9606 GN=TTR PE=1 SV=1	7	11
P02766	TTR	P02766	TTHY_HUMAN	Transthyretin		TRUE	Medulla_Doxo / Cortex_Control	Medulla_Doxo	Cortex_Control	132	P02766	259448	56527988	7.76738	7.76738	21687.8	217.878	0	0.000155051	0.00045633	65.903	0.318101	Homo sapiens	0.497	15887	retinoid metabolic process,transport,extracellular matrix organization,retinol metabolic process,neutrophil degranulation,cellular protein metabolic process,thyroid hormone transport,purine nucleobase metabolic process	hormone activity,protein binding,identical protein binding,protein heterodimerization activity,thyroid hormone binding	extracellular region,extracellular space,azurophil granule lumen,protein complex,extracellular exosome	sp	9606	1	1	Human_Canonical_pSP_2023_0630	>sp|P02766|TTHY_HUMAN Transthyretin OS=Homo sapiens OX=9606 GN=TTR PE=1 SV=1	7	11
P02766	TTR	P02766	TTHY_HUMAN	Transthyretin		TRUE	Medulla_Control / Cortex_Doxo	Medulla_Control	Cortex_Doxo	110	P02766	109182184	529653	-7.68747	7.68747	-99.5149	0.0048511	0	1.28385e-07	9.23351e-07	67.0444	0.314385	Homo sapiens	0.497	15887	retinoid metabolic process,transport,extracellular matrix organization,retinol metabolic process,neutrophil degranulation,cellular protein metabolic process,thyroid hormone transport,purine nucleobase metabolic process	hormone activity,protein binding,identical protein binding,protein heterodimerization activity,thyroid hormone binding	extracellular region,extracellular space,azurophil granule lumen,protein complex,extracellular exosome	sp	9606	1	1	Human_Canonical_pSP_2023_0630	>sp|P02766|TTHY_HUMAN Transthyretin OS=Homo sapiens OX=9606 GN=TTR PE=1 SV=1	7	11
P02766	TTR	P02766	TTHY_HUMAN	Transthyretin		TRUE	Medulla_Doxo / Cortex_Doxo	Medulla_Doxo	Cortex_Doxo	132	P02766	109182184	56527988	-0.9497	0.9497	-48.226	0.51774	0	0.159314	0.104478	129.966	0.444737	Homo sapiens	0.497	15887	retinoid metabolic process,transport,extracellular matrix organization,retinol metabolic process,neutrophil degranulation,cellular protein metabolic process,thyroid hormone transport,purine nucleobase metabolic process	hormone activity,protein binding,identical protein binding,protein heterodimerization activity,thyroid hormone binding	extracellular region,extracellular space,azurophil granule lumen,protein complex,extracellular exosome	sp	9606	1	1	Human_Canonical_pSP_2023_0630	>sp|P02766|TTHY_HUMAN Transthyretin OS=Homo sapiens OX=9606 GN=TTR PE=1 SV=1	7	11
P02766	TTR	P02766	TTHY_HUMAN	Transthyretin		TRUE	Medulla_Doxo / Medulla_Control	Medulla_Doxo	Medulla_Control	110	P02766	529653	56527988	6.73777	6.73777	10572.6	106.726	0	0.000272696	0.000731229	66.9798	0.319417	Homo sapiens	0.497	15887	retinoid metabolic process,transport,extracellular matrix organization,retinol metabolic process,neutrophil degranulation,cellular protein metabolic process,thyroid hormone transport,purine nucleobase metabolic process	hormone activity,protein binding,identical protein binding,protein heterodimerization activity,thyroid hormone binding	extracellular region,extracellular space,azurophil granule lumen,protein complex,extracellular exosome	sp	9606	1	1	Human_Canonical_pSP_2023_0630	>sp|P02766|TTHY_HUMAN Transthyretin OS=Homo sapiens OX=9606 GN=TTR PE=1 SV=1	7	11
P02768	ALB	P02768	ALBU_HUMAN	Albumin		TRUE	Cortex_Doxo / Cortex_Control	Cortex_Doxo	Cortex_Control	2676	P02768	102688784	431717376	2.07181	2.07181	320.413	4.20413	0	9.50437e-59	5.16087e-56	1699.48	0.069001	Homo sapiens	0.856	69366.7	retina homeostasis,platelet degranulation,transport,receptor-mediated endocytosis,cellular response to starvation,bile acid and bile salt transport,hemolysis by symbiont of host erythrocytes,lipoprotein metabolic process,negative regulation of apoptotic process,negative regulation of programmed cell death,sodium-independent organic anion transport,maintenance of mitochondrion location,cellular ox…	DNA binding,fatty acid binding,copper ion binding,protein binding,drug binding,toxic substance binding,antioxidant activity,pyridoxal phosphate binding,identical protein binding,chaperone binding,oxygen binding	extracellular region,extracellular space,nucleus,endoplasmic reticulum,Golgi apparatus,platelet alpha granule lumen,myelin sheath,protein complex,extracellular exosome,blood microparticle	sp	9606	1	2	Human_Canonical_pSP_2023_0630	>sp|P02768|ALBU_HUMAN Albumin OS=Homo sapiens OX=9606 GN=ALB PE=1 SV=2	94	223
P02768	ALB	P02768	ALBU_HUMAN	Albumin		TRUE	Medulla_Control / Cortex_Control	Medulla_Control	Cortex_Control	2230	P02768	102688784	123447680	0.265621	0.265621	20.2153	1.20215	0	0.179784	0.11176	2164.21	0.0290627	Homo sapiens	0.856	69366.7	retina homeostasis,platelet degranulation,transport,receptor-mediated endocytosis,cellular response to starvation,bile acid and bile salt transport,hemolysis by symbiont of host erythrocytes,lipoprotein metabolic process,negative regulation of apoptotic process,negative regulation of programmed cell death,sodium-independent organic anion transport,maintenance of mitochondrion location,cellular ox…	DNA binding,fatty acid binding,copper ion binding,protein binding,drug binding,toxic substance binding,antioxidant activity,pyridoxal phosphate binding,identical protein binding,chaperone binding,oxygen binding	extracellular region,extracellular space,nucleus,endoplasmic reticulum,Golgi apparatus,platelet alpha granule lumen,myelin sheath,protein complex,extracellular exosome,blood microparticle	sp	9606	1	2	Human_Canonical_pSP_2023_0630	>sp|P02768|ALBU_HUMAN Albumin OS=Homo sapiens OX=9606 GN=ALB PE=1 SV=2	94	223
P02768	ALB	P02768	ALBU_HUMAN	Albumin		TRUE	Medulla_Doxo / Cortex_Control	Medulla_Doxo	Cortex_Control	2676	P02768	102688784	351354336	1.77465	1.77465	242.155	3.42155	0	1.17144e-47	2.22199e-45	1873.86	0.0577508	Homo sapiens	0.856	69366.7	retina homeostasis,platelet degranulation,transport,receptor-mediated endocytosis,cellular response to starvation,bile acid and bile salt transport,hemolysis by symbiont of host erythrocytes,lipoprotein metabolic process,negative regulation of apoptotic process,negative regulation of programmed cell death,sodium-independent organic anion transport,maintenance of mitochondrion location,cellular ox…	DNA binding,fatty acid binding,copper ion binding,protein binding,drug binding,toxic substance binding,antioxidant activity,pyridoxal phosphate binding,identical protein binding,chaperone binding,oxygen binding	extracellular region,extracellular space,nucleus,endoplasmic reticulum,Golgi apparatus,platelet alpha granule lumen,myelin sheath,protein complex,extracellular exosome,blood microparticle	sp	9606	1	2	Human_Canonical_pSP_2023_0630	>sp|P02768|ALBU_HUMAN Albumin OS=Homo sapiens OX=9606 GN=ALB PE=1 SV=2	94	223
P02768	ALB	P02768	ALBU_HUMAN	Albumin		TRUE	Medulla_Control / Cortex_Doxo	Medulla_Control	Cortex_Doxo	2230	P02768	431717376	123447680	-1.80619	1.80619	-71.4054	0.285946	0	1.53196e-65	1.66371e-62	1503.77	0.0667083	Homo sapiens	0.856	69366.7	retina homeostasis,platelet degranulation,transport,receptor-mediated endocytosis,cellular response to starvation,bile acid and bile salt transport,hemolysis by symbiont of host erythrocytes,lipoprotein metabolic process,negative regulation of apoptotic process,negative regulation of programmed cell death,sodium-independent organic anion transport,maintenance of mitochondrion location,cellular ox…	DNA binding,fatty acid binding,copper ion binding,protein binding,drug binding,toxic substance binding,antioxidant activity,pyridoxal phosphate binding,identical protein binding,chaperone binding,oxygen binding	extracellular region,extracellular space,nucleus,endoplasmic reticulum,Golgi apparatus,platelet alpha granule lumen,myelin sheath,protein complex,extracellular exosome,blood microparticle	sp	9606	1	2	Human_Canonical_pSP_2023_0630	>sp|P02768|ALBU_HUMAN Albumin OS=Homo sapiens OX=9606 GN=ALB PE=1 SV=2	94	223
P02768	ALB	P02768	ALBU_HUMAN	Albumin		TRUE	Medulla_Doxo / Cortex_Doxo	Medulla_Doxo	Cortex_Doxo	2676	P02768	431717376	351354336	-0.29716	0.29716	-18.6147	0.813853	0	0.000356341	0.000927191	2565.69	0.0833097	Homo sapiens	0.856	69366.7	retina homeostasis,platelet degranulation,transport,receptor-mediated endocytosis,cellular response to starvation,bile acid and bile salt transport,hemolysis by symbiont of host erythrocytes,lipoprotein metabolic process,negative regulation of apoptotic process,negative regulation of programmed cell death,sodium-independent organic anion transport,maintenance of mitochondrion location,cellular ox…	DNA binding,fatty acid binding,copper ion binding,protein binding,drug binding,toxic substance binding,antioxidant activity,pyridoxal phosphate binding,identical protein binding,chaperone binding,oxygen binding	extracellular region,extracellular space,nucleus,endoplasmic reticulum,Golgi apparatus,platelet alpha granule lumen,myelin sheath,protein complex,extracellular exosome,blood microparticle	sp	9606	1	2	Human_Canonical_pSP_2023_0630	>sp|P02768|ALBU_HUMAN Albumin OS=Homo sapiens OX=9606 GN=ALB PE=1 SV=2	94	223
P02768	ALB	P02768	ALBU_HUMAN	Albumin		TRUE	Medulla_Doxo / Medulla_Control	Medulla_Doxo	Medulla_Control	2230	P02768	123447680	351354336	1.50903	1.50903	184.618	2.84618	0	7.92462e-56	2.86871e-53	1585.93	0.0549909	Homo sapiens	0.856	69366.7	retina homeostasis,platelet degranulation,transport,receptor-mediated endocytosis,cellular response to starvation,bile acid and bile salt transport,hemolysis by symbiont of host erythrocytes,lipoprotein metabolic process,negative regulation of apoptotic process,negative regulation of programmed cell death,sodium-independent organic anion transport,maintenance of mitochondrion location,cellular ox…	DNA binding,fatty acid binding,copper ion binding,protein binding,drug binding,toxic substance binding,antioxidant activity,pyridoxal phosphate binding,identical protein binding,chaperone binding,oxygen binding	extracellular region,extracellular space,nucleus,endoplasmic reticulum,Golgi apparatus,platelet alpha granule lumen,myelin sheath,protein complex,extracellular exosome,blood microparticle	sp	9606	1	2	Human_Canonical_pSP_2023_0630	>sp|P02768|ALBU_HUMAN Albumin OS=Homo sapiens OX=9606 GN=ALB PE=1 SV=2	94	223
P02771	AFP	P02771	FETA_HUMAN	Alpha-fetoprotein		TRUE	Cortex_Doxo / Cortex_Control	Cortex_Doxo	Cortex_Control	24	P02771	14274.1	42890.8	1.58726	1.58726	200.479	3.00479	0	0.00601901	0.00962687	11.741	0.263435	Homo sapiens	0.03	68677.6	ovulation from ovarian follicle,transport,progesterone metabolic process,SMAD protein signal transduction	protein binding,metal ion binding	extracellular space,cytosol	sp	9606	1	1	Human_Canonical_pSP_2023_0630	>sp|P02771|FETA_HUMAN Alpha-fetoprotein OS=Homo sapiens OX=9606 GN=AFP PE=1 SV=1	2	2
P02771	AFP	P02771	FETA_HUMAN	Alpha-fetoprotein		TRUE	Medulla_Control / Cortex_Control	Medulla_Control	Cortex_Control	20	P02771	14274.1	21527.4	0.592768	0.592768	50.8137	1.50814	0	0.0487602	0.046496	12.731	0.0872305	Homo sapiens	0.03	68677.6	ovulation from ovarian follicle,transport,progesterone metabolic process,SMAD protein signal transduction	protein binding,metal ion binding	extracellular space,cytosol	sp	9606	1	1	Human_Canonical_pSP_2023_0630	>sp|P02771|FETA_HUMAN Alpha-fetoprotein OS=Homo sapiens OX=9606 GN=AFP PE=1 SV=1	2	2
P02771	AFP	P02771	FETA_HUMAN	Alpha-fetoprotein		TRUE	Medulla_Doxo / Cortex_Control	Medulla_Doxo	Cortex_Control	24	P02771	14274.1	44360.4	1.63587	1.63587	210.775	3.10775	0	0.000255492	0.000698353	12.4801	0.189098	Homo sapiens	0.03	68677.6	ovulation from ovarian follicle,transport,progesterone metabolic process,SMAD protein signal transduction	protein binding,metal ion binding	extracellular space,cytosol	sp	9606	1	1	Human_Canonical_pSP_2023_0630	>sp|P02771|FETA_HUMAN Alpha-fetoprotein OS=Homo sapiens OX=9606 GN=AFP PE=1 SV=1	2	2
P02771	AFP	P02771	FETA_HUMAN	Alpha-fetoprotein		TRUE	Medulla_Control / Cortex_Doxo	Medulla_Control	Cortex_Doxo	20	P02771	42890.8	21527.4	-0.994496	0.994496	-49.8089	0.501911	0	0.0238531	0.0274994	12.695	0.269221	Homo sapiens	0.03	68677.6	ovulation from ovarian follicle,transport,progesterone metabolic process,SMAD protein signal transduction	protein binding,metal ion binding	extracellular space,cytosol	sp	9606	1	1	Human_Canonical_pSP_2023_0630	>sp|P02771|FETA_HUMAN Alpha-fetoprotein OS=Homo sapiens OX=9606 GN=AFP PE=1 SV=1	2	2
P02771	AFP	P02771	FETA_HUMAN	Alpha-fetoprotein		TRUE	Medulla_Doxo / Cortex_Doxo	Medulla_Doxo	Cortex_Doxo	24	P02771	42890.8	44360.4	0.0486047	0.0486047	3.42642	1.03426	0	0.820967	0.309358	19.7885	0.31722	Homo sapiens	0.03	68677.6	ovulation from ovarian follicle,transport,progesterone metabolic process,SMAD protein signal transduction	protein binding,metal ion binding	extracellular space,cytosol	sp	9606	1	1	Human_Canonical_pSP_2023_0630	>sp|P02771|FETA_HUMAN Alpha-fetoprotein OS=Homo sapiens OX=9606 GN=AFP PE=1 SV=1	2	2
P02771	AFP	P02771	FETA_HUMAN	Alpha-fetoprotein		TRUE	Medulla_Doxo / Medulla_Control	Medulla_Doxo	Medulla_Control	20	P02771	21527.4	44360.4	1.0431	1.0431	106.065	2.06065	0	0.00164161	0.00329536	14.222	0.197078	Homo sapiens	0.03	68677.6	ovulation from ovarian follicle,transport,progesterone metabolic process,SMAD protein signal transduction	protein binding,metal ion binding	extracellular space,cytosol	sp	9606	1	1	Human_Canonical_pSP_2023_0630	>sp|P02771|FETA_HUMAN Alpha-fetoprotein OS=Homo sapiens OX=9606 GN=AFP PE=1 SV=1	2	2
P02774	GC	P02774	VTDB_HUMAN	Vitamin D-binding protein		TRUE	Cortex_Doxo / Cortex_Control	Cortex_Doxo	Cortex_Control	84	P02774	5541.87	195962	5.14406	5.14406	3436.03	35.3603	0	0.00104136	0.00227092	45.1698	0.476028	Homo sapiens	0.114	52917.5	vitamin D metabolic process,vitamin transport	actin binding,vitamin D binding,vitamin transporter activity,calcidiol binding	extracellular region,extracellular space,cytosol,lysosomal lumen,extracellular exosome,blood microparticle	sp	9606	1	2	Human_Canonical_pSP_2023_0630	>sp|P02774|VTDB_HUMAN Vitamin D-binding protein OS=Homo sapiens OX=9606 GN=GC PE=1 SV=2	7	7
P02774	GC	P02774	VTDB_HUMAN	Vitamin D-binding protein		TRUE	Medulla_Control / Cortex_Control	Medulla_Control	Cortex_Control	70	P02774	5541.87	9148	0.723084	0.723084	65.0707	1.65071	0	0.360788	0.174051	54.3318	0.113831	Homo sapiens	0.114	52917.5	vitamin D metabolic process,vitamin transport	actin binding,vitamin D binding,vitamin transporter activity,calcidiol binding	extracellular region,extracellular space,cytosol,lysosomal lumen,extracellular exosome,blood microparticle	sp	9606	1	2	Human_Canonical_pSP_2023_0630	>sp|P02774|VTDB_HUMAN Vitamin D-binding protein OS=Homo sapiens OX=9606 GN=GC PE=1 SV=2	7	7
P02774	GC	P02774	VTDB_HUMAN	Vitamin D-binding protein		TRUE	Medulla_Doxo / Cortex_Control	Medulla_Doxo	Cortex_Control	84	P02774	5541.87	104619	4.23862	4.23862	1787.79	18.8779	0	0.000352894	0.000921257	53.0008	0.290617	Homo sapiens	0.114	52917.5	vitamin D metabolic process,vitamin transport	actin binding,vitamin D binding,vitamin transporter activity,calcidiol binding	extracellular region,extracellular space,cytosol,lysosomal lumen,extracellular exosome,blood microparticle	sp	9606	1	2	Human_Canonical_pSP_2023_0630	>sp|P02774|VTDB_HUMAN Vitamin D-binding protein OS=Homo sapiens OX=9606 GN=GC PE=1 SV=2	7	7
P02774	GC	P02774	VTDB_HUMAN	Vitamin D-binding protein		TRUE	Medulla_Control / Cortex_Doxo	Medulla_Control	Cortex_Doxo	70	P02774	195962	9148	-4.42097	4.42097	-95.3318	0.0466825	0	0.000460005	0.00114579	41.7455	0.466449	Homo sapiens	0.114	52917.5	vitamin D metabolic process,vitamin transport	actin binding,vitamin D binding,vitamin transporter activity,calcidiol binding	extracellular region,extracellular space,cytosol,lysosomal lumen,extracellular exosome,blood microparticle	sp	9606	1	2	Human_Canonical_pSP_2023_0630	>sp|P02774|VTDB_HUMAN Vitamin D-binding protein OS=Homo sapiens OX=9606 GN=GC PE=1 SV=2	7	7
P02774	GC	P02774	VTDB_HUMAN	Vitamin D-binding protein		TRUE	Medulla_Doxo / Cortex_Doxo	Medulla_Doxo	Cortex_Doxo	84	P02774	195962	104619	-0.905435	0.905435	-46.6128	0.533872	0	0.302413	0.155355	66.0338	0.537658	Homo sapiens	0.114	52917.5	vitamin D metabolic process,vitamin transport	actin binding,vitamin D binding,vitamin transporter activity,calcidiol binding	extracellular region,extracellular space,cytosol,lysosomal lumen,extracellular exosome,blood microparticle	sp	9606	1	2	Human_Canonical_pSP_2023_0630	>sp|P02774|VTDB_HUMAN Vitamin D-binding protein OS=Homo sapiens OX=9606 GN=GC PE=1 SV=2	7	7
P02774	GC	P02774	VTDB_HUMAN	Vitamin D-binding protein		TRUE	Medulla_Doxo / Medulla_Control	Medulla_Doxo	Medulla_Control	70	P02774	9148	104619	3.51554	3.51554	1043.62	11.4362	0	6.482e-05	0.000216598	43.1757	0.274647	Homo sapiens	0.114	52917.5	vitamin D metabolic process,vitamin transport	actin binding,vitamin D binding,vitamin transporter activity,calcidiol binding	extracellular region,extracellular space,cytosol,lysosomal lumen,extracellular exosome,blood microparticle	sp	9606	1	2	Human_Canonical_pSP_2023_0630	>sp|P02774|VTDB_HUMAN Vitamin D-binding protein OS=Homo sapiens OX=9606 GN=GC PE=1 SV=2	7	7
P02787	TF	P02787	TRFE_HUMAN	Serotransferrin		TRUE	Cortex_Doxo / Cortex_Control	Cortex_Doxo	Cortex_Control	612	P02787	1.07314e+06	4447915	2.05129	2.05129	314.476	4.14476	0	3.09225e-26	1.76747e-24	328.468	0.108187	Homo sapiens	0.476	77049.9	retina homeostasis,platelet degranulation,cellular iron ion homeostasis,regulation of protein stability,transferrin transport,positive regulation of receptor-mediated endocytosis,iron ion homeostasis,membrane organization,cellular response to iron ion,ferrous iron import into cell	protein binding,ferrous iron binding,ferric iron binding,ferric iron transmembrane transporter activity,transferrin receptor binding	extracellular region,extracellular space,early endosome,late endosome,clathrin-coated pit,basal plasma membrane,cell surface,endosome membrane,apical plasma membrane,endocytic vesicle,clathrin-coated vesicle membrane,extrinsic component of external side of plasma membrane,cytoplasmic vesicle,vesicle,secretory granule lumen,basal part of cell,perinuclear region of cytoplasm,recycling endosome,extr…	sp	9606	1	4	Human_Canonical_pSP_2023_0630	>sp|P02787|TRFE_HUMAN Serotransferrin OS=Homo sapiens OX=9606 GN=TF PE=1 SV=4	36	51
P02787	TF	P02787	TRFE_HUMAN	Serotransferrin		TRUE	Medulla_Control / Cortex_Control	Medulla_Control	Cortex_Control	510	P02787	1.07314e+06	1.41333e+06	0.397255	0.397255	31.7	1.317	0	0.0852066	0.0692105	482.762	0.0298175	Homo sapiens	0.476	77049.9	retina homeostasis,platelet degranulation,cellular iron ion homeostasis,regulation of protein stability,transferrin transport,positive regulation of receptor-mediated endocytosis,iron ion homeostasis,membrane organization,cellular response to iron ion,ferrous iron import into cell	protein binding,ferrous iron binding,ferric iron binding,ferric iron transmembrane transporter activity,transferrin receptor binding	extracellular region,extracellular space,early endosome,late endosome,clathrin-coated pit,basal plasma membrane,cell surface,endosome membrane,apical plasma membrane,endocytic vesicle,clathrin-coated vesicle membrane,extrinsic component of external side of plasma membrane,cytoplasmic vesicle,vesicle,secretory granule lumen,basal part of cell,perinuclear region of cytoplasm,recycling endosome,extr…	sp	9606	1	4	Human_Canonical_pSP_2023_0630	>sp|P02787|TRFE_HUMAN Serotransferrin OS=Homo sapiens OX=9606 GN=TF PE=1 SV=4	36	51
P02787	TF	P02787	TRFE_HUMAN	Serotransferrin		TRUE	Medulla_Doxo / Cortex_Control	Medulla_Doxo	Cortex_Control	612	P02787	1.07314e+06	4184319	1.96315	1.96315	289.913	3.89913	0	3.48398e-28	2.5224e-26	338.185	0.0916107	Homo sapiens	0.476	77049.9	retina homeostasis,platelet degranulation,cellular iron ion homeostasis,regulation of protein stability,transferrin transport,positive regulation of receptor-mediated endocytosis,iron ion homeostasis,membrane organization,cellular response to iron ion,ferrous iron import into cell	protein binding,ferrous iron binding,ferric iron binding,ferric iron transmembrane transporter activity,transferrin receptor binding	extracellular region,extracellular space,early endosome,late endosome,clathrin-coated pit,basal plasma membrane,cell surface,endosome membrane,apical plasma membrane,endocytic vesicle,clathrin-coated vesicle membrane,extrinsic component of external side of plasma membrane,cytoplasmic vesicle,vesicle,secretory granule lumen,basal part of cell,perinuclear region of cytoplasm,recycling endosome,extr…	sp	9606	1	4	Human_Canonical_pSP_2023_0630	>sp|P02787|TRFE_HUMAN Serotransferrin OS=Homo sapiens OX=9606 GN=TF PE=1 SV=4	36	51
P02787	TF	P02787	TRFE_HUMAN	Serotransferrin		TRUE	Medulla_Control / Cortex_Doxo	Medulla_Control	Cortex_Doxo	510	P02787	4447915	1.41333e+06	-1.65403	1.65403	-68.2249	0.317751	0	1.62784e-24	7.36599e-23	329.31	0.108283	Homo sapiens	0.476	77049.9	retina homeostasis,platelet degranulation,cellular iron ion homeostasis,regulation of protein stability,transferrin transport,positive regulation of receptor-mediated endocytosis,iron ion homeostasis,membrane organization,cellular response to iron ion,ferrous iron import into cell	protein binding,ferrous iron binding,ferric iron binding,ferric iron transmembrane transporter activity,transferrin receptor binding	extracellular region,extracellular space,early endosome,late endosome,clathrin-coated pit,basal plasma membrane,cell surface,endosome membrane,apical plasma membrane,endocytic vesicle,clathrin-coated vesicle membrane,extrinsic component of external side of plasma membrane,cytoplasmic vesicle,vesicle,secretory granule lumen,basal part of cell,perinuclear region of cytoplasm,recycling endosome,extr…	sp	9606	1	4	Human_Canonical_pSP_2023_0630	>sp|P02787|TRFE_HUMAN Serotransferrin OS=Homo sapiens OX=9606 GN=TF PE=1 SV=4	36	51
P02787	TF	P02787	TRFE_HUMAN	Serotransferrin		TRUE	Medulla_Doxo / Cortex_Doxo	Medulla_Doxo	Cortex_Doxo	612	P02787	4447915	4184319	-0.0881364	0.0881364	-5.92628	0.940737	0	0.293025	0.151825	592.424	0.138667	Homo sapiens	0.476	77049.9	retina homeostasis,platelet degranulation,cellular iron ion homeostasis,regulation of protein stability,transferrin transport,positive regulation of receptor-mediated endocytosis,iron ion homeostasis,membrane organization,cellular response to iron ion,ferrous iron import into cell	protein binding,ferrous iron binding,ferric iron binding,ferric iron transmembrane transporter activity,transferrin receptor binding	extracellular region,extracellular space,early endosome,late endosome,clathrin-coated pit,basal plasma membrane,cell surface,endosome membrane,apical plasma membrane,endocytic vesicle,clathrin-coated vesicle membrane,extrinsic component of external side of plasma membrane,cytoplasmic vesicle,vesicle,secretory granule lumen,basal part of cell,perinuclear region of cytoplasm,recycling endosome,extr…	sp	9606	1	4	Human_Canonical_pSP_2023_0630	>sp|P02787|TRFE_HUMAN Serotransferrin OS=Homo sapiens OX=9606 GN=TF PE=1 SV=4	36	51
P02787	TF	P02787	TRFE_HUMAN	Serotransferrin		TRUE	Medulla_Doxo / Medulla_Control	Medulla_Doxo	Medulla_Control	510	P02787	1.41333e+06	4184319	1.5659	1.5659	196.061	2.96061	0	4.30957e-26	2.34009e-24	339.196	0.0917232	Homo sapiens	0.476	77049.9	retina homeostasis,platelet degranulation,cellular iron ion homeostasis,regulation of protein stability,transferrin transport,positive regulation of receptor-mediated endocytosis,iron ion homeostasis,membrane organization,cellular response to iron ion,ferrous iron import into cell	protein binding,ferrous iron binding,ferric iron binding,ferric iron transmembrane transporter activity,transferrin receptor binding	extracellular region,extracellular space,early endosome,late endosome,clathrin-coated pit,basal plasma membrane,cell surface,endosome membrane,apical plasma membrane,endocytic vesicle,clathrin-coated vesicle membrane,extrinsic component of external side of plasma membrane,cytoplasmic vesicle,vesicle,secretory granule lumen,basal part of cell,perinuclear region of cytoplasm,recycling endosome,extr…	sp	9606	1	4	Human_Canonical_pSP_2023_0630	>sp|P02787|TRFE_HUMAN Serotransferrin OS=Homo sapiens OX=9606 GN=TF PE=1 SV=4	36	51
P02788	LTF	P02788	TRFL_HUMAN	Lactotransferrin		TRUE	Cortex_Doxo / Cortex_Control	Cortex_Doxo	Cortex_Control	72	P02788	10219.5	34204.3	1.74286	1.74286	234.697	3.34697	0	0.191991	0.116093	54.2545	0.126756	Homo sapiens	0.017	78181.9	ossification,regulation of cytokine production,retina homeostasis,innate immune response in mucosa,transcription, DNA-templated,proteolysis,ion transport,humoral immune response,antimicrobial humoral response,antibacterial humoral response,antifungal humoral response,negative regulation of lipopolysaccharide-mediated signaling pathway,regulation of tumor necrosis factor production,negative regula…	DNA binding,serine-type endopeptidase activity,iron ion binding,protein binding,heparin binding,protein serine/threonine kinase activator activity	extracellular region,extracellular space,nucleus,cytoplasm,cell surface,secretory granule,specific granule lumen,specific granule,protein complex,extracellular exosome,phagocytic vesicle lumen,tertiary granule lumen	sp	9606	1	6	Human_Canonical_pSP_2023_0630	>sp|P02788|TRFL_HUMAN Lactotransferrin OS=Homo sapiens OX=9606 GN=LTF PE=1 SV=6	6	6
P02788	LTF	P02788	TRFL_HUMAN	Lactotransferrin		TRUE	Medulla_Control / Cortex_Control	Medulla_Control	Cortex_Control	60	P02788	10219.5	1.06021e+06	6.69689	6.69689	10274.4	103.744	0	0.0247259	0.0281766	23.0686	1.57762	Homo sapiens	0.017	78181.9	ossification,regulation of cytokine production,retina homeostasis,innate immune response in mucosa,transcription, DNA-templated,proteolysis,ion transport,humoral immune response,antimicrobial humoral response,antibacterial humoral response,antifungal humoral response,negative regulation of lipopolysaccharide-mediated signaling pathway,regulation of tumor necrosis factor production,negative regula…	DNA binding,serine-type endopeptidase activity,iron ion binding,protein binding,heparin binding,protein serine/threonine kinase activator activity	extracellular region,extracellular space,nucleus,cytoplasm,cell surface,secretory granule,specific granule lumen,specific granule,protein complex,extracellular exosome,phagocytic vesicle lumen,tertiary granule lumen	sp	9606	1	6	Human_Canonical_pSP_2023_0630	>sp|P02788|TRFL_HUMAN Lactotransferrin OS=Homo sapiens OX=9606 GN=LTF PE=1 SV=6	6	6
P02788	LTF	P02788	TRFL_HUMAN	Lactotransferrin		TRUE	Medulla_Doxo / Cortex_Control	Medulla_Doxo	Cortex_Control	72	P02788	10219.5	19047.2	0.898255	0.898255	86.3811	1.86381	0	0.0969827	0.0753924	60.7304	0.110289	Homo sapiens	0.017	78181.9	ossification,regulation of cytokine production,retina homeostasis,innate immune response in mucosa,transcription, DNA-templated,proteolysis,ion transport,humoral immune response,antimicrobial humoral response,antibacterial humoral response,antifungal humoral response,negative regulation of lipopolysaccharide-mediated signaling pathway,regulation of tumor necrosis factor production,negative regula…	DNA binding,serine-type endopeptidase activity,iron ion binding,protein binding,heparin binding,protein serine/threonine kinase activator activity	extracellular region,extracellular space,nucleus,cytoplasm,cell surface,secretory granule,specific granule lumen,specific granule,protein complex,extracellular exosome,phagocytic vesicle lumen,tertiary granule lumen	sp	9606	1	6	Human_Canonical_pSP_2023_0630	>sp|P02788|TRFL_HUMAN Lactotransferrin OS=Homo sapiens OX=9606 GN=LTF PE=1 SV=6	6	6
P02788	LTF	P02788	TRFL_HUMAN	Lactotransferrin		TRUE	Medulla_Control / Cortex_Doxo	Medulla_Control	Cortex_Doxo	60	P02788	34204.3	1.06021e+06	4.95403	4.95403	2999.64	30.9964	0	0.031271	0.0339943	23.229	1.58036	Homo sapiens	0.017	78181.9	ossification,regulation of cytokine production,retina homeostasis,innate immune response in mucosa,transcription, DNA-templated,proteolysis,ion transport,humoral immune response,antimicrobial humoral response,antibacterial humoral response,antifungal humoral response,negative regulation of lipopolysaccharide-mediated signaling pathway,regulation of tumor necrosis factor production,negative regula…	DNA binding,serine-type endopeptidase activity,iron ion binding,protein binding,heparin binding,protein serine/threonine kinase activator activity	extracellular region,extracellular space,nucleus,cytoplasm,cell surface,secretory granule,specific granule lumen,specific granule,protein complex,extracellular exosome,phagocytic vesicle lumen,tertiary granule lumen	sp	9606	1	6	Human_Canonical_pSP_2023_0630	>sp|P02788|TRFL_HUMAN Lactotransferrin OS=Homo sapiens OX=9606 GN=LTF PE=1 SV=6	6	6
P02788	LTF	P02788	TRFL_HUMAN	Lactotransferrin		TRUE	Medulla_Doxo / Cortex_Doxo	Medulla_Doxo	Cortex_Doxo	72	P02788	34204.3	19047.2	-0.844602	0.844602	-44.3135	0.556865	0	0.898633	0.330707	67.6228	0.144289	Homo sapiens	0.017	78181.9	ossification,regulation of cytokine production,retina homeostasis,innate immune response in mucosa,transcription, DNA-templated,proteolysis,ion transport,humoral immune response,antimicrobial humoral response,antibacterial humoral response,antifungal humoral response,negative regulation of lipopolysaccharide-mediated signaling pathway,regulation of tumor necrosis factor production,negative regula…	DNA binding,serine-type endopeptidase activity,iron ion binding,protein binding,heparin binding,protein serine/threonine kinase activator activity	extracellular region,extracellular space,nucleus,cytoplasm,cell surface,secretory granule,specific granule lumen,specific granule,protein complex,extracellular exosome,phagocytic vesicle lumen,tertiary granule lumen	sp	9606	1	6	Human_Canonical_pSP_2023_0630	>sp|P02788|TRFL_HUMAN Lactotransferrin OS=Homo sapiens OX=9606 GN=LTF PE=1 SV=6	6	6
P02788	LTF	P02788	TRFL_HUMAN	Lactotransferrin		TRUE	Medulla_Doxo / Medulla_Control	Medulla_Doxo	Medulla_Control	60	P02788	1.06021e+06	19047.2	-5.79863	5.79863	-98.2035	0.0179655	0	0.0319683	0.0346138	23.1566	1.57913	Homo sapiens	0.017	78181.9	ossification,regulation of cytokine production,retina homeostasis,innate immune response in mucosa,transcription, DNA-templated,proteolysis,ion transport,humoral immune response,antimicrobial humoral response,antibacterial humoral response,antifungal humoral response,negative regulation of lipopolysaccharide-mediated signaling pathway,regulation of tumor necrosis factor production,negative regula…	DNA binding,serine-type endopeptidase activity,iron ion binding,protein binding,heparin binding,protein serine/threonine kinase activator activity	extracellular region,extracellular space,nucleus,cytoplasm,cell surface,secretory granule,specific granule lumen,specific granule,protein complex,extracellular exosome,phagocytic vesicle lumen,tertiary granule lumen	sp	9606	1	6	Human_Canonical_pSP_2023_0630	>sp|P02788|TRFL_HUMAN Lactotransferrin OS=Homo sapiens OX=9606 GN=LTF PE=1 SV=6	6	6
P02790	HPX	P02790	HEMO_HUMAN	Hemopexin		TRUE	Cortex_Doxo / Cortex_Control	Cortex_Doxo	Cortex_Control	252	P02790	673464	15425184	4.51754	4.51754	2190.42	22.9042	0	4.35926e-11	5.84463e-10	129.74	0.244944	Homo sapiens	0.288	51676.4	positive regulation of immunoglobulin production,positive regulation of humoral immune response mediated by circulating immunoglobulin,cellular iron ion homeostasis,receptor-mediated endocytosis,heme transport,viral process,hemoglobin metabolic process,heme metabolic process,positive regulation of tyrosine phosphorylation of Stat1 protein,positive regulation of interferon-gamma-mediated signaling…	protein binding,heme transporter activity,metal ion binding	extracellular region,extracellular space,extracellular exosome,endocytic vesicle lumen,blood microparticle	sp	9606	1	2	Human_Canonical_pSP_2023_0630	>sp|P02790|HEMO_HUMAN Hemopexin OS=Homo sapiens OX=9606 GN=HPX PE=1 SV=2	16	21
P02790	HPX	P02790	HEMO_HUMAN	Hemopexin		TRUE	Medulla_Control / Cortex_Control	Medulla_Control	Cortex_Control	210	P02790	673464	1.0479e+06	0.637834	0.637834	55.5992	1.55599	0	0.337304	0.168033	205.612	0.0451365	Homo sapiens	0.288	51676.4	positive regulation of immunoglobulin production,positive regulation of humoral immune response mediated by circulating immunoglobulin,cellular iron ion homeostasis,receptor-mediated endocytosis,heme transport,viral process,hemoglobin metabolic process,heme metabolic process,positive regulation of tyrosine phosphorylation of Stat1 protein,positive regulation of interferon-gamma-mediated signaling…	protein binding,heme transporter activity,metal ion binding	extracellular region,extracellular space,extracellular exosome,endocytic vesicle lumen,blood microparticle	sp	9606	1	2	Human_Canonical_pSP_2023_0630	>sp|P02790|HEMO_HUMAN Hemopexin OS=Homo sapiens OX=9606 GN=HPX PE=1 SV=2	16	21
P02790	HPX	P02790	HEMO_HUMAN	Hemopexin		TRUE	Medulla_Doxo / Cortex_Control	Medulla_Doxo	Cortex_Control	252	P02790	673464	10830866	4.0074	4.0074	1508.23	16.0823	0	9.53615e-09	9.41478e-08	132.296	0.198378	Homo sapiens	0.288	51676.4	positive regulation of immunoglobulin production,positive regulation of humoral immune response mediated by circulating immunoglobulin,cellular iron ion homeostasis,receptor-mediated endocytosis,heme transport,viral process,hemoglobin metabolic process,heme metabolic process,positive regulation of tyrosine phosphorylation of Stat1 protein,positive regulation of interferon-gamma-mediated signaling…	protein binding,heme transporter activity,metal ion binding	extracellular region,extracellular space,extracellular exosome,endocytic vesicle lumen,blood microparticle	sp	9606	1	2	Human_Canonical_pSP_2023_0630	>sp|P02790|HEMO_HUMAN Hemopexin OS=Homo sapiens OX=9606 GN=HPX PE=1 SV=2	16	21
P02790	HPX	P02790	HEMO_HUMAN	Hemopexin		TRUE	Medulla_Control / Cortex_Doxo	Medulla_Control	Cortex_Doxo	210	P02790	15425184	1.0479e+06	-3.87971	3.87971	-93.2065	0.0679346	0	1.05626e-10	1.34953e-09	128.891	0.244542	Homo sapiens	0.288	51676.4	positive regulation of immunoglobulin production,positive regulation of humoral immune response mediated by circulating immunoglobulin,cellular iron ion homeostasis,receptor-mediated endocytosis,heme transport,viral process,hemoglobin metabolic process,heme metabolic process,positive regulation of tyrosine phosphorylation of Stat1 protein,positive regulation of interferon-gamma-mediated signaling…	protein binding,heme transporter activity,metal ion binding	extracellular region,extracellular space,extracellular exosome,endocytic vesicle lumen,blood microparticle	sp	9606	1	2	Human_Canonical_pSP_2023_0630	>sp|P02790|HEMO_HUMAN Hemopexin OS=Homo sapiens OX=9606 GN=HPX PE=1 SV=2	16	21
P02790	HPX	P02790	HEMO_HUMAN	Hemopexin		TRUE	Medulla_Doxo / Cortex_Doxo	Medulla_Doxo	Cortex_Doxo	252	P02790	15425184	10830866	-0.510139	0.510139	-29.7845	0.702155	0	0.08005	0.0662609	239.193	0.311637	Homo sapiens	0.288	51676.4	positive regulation of immunoglobulin production,positive regulation of humoral immune response mediated by circulating immunoglobulin,cellular iron ion homeostasis,receptor-mediated endocytosis,heme transport,viral process,hemoglobin metabolic process,heme metabolic process,positive regulation of tyrosine phosphorylation of Stat1 protein,positive regulation of interferon-gamma-mediated signaling…	protein binding,heme transporter activity,metal ion binding	extracellular region,extracellular space,extracellular exosome,endocytic vesicle lumen,blood microparticle	sp	9606	1	2	Human_Canonical_pSP_2023_0630	>sp|P02790|HEMO_HUMAN Hemopexin OS=Homo sapiens OX=9606 GN=HPX PE=1 SV=2	16	21
P02790	HPX	P02790	HEMO_HUMAN	Hemopexin		TRUE	Medulla_Doxo / Medulla_Control	Medulla_Doxo	Medulla_Control	210	P02790	1.0479e+06	10830866	3.36957	3.36957	933.574	10.3357	0	2.61217e-08	2.30635e-07	130.976	0.197882	Homo sapiens	0.288	51676.4	positive regulation of immunoglobulin production,positive regulation of humoral immune response mediated by circulating immunoglobulin,cellular iron ion homeostasis,receptor-mediated endocytosis,heme transport,viral process,hemoglobin metabolic process,heme metabolic process,positive regulation of tyrosine phosphorylation of Stat1 protein,positive regulation of interferon-gamma-mediated signaling…	protein binding,heme transporter activity,metal ion binding	extracellular region,extracellular space,extracellular exosome,endocytic vesicle lumen,blood microparticle	sp	9606	1	2	Human_Canonical_pSP_2023_0630	>sp|P02790|HEMO_HUMAN Hemopexin OS=Homo sapiens OX=9606 GN=HPX PE=1 SV=2	16	21
P02792	FTL	P02792	FRIL_HUMAN	Ferritin light chain		TRUE	Cortex_Doxo / Cortex_Control	Cortex_Doxo	Cortex_Control	24	P02792	96.788	878.427	3.18202	3.18202	807.578	9.07578	0	0.317061	0.161417	13.0335	0.154855	Homo sapiens	0	20019.7	iron ion transport,cellular iron ion homeostasis,intracellular sequestering of iron ion,neutrophil degranulation,iron ion homeostasis	iron ion binding,protein binding,ferric iron binding,identical protein binding	extracellular region,cytosol,intracellular ferritin complex,membrane,azurophil granule lumen,autolysosome,extracellular exosome	sp	9606	1	2	Human_Canonical_pSP_2023_0630	>sp|P02792|FRIL_HUMAN Ferritin light chain OS=Homo sapiens OX=9606 GN=FTL PE=1 SV=2	2	2
P02792	FTL	P02792	FRIL_HUMAN	Ferritin light chain		TRUE	Medulla_Control / Cortex_Control	Medulla_Control	Cortex_Control	20	P02792	96.788	242.87	1.32729	1.32729	150.93	2.5093	0	0.355359	0.173695	7.3062	0.309672	Homo sapiens	0	20019.7	iron ion transport,cellular iron ion homeostasis,intracellular sequestering of iron ion,neutrophil degranulation,iron ion homeostasis	iron ion binding,protein binding,ferric iron binding,identical protein binding	extracellular region,cytosol,intracellular ferritin complex,membrane,azurophil granule lumen,autolysosome,extracellular exosome	sp	9606	1	2	Human_Canonical_pSP_2023_0630	>sp|P02792|FRIL_HUMAN Ferritin light chain OS=Homo sapiens OX=9606 GN=FTL PE=1 SV=2	2	2
P02792	FTL	P02792	FRIL_HUMAN	Ferritin light chain		TRUE	Medulla_Doxo / Cortex_Control	Medulla_Doxo	Cortex_Control	24	P02792	96.788	20796.9	7.74732	7.74732	21387	214.87	0	0.00933456	0.0134447	11.0477	0.972546	Homo sapiens	0	20019.7	iron ion transport,cellular iron ion homeostasis,intracellular sequestering of iron ion,neutrophil degranulation,iron ion homeostasis	iron ion binding,protein binding,ferric iron binding,identical protein binding	extracellular region,cytosol,intracellular ferritin complex,membrane,azurophil granule lumen,autolysosome,extracellular exosome	sp	9606	1	2	Human_Canonical_pSP_2023_0630	>sp|P02792|FRIL_HUMAN Ferritin light chain OS=Homo sapiens OX=9606 GN=FTL PE=1 SV=2	2	2
P02792	FTL	P02792	FRIL_HUMAN	Ferritin light chain		TRUE	Medulla_Control / Cortex_Doxo	Medulla_Control	Cortex_Doxo	20	P02792	878.427	242.87	-1.85474	1.85474	-72.3517	0.276483	0	0.679987	0.271495	10.2965	0.340274	Homo sapiens	0	20019.7	iron ion transport,cellular iron ion homeostasis,intracellular sequestering of iron ion,neutrophil degranulation,iron ion homeostasis	iron ion binding,protein binding,ferric iron binding,identical protein binding	extracellular region,cytosol,intracellular ferritin complex,membrane,azurophil granule lumen,autolysosome,extracellular exosome	sp	9606	1	2	Human_Canonical_pSP_2023_0630	>sp|P02792|FRIL_HUMAN Ferritin light chain OS=Homo sapiens OX=9606 GN=FTL PE=1 SV=2	2	2
P02792	FTL	P02792	FRIL_HUMAN	Ferritin light chain		TRUE	Medulla_Doxo / Cortex_Doxo	Medulla_Doxo	Cortex_Doxo	24	P02792	878.427	20796.9	4.5653	4.5653	2267.51	23.6751	0	0.012749	0.0171355	11.511	0.982719	Homo sapiens	0	20019.7	iron ion transport,cellular iron ion homeostasis,intracellular sequestering of iron ion,neutrophil degranulation,iron ion homeostasis	iron ion binding,protein binding,ferric iron binding,identical protein binding	extracellular region,cytosol,intracellular ferritin complex,membrane,azurophil granule lumen,autolysosome,extracellular exosome	sp	9606	1	2	Human_Canonical_pSP_2023_0630	>sp|P02792|FRIL_HUMAN Ferritin light chain OS=Homo sapiens OX=9606 GN=FTL PE=1 SV=2	2	2
P02792	FTL	P02792	FRIL_HUMAN	Ferritin light chain		TRUE	Medulla_Doxo / Medulla_Control	Medulla_Doxo	Medulla_Control	20	P02792	242.87	20796.9	6.42004	6.42004	8462.95	85.6295	0	0.0181169	0.0223834	13.093	1.01865	Homo sapiens	0	20019.7	iron ion transport,cellular iron ion homeostasis,intracellular sequestering of iron ion,neutrophil degranulation,iron ion homeostasis	iron ion binding,protein binding,ferric iron binding,identical protein binding	extracellular region,cytosol,intracellular ferritin complex,membrane,azurophil granule lumen,autolysosome,extracellular exosome	sp	9606	1	2	Human_Canonical_pSP_2023_0630	>sp|P02792|FRIL_HUMAN Ferritin light chain OS=Homo sapiens OX=9606 GN=FTL PE=1 SV=2	2	2
P02794	FTH1	P02794	FRIH_HUMAN	Ferritin heavy chain		TRUE	Cortex_Doxo / Cortex_Control	Cortex_Doxo	Cortex_Control	24	P02794	21722.8	9148.66	-1.24758	1.24758	-57.8846	0.421154	0	0.137941	0.0942409	13.0869	0.19044	Homo sapiens	0.098	21225.6	cellular iron ion homeostasis,intracellular sequestering of iron ion,immune response,negative regulation of cell proliferation,neutrophil degranulation,negative regulation of fibroblast proliferation,oxidation-reduction process,iron ion import	ferroxidase activity,iron ion binding,protein binding,ferric iron binding	extracellular region,nucleus,mitochondrion,cytosol,intracellular ferritin complex,autolysosome,extracellular exosome,tertiary granule lumen,ficolin-1-rich granule lumen	sp	9606	1	2	Human_Canonical_pSP_2023_0630	>sp|P02794|FRIH_HUMAN Ferritin heavy chain OS=Homo sapiens OX=9606 GN=FTH1 PE=1 SV=2	2	2
P02794	FTH1	P02794	FRIH_HUMAN	Ferritin heavy chain		TRUE	Medulla_Control / Cortex_Control	Medulla_Control	Cortex_Control	20	P02794	21722.8	24695.3	0.185025	0.185025	13.6836	1.13684	0	0.141799	0.0961257	9.46528	0.146221	Homo sapiens	0.098	21225.6	cellular iron ion homeostasis,intracellular sequestering of iron ion,immune response,negative regulation of cell proliferation,neutrophil degranulation,negative regulation of fibroblast proliferation,oxidation-reduction process,iron ion import	ferroxidase activity,iron ion binding,protein binding,ferric iron binding	extracellular region,nucleus,mitochondrion,cytosol,intracellular ferritin complex,autolysosome,extracellular exosome,tertiary granule lumen,ficolin-1-rich granule lumen	sp	9606	1	2	Human_Canonical_pSP_2023_0630	>sp|P02794|FRIH_HUMAN Ferritin heavy chain OS=Homo sapiens OX=9606 GN=FTH1 PE=1 SV=2	2	2
P02794	FTH1	P02794	FRIH_HUMAN	Ferritin heavy chain		TRUE	Medulla_Doxo / Cortex_Control	Medulla_Doxo	Cortex_Control	24	P02794	21722.8	659534	4.92416	4.92416	2936.13	30.3613	0	0.0416573	0.0415426	11.0516	1.16399	Homo sapiens	0.098	21225.6	cellular iron ion homeostasis,intracellular sequestering of iron ion,immune response,negative regulation of cell proliferation,neutrophil degranulation,negative regulation of fibroblast proliferation,oxidation-reduction process,iron ion import	ferroxidase activity,iron ion binding,protein binding,ferric iron binding	extracellular region,nucleus,mitochondrion,cytosol,intracellular ferritin complex,autolysosome,extracellular exosome,tertiary granule lumen,ficolin-1-rich granule lumen	sp	9606	1	2	Human_Canonical_pSP_2023_0630	>sp|P02794|FRIH_HUMAN Ferritin heavy chain OS=Homo sapiens OX=9606 GN=FTH1 PE=1 SV=2	2	2
P02794	FTH1	P02794	FRIH_HUMAN	Ferritin heavy chain		TRUE	Medulla_Control / Cortex_Doxo	Medulla_Control	Cortex_Doxo	20	P02794	9148.66	24695.3	1.4326	1.4326	169.934	2.69934	0	0.772251	0.296348	17.9131	0.22652	Homo sapiens	0.098	21225.6	cellular iron ion homeostasis,intracellular sequestering of iron ion,immune response,negative regulation of cell proliferation,neutrophil degranulation,negative regulation of fibroblast proliferation,oxidation-reduction process,iron ion import	ferroxidase activity,iron ion binding,protein binding,ferric iron binding	extracellular region,nucleus,mitochondrion,cytosol,intracellular ferritin complex,autolysosome,extracellular exosome,tertiary granule lumen,ficolin-1-rich granule lumen	sp	9606	1	2	Human_Canonical_pSP_2023_0630	>sp|P02794|FRIH_HUMAN Ferritin heavy chain OS=Homo sapiens OX=9606 GN=FTH1 PE=1 SV=2	2	2
P02794	FTH1	P02794	FRIH_HUMAN	Ferritin heavy chain		TRUE	Medulla_Doxo / Cortex_Doxo	Medulla_Doxo	Cortex_Doxo	24	P02794	9148.66	659534	6.17174	6.17174	7109.08	72.0908	0	0.0668786	0.0594842	11.5384	1.17678	Homo sapiens	0.098	21225.6	cellular iron ion homeostasis,intracellular sequestering of iron ion,immune response,negative regulation of cell proliferation,neutrophil degranulation,negative regulation of fibroblast proliferation,oxidation-reduction process,iron ion import	ferroxidase activity,iron ion binding,protein binding,ferric iron binding	extracellular region,nucleus,mitochondrion,cytosol,intracellular ferritin complex,autolysosome,extracellular exosome,tertiary granule lumen,ficolin-1-rich granule lumen	sp	9606	1	2	Human_Canonical_pSP_2023_0630	>sp|P02794|FRIH_HUMAN Ferritin heavy chain OS=Homo sapiens OX=9606 GN=FTH1 PE=1 SV=2	2	2
P02794	FTH1	P02794	FRIH_HUMAN	Ferritin heavy chain		TRUE	Medulla_Doxo / Medulla_Control	Medulla_Doxo	Medulla_Control	20	P02794	24695.3	659534	4.73914	4.73914	2570.69	26.7069	0	0.0599111	0.054492	11.2952	1.17044	Homo sapiens	0.098	21225.6	cellular iron ion homeostasis,intracellular sequestering of iron ion,immune response,negative regulation of cell proliferation,neutrophil degranulation,negative regulation of fibroblast proliferation,oxidation-reduction process,iron ion import	ferroxidase activity,iron ion binding,protein binding,ferric iron binding	extracellular region,nucleus,mitochondrion,cytosol,intracellular ferritin complex,autolysosome,extracellular exosome,tertiary granule lumen,ficolin-1-rich granule lumen	sp	9606	1	2	Human_Canonical_pSP_2023_0630	>sp|P02794|FRIH_HUMAN Ferritin heavy chain OS=Homo sapiens OX=9606 GN=FTH1 PE=1 SV=2	2	2
P04004	VTN	P04004	VTNC_HUMAN	Vitronectin		TRUE	Cortex_Doxo / Cortex_Control	Cortex_Doxo	Cortex_Control	72	P04004	2876.57	224942	6.28906	6.28906	7719.81	78.1981	0	0.0151528	0.0195439	35.9609	0.344775	Homo sapiens	0	54305.6	receptor-mediated endocytosis,immune response,cell adhesion,cell-matrix adhesion,positive regulation of cell-substrate adhesion,negative regulation of endopeptidase activity,positive regulation of smooth muscle cell migration,negative regulation of blood coagulation,extracellular matrix organization,regulation of complement activation,positive regulation of vascular endothelial growth factor rece…	scavenger receptor activity,integrin binding,protein binding,collagen binding,heparin binding,polysaccharide binding,identical protein binding,extracellular matrix binding	extracellular region,basement membrane,extracellular space,endoplasmic reticulum,Golgi lumen,extracellular matrix,intracellular membrane-bounded organelle,rough endoplasmic reticulum lumen,extracellular exosome,alphav-beta3 integrin-vitronectin complex,blood microparticle	sp	9606	1	1	Human_Canonical_pSP_2023_0630	>sp|P04004|VTNC_HUMAN Vitronectin OS=Homo sapiens OX=9606 GN=VTN PE=1 SV=1	5	6
P04004	VTN	P04004	VTNC_HUMAN	Vitronectin		TRUE	Medulla_Control / Cortex_Control	Medulla_Control	Cortex_Control	60	P04004	2876.57	4135.23	0.523617	0.523617	43.7555	1.43755	0	0.481974	0.209383	57.671	0.0533101	Homo sapiens	0	54305.6	receptor-mediated endocytosis,immune response,cell adhesion,cell-matrix adhesion,positive regulation of cell-substrate adhesion,negative regulation of endopeptidase activity,positive regulation of smooth muscle cell migration,negative regulation of blood coagulation,extracellular matrix organization,regulation of complement activation,positive regulation of vascular endothelial growth factor rece…	scavenger receptor activity,integrin binding,protein binding,collagen binding,heparin binding,polysaccharide binding,identical protein binding,extracellular matrix binding	extracellular region,basement membrane,extracellular space,endoplasmic reticulum,Golgi lumen,extracellular matrix,intracellular membrane-bounded organelle,rough endoplasmic reticulum lumen,extracellular exosome,alphav-beta3 integrin-vitronectin complex,blood microparticle	sp	9606	1	1	Human_Canonical_pSP_2023_0630	>sp|P04004|VTNC_HUMAN Vitronectin OS=Homo sapiens OX=9606 GN=VTN PE=1 SV=1	5	6
P04004	VTN	P04004	VTNC_HUMAN	Vitronectin		TRUE	Medulla_Doxo / Cortex_Control	Medulla_Doxo	Cortex_Control	72	P04004	2876.57	362206	6.97632	6.97632	12491.6	125.916	0	7.08228e-05	0.000234492	35.3773	0.54797	Homo sapiens	0	54305.6	receptor-mediated endocytosis,immune response,cell adhesion,cell-matrix adhesion,positive regulation of cell-substrate adhesion,negative regulation of endopeptidase activity,positive regulation of smooth muscle cell migration,negative regulation of blood coagulation,extracellular matrix organization,regulation of complement activation,positive regulation of vascular endothelial growth factor rece…	scavenger receptor activity,integrin binding,protein binding,collagen binding,heparin binding,polysaccharide binding,identical protein binding,extracellular matrix binding	extracellular region,basement membrane,extracellular space,endoplasmic reticulum,Golgi lumen,extracellular matrix,intracellular membrane-bounded organelle,rough endoplasmic reticulum lumen,extracellular exosome,alphav-beta3 integrin-vitronectin complex,blood microparticle	sp	9606	1	1	Human_Canonical_pSP_2023_0630	>sp|P04004|VTNC_HUMAN Vitronectin OS=Homo sapiens OX=9606 GN=VTN PE=1 SV=1	5	6
P04004	VTN	P04004	VTNC_HUMAN	Vitronectin		TRUE	Medulla_Control / Cortex_Doxo	Medulla_Control	Cortex_Doxo	60	P04004	224942	4135.23	-5.76544	5.76544	-98.1617	0.0183835	0	0.0114996	0.0158888	35.7333	0.344227	Homo sapiens	0	54305.6	receptor-mediated endocytosis,immune response,cell adhesion,cell-matrix adhesion,positive regulation of cell-substrate adhesion,negative regulation of endopeptidase activity,positive regulation of smooth muscle cell migration,negative regulation of blood coagulation,extracellular matrix organization,regulation of complement activation,positive regulation of vascular endothelial growth factor rece…	scavenger receptor activity,integrin binding,protein binding,collagen binding,heparin binding,polysaccharide binding,identical protein binding,extracellular matrix binding	extracellular region,basement membrane,extracellular space,endoplasmic reticulum,Golgi lumen,extracellular matrix,intracellular membrane-bounded organelle,rough endoplasmic reticulum lumen,extracellular exosome,alphav-beta3 integrin-vitronectin complex,blood microparticle	sp	9606	1	1	Human_Canonical_pSP_2023_0630	>sp|P04004|VTNC_HUMAN Vitronectin OS=Homo sapiens OX=9606 GN=VTN PE=1 SV=1	5	6
[truncated: 1,490 more rows]

## Sheet: Signif_CORTEX_Doxo_vs_Control
Significantly altered protein groups in the conditioned media of human ovarian explants: Doxo vs Control for Cortex
164 significantly altered protein groups (q-value < 0.05 and absolute Log2(FC) > 0.58)
																				Sorted by smallest q-value
					Basisty et al.
[truncated: 165 more rows]

## Sheet: Signif_MEDULLA_Doxo_vs_Control
Significantly altered protein groups in the conditioned media of human ovarian explants: Doxo vs Control for Medulla
[truncated: 221 more rows]

[truncated: 2 more sheets: Signif_DOXO_Medulla_vs_Cortex, Signif_CONTRL_Medulla_vs_Cortex]
