# Supplementary material for: A Comprehensive Multiomics Signature of Doxorubicin‐Induced Cellular Senescence in the Postmenopausal Human Ovary
Source: Aging Cell. 2025 Jun 1;24(8):e70111. doi: 10.1111/acel.70111 (PMC12341822; doi:10.1111/acel.70111)
Supplement: Supplementary file 7 — Data S7. [file ACEL-24-e70111-s007.xlsx]

## Sheet: in
	p_val	avg_log2FC	pct.1	pct.2	p_val_adj	cluster	gene
ADGRL4	0	7.19712	0.884	0.024	0	Endothelial_cells	ADGRL4
FLT1	0	7.70402	0.87	0.021	0	Endothelial_cells	FLT1
VWF	0	7.14024	0.856	0.019	0	Endothelial_cells	VWF
PECAM1	0	5.68988	0.871	0.06	0	Endothelial_cells	PECAM1
DYSF	0	6.99615	0.823	0.015	0	Endothelial_cells	DYSF
AFAP1L1	0	7.47116	0.806	0.017	0	Endothelial_cells	AFAP1L1
NOTCH4	0	7.43695	0.792	0.011	0	Endothelial_cells	NOTCH4
EGFL7	0	7.29582	0.792	0.013	0	Endothelial_cells	EGFL7
DIPK2B	0	8.26061	0.782	0.006	0	Endothelial_cells	DIPK2B
RASGRP3	0	7.65633	0.783	0.01	0	Endothelial_cells	RASGRP3
ADGRF5	0	5.92485	0.792	0.029	0	Endothelial_cells	ADGRF5
RAPGEF5	0	6.02574	0.808	0.074	0	Endothelial_cells	RAPGEF5
ERG	0	5.5316	0.76	0.038	0	Endothelial_cells	ERG
FLI1	0	5.73095	0.752	0.034	0	Endothelial_cells	FLI1
CDH5	0	6.04326	0.733	0.02	0	Endothelial_cells	CDH5
MECOM	0	2.88877	0.853	0.141	0	Endothelial_cells	MECOM
ANO2	0	7.26907	0.724	0.015	0	Endothelial_cells	ANO2
PTPRB	0	6.33313	0.727	0.019	0	Endothelial_cells	PTPRB
SHANK3	0	6.47909	0.72	0.014	0	Endothelial_cells	SHANK3
PREX2	0	4.32734	0.808	0.11	0	Endothelial_cells	PREX2
ACKR3	0	6.70922	0.714	0.017	0	Endothelial_cells	ACKR3
HSPG2	0	4.11216	0.848	0.152	0	Endothelial_cells	HSPG2
CD34	0	5.65817	0.717	0.031	0	Endothelial_cells	CD34
TSPAN18	0	5.19615	0.718	0.041	0	Endothelial_cells	TSPAN18
CALCRL	0	4.30408	0.852	0.176	0	Endothelial_cells	CALCRL
KDR	0	3.78688	0.746	0.082	0	Endothelial_cells	KDR
PLXND1	0	4.29511	0.726	0.064	0	Endothelial_cells	PLXND1
RP1	0	7.45474	0.67	0.01	0	Endothelial_cells	RP1
PRKCH	0	4.30872	0.74	0.081	0	Endothelial_cells	PRKCH
INSR	0	4.3412	0.861	0.212	0	Endothelial_cells	INSR
VAV3	0	5.25986	0.669	0.023	0	Endothelial_cells	VAV3
ETS1	0	3.63039	0.808	0.17	0	Endothelial_cells	ETS1
GALNT18	0	4.15214	0.771	0.133	0	Endothelial_cells	GALNT18
ELK3	0	3.76433	0.742	0.105	0	Endothelial_cells	ELK3
DOCK9	0	3.93337	0.798	0.164	0	Endothelial_cells	DOCK9
ADAM19	0	4.09249	0.723	0.092	0	Endothelial_cells	ADAM19
ARHGAP29	0	3.4509	0.808	0.184	0	Endothelial_cells	ARHGAP29
DLL4	0	7.68342	0.622	0.004	0	Endothelial_cells	DLL4
ST3GAL6	0	3.868	0.718	0.11	0	Endothelial_cells	ST3GAL6
CYYR1	0	6.34175	0.622	0.015	0	Endothelial_cells	CYYR1
DACH1	0	4.47126	0.677	0.071	0	Endothelial_cells	DACH1
EFNB2	0	4.49044	0.683	0.081	0	Endothelial_cells	EFNB2
NR5A2	0	8.09666	0.606	0.004	0	Endothelial_cells	NR5A2
SNRK	0	3.62973	0.746	0.144	0	Endothelial_cells	SNRK
RGS3	0	4.36387	0.654	0.053	0	Endothelial_cells	RGS3
EMCN	0	5.89053	0.62	0.02	0	Endothelial_cells	EMCN
CD93	0	6.21176	0.61	0.014	0	Endothelial_cells	CD93
ELMO1	0	3.51032	0.834	0.241	0	Endothelial_cells	ELMO1
ARHGAP31	0	3.41554	0.713	0.121	0	Endothelial_cells	ARHGAP31
FILIP1	0	5.04514	0.626	0.034	0	Endothelial_cells	FILIP1
PTPRE	0	3.43638	0.749	0.158	0	Endothelial_cells	PTPRE
MGAT4A	0	4.33496	0.648	0.058	0	Endothelial_cells	MGAT4A
PLK2	0	3.19091	0.727	0.137	0	Endothelial_cells	PLK2
MCAM	0	5.14701	0.622	0.035	0	Endothelial_cells	MCAM
COL4A1	0	2.88784	0.922	0.336	0	Endothelial_cells	COL4A1
FMNL3	0	2.97575	0.749	0.163	0	Endothelial_cells	FMNL3
TMEM255B	0	5.86144	0.597	0.015	0	Endothelial_cells	TMEM255B
CARD8	0	3.94302	0.66	0.079	0	Endothelial_cells	CARD8
PLEKHG1	0	3.90423	0.84	0.259	0	Endothelial_cells	PLEKHG1
ARHGAP18	0	2.87735	0.821	0.243	0	Endothelial_cells	ARHGAP18
SMAD1	0	3.98852	0.742	0.164	0	Endothelial_cells	SMAD1
UNC5B	0	3.25426	0.749	0.171	0	Endothelial_cells	UNC5B
AL356124.1	0	3.33259	0.739	0.166	0	Endothelial_cells	AL356124.1
SEC14L1	0	3.22297	0.754	0.186	0	Endothelial_cells	SEC14L1
CHD7	0	3.30125	0.699	0.132	0	Endothelial_cells	CHD7
OSBPL10	0	3.30509	0.72	0.154	0	Endothelial_cells	OSBPL10
PLXNA2	0	3.71202	0.708	0.145	0	Endothelial_cells	PLXNA2
HECW2	0	4.87199	0.601	0.039	0	Endothelial_cells	HECW2
LDB2	0	4.01162	0.834	0.28	0	Endothelial_cells	LDB2
RHOJ	0	3.34454	0.691	0.139	0	Endothelial_cells	RHOJ
EHD4	0	4.15421	0.601	0.053	0	Endothelial_cells	EHD4
JCAD	0	3.77752	0.62	0.077	0	Endothelial_cells	JCAD
CSGALNACT1	0	2.94132	0.749	0.21	0	Endothelial_cells	CSGALNACT1
GRB10	0	3.06599	0.767	0.231	0	Endothelial_cells	GRB10
CDYL2	0	3.92432	0.594	0.06	0	Endothelial_cells	CDYL2
THSD7A	0	4.24405	0.62	0.086	0	Endothelial_cells	THSD7A
MCTP1	0	4.79136	0.576	0.043	0	Endothelial_cells	MCTP1
MYO10	0	2.92336	0.727	0.194	0	Endothelial_cells	MYO10
TMC1	0	4.17474	0.603	0.072	0	Endothelial_cells	TMC1
MYO1B	0	2.83786	0.782	0.252	0	Endothelial_cells	MYO1B
ESAM	0	5.43848	0.538	0.016	0	Endothelial_cells	ESAM
PPP1R13B	0	3.03734	0.664	0.145	0	Endothelial_cells	PPP1R13B
ITGA9	0	4.29866	0.578	0.059	0	Endothelial_cells	ITGA9
FGD5	0	5.19694	0.535	0.017	0	Endothelial_cells	FGD5
LIMCH1	0	3.4321	0.66	0.142	0	Endothelial_cells	LIMCH1
MAGI1	0	3.33434	0.864	0.346	0	Endothelial_cells	MAGI1
CDK17	0	3.12192	0.786	0.269	0	Endothelial_cells	CDK17
MYCT1	0	7.79454	0.518	0.002	0	Endothelial_cells	MYCT1
TIE1	0	6.30645	0.522	0.007	0	Endothelial_cells	TIE1
SH2D3C	0	6.01068	0.523	0.009	0	Endothelial_cells	SH2D3C
BACE2	0	2.91385	0.677	0.164	0	Endothelial_cells	BACE2
AC002070.1	0	4.79137	0.548	0.036	0	Endothelial_cells	AC002070.1
ANGPT2	0	5.52388	0.548	0.038	0	Endothelial_cells	ANGPT2
ITPKB	0	3.54214	0.607	0.098	0	Endothelial_cells	ITPKB
TGFBR2	0	2.79183	0.717	0.212	0	Endothelial_cells	TGFBR2
DOCK4	0	3.96512	0.877	0.375	0	Endothelial_cells	DOCK4
PIK3C2B	0	4.91155	0.526	0.027	0	Endothelial_cells	PIK3C2B
BCL6B	0	6.51562	0.503	0.005	0	Endothelial_cells	BCL6B
RAPGEF1	0	3.09528	0.645	0.147	0	Endothelial_cells	RAPGEF1
FYN	0	2.56799	0.779	0.283	0	Endothelial_cells	FYN
INPP5D	0	6.07318	0.504	0.008	0	Endothelial_cells	INPP5D
TP53I11	0	4.33755	0.543	0.048	0	Endothelial_cells	TP53I11
TBCD	0	3.10679	0.614	0.119	0	Endothelial_cells	TBCD
MSR1	0	5.96494	0.522	0.028	0	Endothelial_cells	MSR1
GPRIN3	0	4.19031	0.559	0.067	0	Endothelial_cells	GPRIN3
LAMA4	0	2.44629	0.826	0.339	0	Endothelial_cells	LAMA4
COL4A2	0	2.2689	0.913	0.432	0	Endothelial_cells	COL4A2
KIT	0	7.01226	0.484	0.007	0	Endothelial_cells	KIT
RAPGEF2	0	2.71531	0.777	0.316	0	Endothelial_cells	RAPGEF2
CXCR4	0	5.39235	0.477	0.017	0	Endothelial_cells	CXCR4
LMBR1	0	2.289	0.738	0.281	0	Endothelial_cells	LMBR1
ZNF366	0	7.87232	0.456	0.002	0	Endothelial_cells	ZNF366
PPP1R16B	0	5.90298	0.463	0.01	0	Endothelial_cells	PPP1R16B
KCNQ1	0	4.36138	0.5	0.05	0	Endothelial_cells	KCNQ1
KCNQ3	0	6.42252	0.466	0.022	0	Endothelial_cells	KCNQ3
ROBO4	0	6.79554	0.447	0.005	0	Endothelial_cells	ROBO4
RASAL2	0	2.77712	0.828	0.396	0	Endothelial_cells	RASAL2
C22orf34	0	6.84796	0.433	0.004	0	Endothelial_cells	C22orf34
RIN2	0	2.21035	0.779	0.374	0	Endothelial_cells	RIN2
AC007998.3	0	8.02374	0.405	0.001	0	Endothelial_cells	AC007998.3
LOXHD1	0	7.68063	0.406	0.002	0	Endothelial_cells	LOXHD1
SPTBN1	0	1.95485	0.9	0.496	0	Endothelial_cells	SPTBN1
ARL15	0	3.59813	0.839	0.436	0	Endothelial_cells	ARL15
ADGRL2	0	2.32034	0.749	0.355	0	Endothelial_cells	ADGRL2
ECSCR	0	6.46944	0.397	0.004	0	Endothelial_cells	ECSCR
SOX7	0	7.1235	0.383	0.003	0	Endothelial_cells	SOX7
SSH2	0	2.17844	0.707	0.331	0	Endothelial_cells	SSH2
UTRN	0	2.11069	0.881	0.516	0	Endothelial_cells	UTRN
TCF4	0	2.71073	0.913	0.549	0	Endothelial_cells	TCF4
ZEB1	0	2.11953	0.862	0.507	0	Endothelial_cells	ZEB1
APP	0	1.89921	0.921	0.609	0	Endothelial_cells	APP
MAST4	0	2.22625	0.85	0.548	0	Endothelial_cells	MAST4
PTPRM	0	2.35572	0.925	0.627	0	Endothelial_cells	PTPRM
SHROOM4	4.7578521694512e-321	3.1864	0.639	0.125	1.27986223358237e-316	Endothelial_cells	SHROOM4
CLDN5	4.14471670296222e-320	6.55703	0.394	0.007	1.11492879309684e-315	Endothelial_cells	CLDN5
IVNS1ABP	4.58097666824004e-320	3.11217	0.629	0.161	1.23228272375657e-315	Endothelial_cells	IVNS1ABP
KANK3	1.09017066951809e-318	7.03535	0.353	0.003	2.93255910100365e-314	Endothelial_cells	KANK3
RASSF2	6.05642960969804e-317	4.82702	0.481	0.024	1.62917956500877e-312	Endothelial_cells	RASSF2
ADCY4	9.84189339520584e-317	5.50163	0.428	0.011	2.64746932331037e-312	Endothelial_cells	ADCY4
NDST1	2.31039835569414e-313	2.90986	0.661	0.139	0	Endothelial_cells	NDST1
TNFAIP8L1	2.16663169210805e-311	5.42458	0.422	0.011	5.82824e-307	Endothelial_cells	TNFAIP8L1
TRG-AS1	2.72641442825117e-311	6.85837	0.346	0.004	7.33405e-307	Endothelial_cells	TRG-AS1
EFCAB14	0	2.98197	0.598	0.136	4.42213e-305	Endothelial_cells	EFCAB14
ABLIM1	0	2.51862	0.654	0.244	4.20463e-304	Endothelial_cells	ABLIM1
CHST1	6.02986e-307	4.59431	0.491	0.03	1.62203e-302	Endothelial_cells	CHST1
ARRB1	1.57767e-304	3.87708	0.547	0.051	4.24394e-300	Endothelial_cells	ARRB1
SLC4A7	3.13935e-304	2.42545	0.705	0.325	8.44486e-300	Endothelial_cells	SLC4A7
ETS2	3.5213e-302	3.87823	0.528	0.054	9.4723e-298	Endothelial_cells	ETS2
DOCK6	7.06682e-302	3.4681	0.589	0.08	1.90097e-297	Endothelial_cells	DOCK6
FLT4	8.58521e-302	6.9806	0.33	0.002	2.30942e-297	Endothelial_cells	FLT4
ENTPD1	9.55367e-299	4.74632	0.469	0.023	2.56994e-294	Endothelial_cells	ENTPD1
EMP1	3.51606e-297	3.39398	0.63	0.094	9.4582e-293	Endothelial_cells	EMP1
SCARF1	1.55327e-296	6.04939	0.368	0.006	4.17831e-292	Endothelial_cells	SCARF1
LRCH1	8.19826e-295	2.25045	0.685	0.266	2.20533e-290	Endothelial_cells	LRCH1
RNF19A	1.12884e-294	2.33802	0.705	0.294	3.03658e-290	Endothelial_cells	RNF19A
PALD1	1.77993e-294	4.35888	0.485	0.032	4.788e-290	Endothelial_cells	PALD1
PREX1	2.40343e-292	4.49503	0.478	0.025	6.46523e-288	Endothelial_cells	PREX1
NOTCH1	1.7036e-291	4.20484	0.507	0.034	4.58268e-287	Endothelial_cells	NOTCH1
FAM219A	2.53887e-291	3.07263	0.625	0.112	6.82957e-287	Endothelial_cells	FAM219A
AP000695.2	1.23362e-288	4.78586	0.443	0.02	3.31843e-284	Endothelial_cells	AP000695.2
LIMK2	1.56292e-288	3.0398	0.611	0.118	4.20426e-284	Endothelial_cells	LIMK2
BNC2	3.09748e-286	-3.47176	0.267	0.823	8.33222e-282	Endothelial_cells	BNC2
MYO1E	4.59378e-285	2.5699	0.708	0.24	1.23573e-280	Endothelial_cells	MYO1E
ADAMTS5	2.96966e-283	4.02391	0.513	0.085	7.98839e-279	Endothelial_cells	ADAMTS5
GAS2L3	5.00334e-283	4.9443	0.441	0.022	1.3459e-278	Endothelial_cells	GAS2L3
PARD3	8.01703e-280	-2.93313	0.176	0.753	2.15658e-275	Endothelial_cells	PARD3
TNFRSF4	2.00504e-277	7.23056	0.302	0.003	5.39357e-273	Endothelial_cells	TNFRSF4
RPS6KA2	6.24753e-277	2.43792	0.718	0.252	1.68059e-272	Endothelial_cells	RPS6KA2
GRK5	6.41361e-277	2.73431	0.748	0.182	1.72526e-272	Endothelial_cells	GRK5
STK32B	1.00039e-275	4.12585	0.487	0.052	2.69106e-271	Endothelial_cells	STK32B
RGCC	1.89665e-275	4.08017	0.463	0.03	5.10198e-271	Endothelial_cells	RGCC
PGF	9.08831e-275	4.97725	0.431	0.021	2.44476e-270	Endothelial_cells	PGF
APBB2	2.42651e-274	1.87351	0.823	0.459	6.52731e-270	Endothelial_cells	APBB2
GRPEL2	2.69154e-274	4.74606	0.428	0.021	7.24023e-270	Endothelial_cells	GRPEL2
ITGA6	4.01276e-273	3.5274	0.548	0.084	1.07943e-268	Endothelial_cells	ITGA6
PDE4D	3.84214e-272	2.43769	0.787	0.235	1.03353e-267	Endothelial_cells	PDE4D
SLC45A4	7.40476e-270	3.42371	0.368	0.101	1.99188e-265	Endothelial_cells	SLC45A4
ABCB1	1.13369e-269	4.83138	0.427	0.024	3.04963e-265	Endothelial_cells	ABCB1
AC114757.1	1.59816e-268	8.28182	0.276	0.001	4.29904e-264	Endothelial_cells	AC114757.1
CDC42EP3	1.16918e-267	3.2907	0.562	0.08	3.14511e-263	Endothelial_cells	CDC42EP3
CYTOR	1.14911e-266	3.16755	0.648	0.119	3.09111e-262	Endothelial_cells	CYTOR
KITLG	1.00545e-265	3.81404	0.497	0.092	2.70465e-261	Endothelial_cells	KITLG
DGKH	3.6889e-265	1.94106	0.771	0.385	9.92314e-261	Endothelial_cells	DGKH
TM4SF18	7.01909e-265	6.57357	0.309	0.004	1.88813e-260	Endothelial_cells	TM4SF18
CRIM1	2.59664e-263	2.2705	0.732	0.239	6.98497e-259	Endothelial_cells	CRIM1
NOVA2	8.66503e-263	7.18347	0.283	0.002	2.33089e-258	Endothelial_cells	NOVA2
PCAT19	3.81439e-260	5.19606	0.372	0.011	1.02607e-255	Endothelial_cells	PCAT19
PCDH12	3.85863e-258	6.25061	0.324	0.006	1.03797e-253	Endothelial_cells	PCDH12
RIN3	2.1975e-257	2.8565	0.582	0.125	5.91127e-253	Endothelial_cells	RIN3
NAV1	3.29419e-257	2.3495	0.765	0.245	8.86138e-253	Endothelial_cells	NAV1
SOX18	3.52774e-257	6.27612	0.315	0.005	9.48961e-253	Endothelial_cells	SOX18
KCNE3	4.91855e-257	5.30187	0.361	0.022	1.32309e-252	Endothelial_cells	KCNE3
MEF2C	1.8372e-255	2.48635	0.762	0.225	4.94206e-251	Endothelial_cells	MEF2C
TRPS1	3.23555e-255	-3.3171	0.157	0.709	8.70362e-251	Endothelial_cells	TRPS1
ESM1	9.55951e-253	7.28398	0.296	0.003	2.57151e-248	Endothelial_cells	ESM1
SEMA6B	1.65926e-252	6.6265	0.289	0.003	4.46342e-248	Endothelial_cells	SEMA6B
DISC1	2.38573e-252	2.33921	0.685	0.241	6.41762e-248	Endothelial_cells	DISC1
SH3BP5	2.88076e-251	2.62693	0.652	0.144	7.74926e-247	Endothelial_cells	SH3BP5
GFOD1	5.04347e-245	3.47736	0.525	0.076	1.35669e-240	Endothelial_cells	GFOD1
A2M	8.23622e-245	2.93636	0.674	0.131	2.21554e-240	Endothelial_cells	A2M
AC083855.2	2.52061e-244	5.09742	0.362	0.015	6.78044e-240	Endothelial_cells	AC083855.2
TSHZ2	2.52442e-243	-3.85301	0.12	0.679	6.79068e-239	Endothelial_cells	TSHZ2
AP000695.1	5.97693e-242	5.03936	0.362	0.013	1.60779e-237	Endothelial_cells	AP000695.1
CLEC1A	6.30388e-242	6.78311	0.279	0.003	1.69574e-237	Endothelial_cells	CLEC1A
ADCY1	6.73556e-242	4.96547	0.355	0.011	1.81187e-237	Endothelial_cells	ADCY1
SH2B3	3.99919e-241	3.23665	0.565	0.075	1.07578e-236	Endothelial_cells	SH2B3
ST6GALNAC3	6.8161e-236	3.05118	0.584	0.113	1.83353e-231	Endothelial_cells	ST6GALNAC3
MYO1D	1.17309e-235	1.97476	0.757	0.361	3.1556e-231	Endothelial_cells	MYO1D
MIR181A1HG	4.58788e-235	2.714	0.651	0.17	1.23414e-230	Endothelial_cells	MIR181A1HG
AC093515.1	1.14025e-234	8.57653	0.246	0.001	3.06727e-230	Endothelial_cells	AC093515.1
RALGAPA2	1.03165e-233	2.05581	0.727	0.373	2.77514e-229	Endothelial_cells	RALGAPA2
EFNA1	4.8964e-233	4.45485	0.372	0.019	1.31713e-228	Endothelial_cells	EFNA1
MIR4435-2HG	1.85996e-232	2.91594	0.611	0.131	5.0033e-228	Endothelial_cells	MIR4435-2HG
DENND11	2.80511e-232	3.4557	0.466	0.065	7.54575e-228	Endothelial_cells	DENND11
NEURL1B	5.65337e-231	3.69354	0.466	0.056	1.52076e-226	Endothelial_cells	NEURL1B
AKAP13	7.18039e-228	1.40118	0.843	0.612	1.93153e-223	Endothelial_cells	AKAP13
SPRY4	8.97974e-228	3.13562	0.534	0.084	2.41555e-223	Endothelial_cells	SPRY4
CMIP	5.68276e-227	2.30022	0.663	0.212	1.52866e-222	Endothelial_cells	CMIP
ICAM2	5.92135e-227	6.05265	0.284	0.005	1.59284e-222	Endothelial_cells	ICAM2
KCNJ2	3.02769e-223	5.20299	0.326	0.011	8.14449e-219	Endothelial_cells	KCNJ2
IQCJ-SCHIP1	1.12474e-220	3.24577	0.522	0.08	3.02555e-216	Endothelial_cells	IQCJ-SCHIP1
GIMAP8	1.19046e-220	6.44658	0.262	0.003	3.20235e-216	Endothelial_cells	GIMAP8
PLEKHG5	1.6537e-220	4.00041	0.409	0.032	4.44845e-216	Endothelial_cells	PLEKHG5
ACE	1.85403e-219	4.75711	0.353	0.017	4.98733e-215	Endothelial_cells	ACE
MYO6	5.42648e-219	2.30242	0.651	0.203	1.45972e-214	Endothelial_cells	MYO6
RAPGEF4	2.28773e-218	3.15709	0.556	0.108	6.15399e-214	Endothelial_cells	RAPGEF4
NEK10	7.96339e-218	3.59686	0.494	0.097	2.14215e-213	Endothelial_cells	NEK10
TNFRSF19	9.04365e-218	4.22635	0.393	0.029	2.43274e-213	Endothelial_cells	TNFRSF19
SASH1	6.54421e-217	2.31539	0.655	0.195	1.76039e-212	Endothelial_cells	SASH1
YES1	9.20945e-217	2.25035	0.633	0.205	2.47734e-212	Endothelial_cells	YES1
MBNL2	1.13254e-216	1.67347	0.767	0.433	3.04653e-212	Endothelial_cells	MBNL2
LRRC8C	1.25888e-216	3.52899	0.466	0.053	3.38639e-212	Endothelial_cells	LRRC8C
NLK	1.44653e-216	1.91236	0.6	0.283	3.89117e-212	Endothelial_cells	NLK
GMDS	2.01456e-216	2.13801	0.686	0.343	5.41917e-212	Endothelial_cells	GMDS
ICA1	2.07434e-216	3.10012	0.522	0.073	5.57997e-212	Endothelial_cells	ICA1
CLEC14A	3.16518e-216	6.82493	0.254	0.003	8.51434e-212	Endothelial_cells	CLEC14A
SCN9A	1.05365e-215	3.60312	0.456	0.082	2.83431e-211	Endothelial_cells	SCN9A
PCDH17	3.33926e-215	4.31761	0.384	0.029	8.98261e-211	Endothelial_cells	PCDH17
DIAPH2	4.82941e-215	1.69697	0.718	0.451	1.29911e-210	Endothelial_cells	DIAPH2
ST8SIA4	3.05635e-214	3.18185	0.509	0.061	8.22159e-210	Endothelial_cells	ST8SIA4
RASIP1	5.66986e-213	5.14054	0.308	0.009	1.52519e-208	Endothelial_cells	RASIP1
GPC6	1.27042e-212	-3.70178	0.217	0.706	3.41743e-208	Endothelial_cells	GPC6
WSCD1	7.32658e-212	7.11217	0.229	0.001	1.97085e-207	Endothelial_cells	WSCD1
PDGFB	2.44034e-211	4.52241	0.359	0.021	6.56453e-207	Endothelial_cells	PDGFB
SUSD6	1.21052e-210	2.31068	0.638	0.199	3.2563e-206	Endothelial_cells	SUSD6
FRYL	6.85118e-209	1.7369	0.701	0.356	1.84297e-204	Endothelial_cells	FRYL
CASP10	3.13445e-208	4.13407	0.375	0.025	8.43168e-204	Endothelial_cells	CASP10
STAB1	3.74814e-208	5.64424	0.27	0.005	1.00825e-203	Endothelial_cells	STAB1
KIAA1217	7.42576e-208	2.04702	0.667	0.395	1.99753e-203	Endothelial_cells	KIAA1217
TANC1	1.68563e-207	1.76824	0.74	0.363	4.53434e-203	Endothelial_cells	TANC1
ARHGEF15	1.2074e-205	7.18432	0.229	0.001	3.24792e-201	Endothelial_cells	ARHGEF15
OSBPL3	2.26575e-204	2.65252	0.622	0.141	6.09487e-200	Endothelial_cells	OSBPL3
PXDN	2.79372e-204	2.01058	0.708	0.319	7.5151e-200	Endothelial_cells	PXDN
N4BP3	5.3674e-204	6.2918	0.248	0.003	1.44383e-199	Endothelial_cells	N4BP3
FRMD4B	6.48952e-202	2.15921	0.696	0.225	1.74568e-197	Endothelial_cells	FRMD4B
EPHB1	9.77942e-202	3.75963	0.408	0.048	2.63066e-197	Endothelial_cells	EPHB1
AP001037.1	1.17064e-201	7.49164	0.226	0.001	3.14903e-197	Endothelial_cells	AP001037.1
SV2B	1.89652e-200	8.33724	0.205	0.001	5.10165e-196	Endothelial_cells	SV2B
EXT1	5.4152e-200	1.70754	0.808	0.557	1.45669e-195	Endothelial_cells	EXT1
ARHGEF7	1.60156e-198	1.98848	0.667	0.28	4.30821e-194	Endothelial_cells	ARHGEF7
DOCK8	3.23638e-196	3.92564	0.378	0.031	8.70586e-192	Endothelial_cells	DOCK8
CHSY3	5.2933e-195	2.90863	0.545	0.125	1.4239e-190	Endothelial_cells	CHSY3
TJP1	2.80306e-194	1.87274	0.685	0.291	7.54024e-190	Endothelial_cells	TJP1
TEK	6.16962e-194	4.6241	0.321	0.015	1.65963e-189	Endothelial_cells	TEK
LAMA2	1.01721e-193	-3.53731	0.167	0.652	2.7363e-189	Endothelial_cells	LAMA2
TMEM131L	1.77803e-193	2.44261	0.562	0.152	4.78289e-189	Endothelial_cells	TMEM131L
CTNNB1	4.46682e-193	1.55539	0.789	0.451	1.20158e-188	Endothelial_cells	CTNNB1
PCDH1	5.39399e-193	3.83027	0.397	0.033	1.45098e-188	Endothelial_cells	PCDH1
CDH11	2.13154e-192	-3.28525	0.173	0.698	5.73383e-188	Endothelial_cells	CDH11
MCF2L	1.248e-190	4.34527	0.346	0.023	3.35712e-186	Endothelial_cells	MCF2L
BICC1	2.45969e-189	-3.74921	0.101	0.636	6.61658e-185	Endothelial_cells	BICC1
NOX4	1.87294e-188	4.59258	0.336	0.023	5.0382e-184	Endothelial_cells	NOX4
MMRN2	3.47189e-187	5.413	0.265	0.007	9.33939e-183	Endothelial_cells	MMRN2
STK10	3.7679e-187	3.08104	0.472	0.062	1.01357e-182	Endothelial_cells	STK10
TENM4	2.91249e-184	-3.91281	0.075	0.558	7.83461e-180	Endothelial_cells	TENM4
CCDC88C	5.33282e-182	3.93614	0.361	0.027	1.43453e-177	Endothelial_cells	CCDC88C
NRARP	6.38881e-180	4.8394	0.273	0.009	1.71859e-175	Endothelial_cells	NRARP
CDC14A	3.89913e-179	2.66066	0.519	0.128	1.04887e-174	Endothelial_cells	CDC14A
NUAK1	1.12686e-178	2.99151	0.462	0.093	3.03125e-174	Endothelial_cells	NUAK1
SFMBT2	3.49095e-177	2.37294	0.569	0.176	9.39065e-173	Endothelial_cells	SFMBT2
TNFSF10	7.94592e-177	2.70567	0.469	0.093	2.13745e-172	Endothelial_cells	TNFSF10
THSD1	1.12269e-176	4.61189	0.292	0.014	3.02004e-172	Endothelial_cells	THSD1
PLCL1	9.37032e-175	2.18847	0.679	0.219	2.52062e-170	Endothelial_cells	PLCL1
TM4SF1	2.21038e-174	2.78154	0.499	0.109	5.94592e-170	Endothelial_cells	TM4SF1
NOS3	3.14275e-174	6.20934	0.213	0.003	8.454e-170	Endothelial_cells	NOS3
FAM124B	1.70224e-173	7.78616	0.188	0.001	4.57903e-169	Endothelial_cells	FAM124B
SCHIP1	2.12519e-173	5.48925	0.239	0.006	5.71676e-169	Endothelial_cells	SCHIP1
CFAP161	1.92713e-172	4.55364	0.296	0.017	5.18398e-168	Endothelial_cells	CFAP161
ACVRL1	2.98369e-172	5.2191	0.246	0.007	8.02613e-168	Endothelial_cells	ACVRL1
FBXL7	5.78466e-172	1.38592	0.884	0.727	1.55607e-167	Endothelial_cells	FBXL7
AC074286.1	2.24716e-170	7.40438	0.202	0.003	6.04487e-166	Endothelial_cells	AC074286.1
PRDM1	1.27835e-168	3.50168	0.387	0.041	3.43877e-164	Endothelial_cells	PRDM1
RGS12	4.19148e-168	2.37852	0.504	0.139	1.12751e-163	Endothelial_cells	RGS12
HSPA12B	1.20286e-167	4.89187	0.264	0.01	3.23569e-163	Endothelial_cells	HSPA12B
PLPP3	1.85917e-167	2.48464	0.553	0.184	5.00117e-163	Endothelial_cells	PLPP3
FAM20A	3.87368e-166	-4.94202	0.022	0.489	1.04202e-161	Endothelial_cells	FAM20A
ANK3	4.00868e-165	-3.56867	0.111	0.574	1.07834e-160	Endothelial_cells	ANK3
TCF7L1	1.70023e-164	2.08288	0.591	0.211	4.57362e-160	Endothelial_cells	TCF7L1
GNG2	1.977e-164	2.58358	0.515	0.131	5.31813e-160	Endothelial_cells	GNG2
MAML3	4.93922e-164	1.6218	0.827	0.508	1.32865e-159	Endothelial_cells	MAML3
FAM9C	6.90508e-163	8.39748	0.17	0.001	1.85747e-158	Endothelial_cells	FAM9C
COL1A2	2.20415e-162	-2.03931	0.308	0.764	5.92918e-158	Endothelial_cells	COL1A2
SLC5A4	4.62609e-162	7.38838	0.177	0.001	1.24442e-157	Endothelial_cells	SLC5A4
IL32	8.5474e-162	2.71804	0.425	0.059	2.29925e-157	Endothelial_cells	IL32
PIK3R6	1.08192e-161	6.10436	0.196	0.003	2.91037e-157	Endothelial_cells	PIK3R6
ARGLU1	1.88909e-161	1.38322	0.782	0.601	5.08166e-157	Endothelial_cells	ARGLU1
KCNN3	2.83562e-161	3.52594	0.389	0.047	7.62782e-157	Endothelial_cells	KCNN3
MIR100HG	1.31244e-160	-3.60693	0.082	0.533	3.53046e-156	Endothelial_cells	MIR100HG
PRKCA	1.82218e-158	-3.15251	0.119	0.583	4.90166e-154	Endothelial_cells	PRKCA
FGF12	3.9024e-158	3.28953	0.403	0.063	1.04975e-153	Endothelial_cells	FGF12
PRND	3.98162e-158	6.38119	0.202	0.003	1.07106e-153	Endothelial_cells	PRND
KAZN	8.54059e-158	-3.70599	0.107	0.532	2.29742e-153	Endothelial_cells	KAZN
SLC46A3	1.33029e-157	3.37205	0.345	0.042	3.57848e-153	Endothelial_cells	SLC46A3
NLRP1	4.92305e-157	3.89459	0.309	0.024	1.3243e-152	Endothelial_cells	NLRP1
PTCHD4	1.24046e-156	2.38746	0.554	0.194	3.33683e-152	Endothelial_cells	PTCHD4
AGAP1	1.6216e-156	1.51916	0.79	0.482	4.36211e-152	Endothelial_cells	AGAP1
CTNND1	3.78269e-156	1.54926	0.689	0.345	1.01754e-151	Endothelial_cells	CTNND1
PALLD	7.06496e-155	-3.13556	0.056	0.497	1.90047e-150	Endothelial_cells	PALLD
BMPR1B	1.3645e-154	-5.37979	0.01	0.409	3.6705e-150	Endothelial_cells	BMPR1B
C1orf54	2.03963e-154	3.88581	0.314	0.024	5.48661e-150	Endothelial_cells	C1orf54
PODXL	9.41049e-153	1.32754	0.658	0.213	2.53142e-148	Endothelial_cells	PODXL
MEG3	1.04324e-152	-4.06765	0.041	0.459	2.80631e-148	Endothelial_cells	MEG3
ATP11A	3.47111e-152	2.00525	0.597	0.194	9.3373e-148	Endothelial_cells	ATP11A
ADAMTS9	1.95941e-151	1.92536	0.727	0.312	5.27082e-147	Endothelial_cells	ADAMTS9
MIR99AHG	8.72992e-151	-3.09132	0.172	0.576	2.34835e-146	Endothelial_cells	MIR99AHG
TSPAN15	5.66744e-150	3.60509	0.337	0.034	1.52454e-145	Endothelial_cells	TSPAN15
AC007391.3	4.0108e-147	4.84837	0.242	0.01	1.0789e-142	Endothelial_cells	AC007391.3
DNM3	6.34694e-147	2.22812	0.562	0.177	1.70733e-142	Endothelial_cells	DNM3
GPRC5B	2.1481e-146	2.8602	0.364	0.053	5.7784e-142	Endothelial_cells	GPRC5B
PHACTR2	7.71112e-146	1.8544	0.642	0.246	2.07429e-141	Endothelial_cells	PHACTR2
ZFPM2	3.63529e-145	-2.00756	0.567	0.825	9.77892e-141	Endothelial_cells	ZFPM2
CTTNBP2NL	2.97825e-144	2.06863	0.563	0.176	8.01148e-140	Endothelial_cells	CTTNBP2NL
EPB41L4A	8.58401e-144	2.11409	0.578	0.186	2.3091e-139	Endothelial_cells	EPB41L4A
GREB1	1.18774e-143	-4.4653	0.044	0.45	3.19503e-139	Endothelial_cells	GREB1
NREP	2.82982e-143	2.2437	0.521	0.138	7.61221e-139	Endothelial_cells	NREP
GAB1	2.95275e-143	2.12209	0.453	0.202	7.94289e-139	Endothelial_cells	GAB1
GNA14	8.09644e-143	2.55354	0.493	0.116	2.17794e-138	Endothelial_cells	GNA14
GJA1	1.1112e-142	2.23536	0.531	0.159	2.98914e-138	Endothelial_cells	GJA1
KIAA0355	2.49729e-142	2.4346	0.474	0.11	6.71772e-138	Endothelial_cells	KIAA0355
PLCG2	3.19071e-142	3.38186	0.337	0.038	8.58302e-138	Endothelial_cells	PLCG2
BCL2	3.57507e-142	2.0287	0.628	0.238	9.61695e-138	Endothelial_cells	BCL2
AL353138.1	1.26808e-141	2.13531	0.567	0.198	3.41113e-137	Endothelial_cells	AL353138.1
SWAP70	3.47522e-141	2.32623	0.506	0.131	9.34833e-137	Endothelial_cells	SWAP70
MEG8	1.51582e-140	-4.43855	0.035	0.43	4.07755e-136	Endothelial_cells	MEG8
MAP4K4	1.64837e-140	1.30432	0.886	0.64	4.43411e-136	Endothelial_cells	MAP4K4
SAT1	3.11817e-139	1.88275	0.55	0.423	8.38788e-135	Endothelial_cells	SAT1
MEIS1	3.90873e-139	-4.40765	0.035	0.436	1.05145e-134	Endothelial_cells	MEIS1
PPM1H	5.87419e-139	2.28665	0.518	0.161	1.58016e-134	Endothelial_cells	PPM1H
NES	6.67213e-139	3.1631	0.367	0.048	1.7948e-134	Endothelial_cells	NES
COL3A1	1.28178e-138	-2.36969	0.249	0.71	3.44798e-134	Endothelial_cells	COL3A1
LINC01483	7.48142e-138	5.68703	0.188	0.004	2.0125e-133	Endothelial_cells	LINC01483
AP001605.1	1.633e-137	5.77899	0.192	0.005	4.39278e-133	Endothelial_cells	AP001605.1
UBE2J1	1.67816e-137	2.26759	0.459	0.128	4.51424e-133	Endothelial_cells	UBE2J1
NRP1	2.07664e-137	1.57098	0.812	0.431	5.58617e-133	Endothelial_cells	NRP1
FAM43A	5.95675e-137	4.62087	0.227	0.01	1.60237e-132	Endothelial_cells	FAM43A
PLEKHA1	2.34701e-136	2.01195	0.529	0.179	6.31345e-132	Endothelial_cells	PLEKHA1
PHLDB2	3.41507e-136	2.10447	0.551	0.145	9.18654e-132	Endothelial_cells	PHLDB2
PRKD3	1.31587e-135	1.9393	0.557	0.196	3.53968e-131	Endothelial_cells	PRKD3
LPAR6	1.36235e-135	3.13073	0.349	0.049	3.66471e-131	Endothelial_cells	LPAR6
APLN	6.96797e-135	5.49546	0.196	0.009	1.87438e-130	Endothelial_cells	APLN
2025-03-03	8.81151e-135	2.55108	0.447	0.089	2.3703e-130	Endothelial_cells	2025-03-03
CHST15	1.30844e-134	2.15769	0.54	0.173	3.51972e-130	Endothelial_cells	CHST15
ARHGAP27	1.32574e-132	4.67442	0.22	0.009	3.56624e-128	Endothelial_cells	ARHGAP27
DEPP1	6.21462e-132	4.17138	0.261	0.019	1.67173e-127	Endothelial_cells	DEPP1
RNF144B	6.39029e-132	2.71668	0.378	0.06	1.71899e-127	Endothelial_cells	RNF144B
BMPR1A	8.25271e-132	-4.2758	0.018	0.396	2.21998e-127	Endothelial_cells	BMPR1A
AC110611.2	8.90202e-132	5.10346	0.194	0.006	2.39464e-127	Endothelial_cells	AC110611.2
MRC1	1.16022e-131	5.02331	0.174	0.004	3.12098e-127	Endothelial_cells	MRC1
ZNF75D	1.90618e-131	2.0176	0.507	0.186	5.12762e-127	Endothelial_cells	ZNF75D
S1PR1	2.48256e-131	4.51531	0.213	0.01	6.67808e-127	Endothelial_cells	S1PR1
SEMA3F	3.6383e-131	3.78294	0.28	0.024	9.78702e-127	Endothelial_cells	SEMA3F
PALMD	4.841e-131	2.46431	0.435	0.109	1.30223e-126	Endothelial_cells	PALMD
PDGFRA	1.12054e-130	-3.8764	0.043	0.466	3.01425e-126	Endothelial_cells	PDGFRA
RALB	1.63072e-129	2.59166	0.415	0.081	4.38663e-125	Endothelial_cells	RALB
VOPP1	1.8162e-129	1.90157	0.567	0.204	4.88559e-125	Endothelial_cells	VOPP1
ANK2	3.77556e-129	-4.54013	0.023	0.393	1.01563e-124	Endothelial_cells	ANK2
COL27A1	1.7166e-128	2.02749	0.499	0.194	4.61766e-124	Endothelial_cells	COL27A1
RFX3	1.84854e-128	1.50143	0.644	0.358	4.97257e-124	Endothelial_cells	RFX3
LMO2	4.50492e-128	4.8341	0.198	0.007	1.21182e-123	Endothelial_cells	LMO2
AC136489.1	4.68741e-128	7.38941	0.139	0.001	1.26091e-123	Endothelial_cells	AC136489.1
COL13A1	4.78385e-128	4.54687	0.21	0.029	1.28686e-123	Endothelial_cells	COL13A1
DNAH14	1.13983e-127	-3.42338	0.075	0.467	3.06615e-123	Endothelial_cells	DNAH14
PLCB1	1.28988e-127	1.304	0.864	0.568	3.46978e-123	Endothelial_cells	PLCB1
ARHGAP26	5.52993e-127	0.70437	0.625	0.211	1.48755e-122	Endothelial_cells	ARHGAP26
PVT1	5.78852e-127	-2.25301	0.158	0.565	1.55711e-122	Endothelial_cells	PVT1
PKP4	2.16305e-126	1.89178	0.56	0.277	5.81859e-122	Endothelial_cells	PKP4
KIAA1671	7.49712e-126	2.31265	0.477	0.122	2.01673e-121	Endothelial_cells	KIAA1671
RBP7	4.21029e-125	5.48208	0.174	0.004	1.13257e-120	Endothelial_cells	RBP7
RUNX1	8.98256e-125	-3.154	0.087	0.489	2.41631e-120	Endothelial_cells	RUNX1
KCNN2	4.35938e-124	5.06102	0.198	0.008	1.17267e-119	Endothelial_cells	KCNN2
ADAMTS7	1.02846e-123	2.7496	0.368	0.066	2.76656e-119	Endothelial_cells	ADAMTS7
EXOC3L1	2.94272e-123	5.3815	0.177	0.004	7.91592e-119	Endothelial_cells	EXOC3L1
ZNF710	9.97491e-123	2.62564	0.39	0.082	2.68325e-118	Endothelial_cells	ZNF710
LCP2	7.34218e-122	3.46173	0.233	0.016	1.97505e-117	Endothelial_cells	LCP2
ADRA1D	9.50948e-121	8.06385	0.122	0	2.55805e-116	Endothelial_cells	ADRA1D
PRRX1	1.12795e-120	-3.75529	0.035	0.406	3.03418e-116	Endothelial_cells	PRRX1
DCC	3.91363e-120	5.55792	0.192	0.008	1.05277e-115	Endothelial_cells	DCC
SSBP2	4.16912e-120	-2.17831	0.229	0.597	1.12149e-115	Endothelial_cells	SSBP2
COL6A3	5.09518e-120	-2.78936	0.172	0.557	1.3706e-115	Endothelial_cells	COL6A3
GNG11	5.95435e-120	2.68264	0.38	0.071	1.60172e-115	Endothelial_cells	GNG11
FSCN1	8.15228e-120	2.64729	0.368	0.083	2.19296e-115	Endothelial_cells	FSCN1
ARAP3	8.44156e-120	3.01215	0.339	0.047	2.27078e-115	Endothelial_cells	ARAP3
NR2F2-AS1	1.14669e-119	-3.30931	0.075	0.447	3.08459e-115	Endothelial_cells	NR2F2-AS1
PNP	3.17492e-119	3.70928	0.248	0.019	8.54054e-115	Endothelial_cells	PNP
FAR2	3.63512e-119	3.9044	0.248	0.023	9.77848e-115	Endothelial_cells	FAR2
CDK14	7.41548e-119	-2.19669	0.17	0.58	1.99477e-114	Endothelial_cells	CDK14
INHBB	1.65115e-118	6.19936	0.15	0.002	4.4416e-114	Endothelial_cells	INHBB
EXOC3L2	2.68576e-118	6.30691	0.152	0.002	7.2247e-114	Endothelial_cells	EXOC3L2
ABCA1	9.15207e-118	-2.89005	0.073	0.453	2.46191e-113	Endothelial_cells	ABCA1
STC1	1.04265e-117	2.67754	0.427	0.089	2.80472e-113	Endothelial_cells	STC1
RASGRF2	1.58618e-117	1.72242	0.638	0.251	4.26683e-113	Endothelial_cells	RASGRF2
NPAS3	1.10966e-116	-3.57845	0.097	0.471	2.98499e-112	Endothelial_cells	NPAS3
DSCAM	1.29654e-116	4.49739	0.18	0.006	3.48769e-112	Endothelial_cells	DSCAM
NETO2	1.35653e-116	3.29889	0.29	0.03	3.64907e-112	Endothelial_cells	NETO2
USHBP1	1.40964e-116	5.14821	0.173	0.005	3.79192e-112	Endothelial_cells	USHBP1
FAM241A	1.01751e-115	2.70379	0.384	0.068	2.7371e-111	Endothelial_cells	FAM241A
IL1R1	2.61823e-115	-3.69783	0.043	0.444	7.04305e-111	Endothelial_cells	IL1R1
LINC00639	3.63665e-115	5.49408	0.18	0.008	9.78259e-111	Endothelial_cells	LINC00639
PXN	8.79213e-115	2.50227	0.397	0.081	2.36508e-110	Endothelial_cells	PXN
ASAP2	1.35171e-114	1.80709	0.595	0.202	3.6361e-110	Endothelial_cells	ASAP2
SERINC5	2.07844e-114	-2.40983	0.158	0.544	5.59101e-110	Endothelial_cells	SERINC5
AC006369.1	2.3513e-114	4.10853	0.23	0.017	6.32501e-110	Endothelial_cells	AC006369.1
SRGAP2	2.53111e-114	1.78005	0.565	0.21	6.80869e-110	Endothelial_cells	SRGAP2
ZEB2	5.97397e-114	-2.62067	0.128	0.514	1.607e-109	Endothelial_cells	ZEB2
AC099792.1	1.07029e-113	6.34044	0.15	0.003	2.87908e-109	Endothelial_cells	AC099792.1
AC119674.1	1.56714e-113	2.73882	0.384	0.079	4.2156e-109	Endothelial_cells	AC119674.1
TBC1D9	1.76663e-113	1.91303	0.485	0.167	4.75224e-109	Endothelial_cells	TBC1D9
CCDC50	2.04103e-113	1.77505	0.519	0.202	5.49038e-109	Endothelial_cells	CCDC50
CTDSPL	3.86515e-113	1.67962	0.5	0.24	1.03972e-108	Endothelial_cells	CTDSPL
CDC42BPA	4.2997e-113	1.16785	0.696	0.495	1.15662e-108	Endothelial_cells	CDC42BPA
ACSS3	6.25412e-113	-3.73958	0.031	0.381	1.68236e-108	Endothelial_cells	ACSS3
PTPN13	1.0676e-112	-4.20777	0.029	0.412	2.87184e-108	Endothelial_cells	PTPN13
HEY1	1.2632e-112	4.87157	0.182	0.007	3.39801e-108	Endothelial_cells	HEY1
PSD3	2.64972e-112	-2.44052	0.265	0.604	7.12774e-108	Endothelial_cells	PSD3
VASH1	2.80477e-112	2.33168	0.431	0.108	7.54484e-108	Endothelial_cells	VASH1
TMEM233	3.64103e-112	3.07973	0.305	0.037	9.79437e-108	Endothelial_cells	TMEM233
ESR1	1.4526e-111	-4.56159	0.021	0.349	3.90748e-107	Endothelial_cells	ESR1
RANBP17	2.94691e-111	1.78646	0.606	0.254	7.9272e-107	Endothelial_cells	RANBP17
COL1A1	5.56998e-111	-2.00388	0.295	0.683	1.49832e-106	Endothelial_cells	COL1A1
FAM126A	8.47504e-111	2.189	0.435	0.146	2.27978e-106	Endothelial_cells	FAM126A
MGST2	1.15769e-110	2.28768	0.419	0.106	3.11418e-106	Endothelial_cells	MGST2
LINC01013	4.70485e-110	5.68531	0.152	0.003	1.26561e-105	Endothelial_cells	LINC01013
PIK3CG	1.09906e-109	4.68218	0.179	0.007	2.95646e-105	Endothelial_cells	PIK3CG
ATP8B1	1.78129e-109	2.06694	0.509	0.142	4.79166e-105	Endothelial_cells	ATP8B1
MTSS1	6.03199e-109	1.76904	0.597	0.241	1.62261e-104	Endothelial_cells	MTSS1
ADARB1	1.21563e-108	2.39048	0.381	0.081	3.27004e-104	Endothelial_cells	ADARB1
ITGA1	1.30145e-108	1.09186	0.667	0.25	3.50091e-104	Endothelial_cells	ITGA1
PTP4A3	1.56901e-108	2.88093	0.302	0.038	4.22062e-104	Endothelial_cells	PTP4A3
RHOBTB3	5.53501e-108	-3.45606	0.056	0.404	1.48892e-103	Endothelial_cells	RHOBTB3
DDR2	6.02503e-108	-3.27101	0.057	0.423	1.62073e-103	Endothelial_cells	DDR2
MAP3K5	7.56911e-108	-3.78114	0.043	0.386	2.03609e-103	Endothelial_cells	MAP3K5
EXOC6	3.33591e-107	2.21556	0.396	0.126	8.9736e-103	Endothelial_cells	EXOC6
CLVS1	1.25616e-106	5.99034	0.144	0.003	3.37906e-102	Endothelial_cells	CLVS1
PLCB4	1.90294e-106	1.64325	0.515	0.147	5.11891e-102	Endothelial_cells	PLCB4
PPP2R2A	2.69538e-106	1.48209	0.587	0.292	7.25058e-102	Endothelial_cells	PPP2R2A
NIBAN1	3.27721e-106	2.46671	0.397	0.09	8.8157e-102	Endothelial_cells	NIBAN1
PDZRN3	3.64313e-106	-4.53044	0.021	0.349	9.80003e-102	Endothelial_cells	PDZRN3
AC000050.1	5.00109e-106	7.01169	0.1	0	1.34529e-101	Endothelial_cells	AC000050.1
NLRC5	5.36396e-106	2.54637	0.358	0.072	1.4429e-101	Endothelial_cells	NLRC5
TDRP	8.01617e-106	2.30869	0.397	0.102	2.15635e-101	Endothelial_cells	TDRP
EPAS1	8.91515e-106	1.77532	0.529	0.155	2.39818e-101	Endothelial_cells	EPAS1
YAP1	1.73297e-105	-1.938	0.154	0.549	4.6617e-101	Endothelial_cells	YAP1
PID1	1.86371e-105	-4.95229	0.022	0.338	5.01338e-101	Endothelial_cells	PID1
LBH	2.80064e-103	2.20487	0.421	0.124	7.53373e-99	Endothelial_cells	LBH
COL5A2	7.09632e-103	-3.20029	0.056	0.423	1.90891e-98	Endothelial_cells	COL5A2
CLSTN2	7.42369e-103	-4.31834	0.069	0.393	1.99697e-98	Endothelial_cells	CLSTN2
PRKD2	1.28727e-102	2.80497	0.314	0.049	3.46276e-98	Endothelial_cells	PRKD2
PHACTR1	7.49128e-102	1.45063	0.635	0.296	2.01515e-97	Endothelial_cells	PHACTR1
PKD1L1	9.01978e-102	5.41968	0.154	0.005	2.42632e-97	Endothelial_cells	PKD1L1
CC2D2B	1.15013e-101	4.25596	0.192	0.011	3.09386e-97	Endothelial_cells	CC2D2B
AC090630.1	1.44413e-101	3.5751	0.233	0.025	3.8847e-97	Endothelial_cells	AC090630.1
ZNF385D	1.56638e-101	2.34094	0.427	0.101	4.21356e-97	Endothelial_cells	ZNF385D
SH3TC1	1.68494e-101	4.3815	0.177	0.009	4.5325e-97	Endothelial_cells	SH3TC1
LYVE1	5.83772e-101	4.74637	0.172	0.009	1.57035e-96	Endothelial_cells	LYVE1
ADAM10	9.29693e-101	1.10778	0.705	0.449	2.50087e-96	Endothelial_cells	ADAM10
CCDC178	3.31958e-100	2.33914	0.402	0.096	8.92966e-96	Endothelial_cells	CCDC178
CALM1	3.40741e-100	1.82964	0.528	0.185	9.16593e-96	Endothelial_cells	CALM1
CCNY	3.71054e-100	1.22158	0.689	0.427	9.98134e-96	Endothelial_cells	CCNY
CSMD1	6.32437e-100	3.16801	0.267	0.033	1.70125e-95	Endothelial_cells	CSMD1
AL021937.3	1.57157e-99	7.0055	0.11	0.001	4.22753e-95	Endothelial_cells	AL021937.3
SPAAR	4.53769e-99	4.98226	0.15	0.005	1.22064e-94	Endothelial_cells	SPAAR
BMPR2	1.5382e-98	1.38109	0.688	0.378	4.13776e-94	Endothelial_cells	BMPR2
C1S	3.4675e-98	-2.8356	0.091	0.483	9.32757e-94	Endothelial_cells	C1S
SVIP	3.99319e-98	2.67977	0.32	0.056	1.07417e-93	Endothelial_cells	SVIP
KCNT2	5.10328e-98	-4.33063	0.023	0.345	1.37278e-93	Endothelial_cells	KCNT2
TLL1	5.47502e-98	2.24477	0.254	0.04	1.47278e-93	Endothelial_cells	TLL1
DISC1FP1	6.27872e-98	3.23775	0.189	0.013	1.68898e-93	Endothelial_cells	DISC1FP1
PDGFC	7.66297e-98	-3.79821	0.04	0.37	2.06134e-93	Endothelial_cells	PDGFC
NAALADL2	9.20713e-98	-2.56415	0.116	0.473	2.47672e-93	Endothelial_cells	NAALADL2
NHSL1	1.23061e-97	1.99344	0.478	0.144	3.31034e-93	Endothelial_cells	NHSL1
ANTXR1	1.58136e-97	-2.66626	0.085	0.445	4.25386e-93	Endothelial_cells	ANTXR1
THBS1	5.46646e-97	2.04167	0.44	0.117	1.47048e-92	Endothelial_cells	THBS1
LINC02804	3.77222e-96	6.27053	0.123	0.002	1.01473e-91	Endothelial_cells	LINC02804
GABRE	5.36945e-96	2.38665	0.358	0.094	1.44438e-91	Endothelial_cells	GABRE
RERE	6.78203e-96	0.895452	0.827	0.709	1.82437e-91	Endothelial_cells	RERE
F2RL3	1.12165e-95	5.43428	0.135	0.003	3.01725e-91	Endothelial_cells	F2RL3
PTPRK	5.68989e-95	1.2287	0.776	0.501	1.53058e-90	Endothelial_cells	PTPRK
LAMB1	7.29811e-95	1.14903	0.804	0.413	1.96319e-90	Endothelial_cells	LAMB1
C2CD4B	2.33262e-94	4.26183	0.169	0.008	6.27476e-90	Endothelial_cells	C2CD4B
MACF1	3.24425e-94	0.777349	0.938	0.824	8.72703e-90	Endothelial_cells	MACF1
RNF144A	3.34951e-94	1.88167	0.509	0.188	9.01019e-90	Endothelial_cells	RNF144A
DLEU2	8.74627e-94	1.38749	0.704	0.392	2.35275e-89	Endothelial_cells	DLEU2
CCM2L	1.06291e-93	6.9314	0.103	0.001	2.85922e-89	Endothelial_cells	CCM2L
ADAM15	2.72476e-93	2.56834	0.304	0.058	7.32961e-89	Endothelial_cells	ADAM15
SHE	5.78172e-93	4.12857	0.179	0.011	1.55528e-88	Endothelial_cells	SHE
TUBB6	7.31596e-93	1.85189	0.455	0.162	1.96799e-88	Endothelial_cells	TUBB6
NOD1	7.74691e-93	2.50902	0.333	0.063	2.08392e-88	Endothelial_cells	NOD1
NOTCH2	1.53612e-92	-3.18608	0.041	0.368	4.13215e-88	Endothelial_cells	NOTCH2
PRSS23	3.61309e-92	1.91965	0.487	0.165	9.7192e-88	Endothelial_cells	PRSS23
SMURF2	3.7698e-92	1.53081	0.551	0.252	1.01408e-87	Endothelial_cells	SMURF2
MAPK10	1.84682e-91	-4.5655	0.019	0.324	4.96794e-87	Endothelial_cells	MAPK10
COL8A1	2.25029e-91	-4.50095	0.025	0.355	6.05329e-87	Endothelial_cells	COL8A1
MSC-AS1	3.04876e-91	-2.85202	0.054	0.373	8.20115e-87	Endothelial_cells	MSC-AS1
GATA4	2.00384e-90	-3.81212	0.019	0.313	5.39034e-86	Endothelial_cells	GATA4
SDC2	2.85871e-90	-3.90541	0.025	0.321	7.68994e-86	Endothelial_cells	SDC2
SH3PXD2A	3.08571e-90	1.69517	0.531	0.213	8.30055e-86	Endothelial_cells	SH3PXD2A
PLVAP	3.84543e-90	4.94352	0.157	0.008	1.03442e-85	Endothelial_cells	PLVAP
IFI44	2.60845e-89	2.10305	0.408	0.109	7.01672e-85	Endothelial_cells	IFI44
RCAN2	9.17912e-89	2.18201	0.405	0.106	2.46918e-84	Endothelial_cells	RCAN2
COL14A1	1.03012e-88	-2.49369	0.145	0.465	2.77102e-84	Endothelial_cells	COL14A1
TMOD1	2.05873e-88	-3.38236	0.032	0.329	5.53799e-84	Endothelial_cells	TMOD1
LONRF2	2.35102e-88	-4.54617	0.018	0.306	6.32424e-84	Endothelial_cells	LONRF2
LY6H	2.61664e-88	6.42555	0.101	0.001	7.03875e-84	Endothelial_cells	LY6H
HLA-E	2.98313e-88	1.54042	0.447	0.16	8.02462e-84	Endothelial_cells	HLA-E
ABI3BP	3.69691e-88	-4.05296	0.04	0.365	9.94468e-84	Endothelial_cells	ABI3BP
PRICKLE2	6.71095e-88	-2.39717	0.106	0.448	1.80525e-83	Endothelial_cells	PRICKLE2
KCND2	6.83463e-88	-3.85993	0.032	0.318	1.83852e-83	Endothelial_cells	KCND2
SYNPO2	9.15966e-88	-4.07069	0.038	0.336	2.46395e-83	Endothelial_cells	SYNPO2
NID2	2.66812e-87	1.71229	0.516	0.21	7.17724e-83	Endothelial_cells	NID2
SGCZ	3.00965e-87	-4.63273	0.035	0.307	8.09597e-83	Endothelial_cells	SGCZ
FHOD3	3.78587e-87	-4.29814	0.019	0.292	1.0184e-82	Endothelial_cells	FHOD3
SPON1	4.26021e-87	-5.18417	0.025	0.295	1.146e-82	Endothelial_cells	SPON1
LYN	1.58643e-86	2.01462	0.418	0.118	4.2675e-82	Endothelial_cells	LYN
AFDN	2.29816e-86	1.28315	0.672	0.353	6.18206e-82	Endothelial_cells	AFDN
CHL1	2.34448e-86	-4.40788	0.022	0.307	6.30664e-82	Endothelial_cells	CHL1
SMTN	9.55509e-86	2.63342	0.296	0.054	2.57032e-81	Endothelial_cells	SMTN
AHI1	1.07576e-85	-2.30838	0.101	0.437	2.8938e-81	Endothelial_cells	AHI1
PKHD1	1.13302e-85	5.48159	0.129	0.004	3.04783e-81	Endothelial_cells	PKHD1
SLC24A3	1.18581e-85	-4.3204	0.032	0.315	3.18982e-81	Endothelial_cells	SLC24A3
NID1	1.5129e-85	1.88928	0.453	0.143	4.06971e-81	Endothelial_cells	NID1
LRP1	1.69225e-85	-2.80556	0.056	0.38	4.55216e-81	Endothelial_cells	LRP1
EOGT	2.36348e-85	2.45014	0.32	0.066	6.35777e-81	Endothelial_cells	EOGT
RAB31	2.66471e-85	-2.55189	0.1	0.445	7.16806e-81	Endothelial_cells	RAB31
MMP1	2.99883e-85	4.36302	0.147	0.007	8.06684e-81	Endothelial_cells	MMP1
CLMP	3.71614e-85	-4.09061	0.026	0.324	9.99643e-81	Endothelial_cells	CLMP
MPRIP	5.14346e-85	1.58998	0.548	0.218	1.38359e-80	Endothelial_cells	MPRIP
AC108053.1	7.75731e-85	6.57395	0.1	0.001	2.08672e-80	Endothelial_cells	AC108053.1
DCLK2	8.82011e-85	2.1443	0.393	0.105	2.37261e-80	Endothelial_cells	DCLK2
DENND3	1.14891e-84	3.18384	0.227	0.027	3.09057e-80	Endothelial_cells	DENND3
CEMIP2	1.4949e-84	1.86032	0.411	0.141	4.02128e-80	Endothelial_cells	CEMIP2
GRIP1	1.52836e-84	-2.86229	0.063	0.384	4.11129e-80	Endothelial_cells	GRIP1
RUNX2	2.09199e-84	-4.43151	0.016	0.284	5.62745e-80	Endothelial_cells	RUNX2
FZD4	2.60774e-84	1.94284	0.437	0.131	7.01483e-80	Endothelial_cells	FZD4
PPM1F	3.57161e-84	3.08875	0.232	0.028	9.60763e-80	Endothelial_cells	PPM1F
PKNOX2	4.9438e-84	-4.50524	0.01	0.27	1.32988e-79	Endothelial_cells	PKNOX2
LINC01748	6.06725e-84	6.77723	0.1	0.001	1.63209e-79	Endothelial_cells	LINC01748
SLC27A3	1.09244e-83	3.47742	0.198	0.02	2.93867e-79	Endothelial_cells	SLC27A3
COLGALT1	1.22792e-83	2.56528	0.292	0.052	3.30311e-79	Endothelial_cells	COLGALT1
KCNQ1OT1	1.31063e-83	-2.53891	0.114	0.436	3.52559e-79	Endothelial_cells	KCNQ1OT1
PPP3CA	1.65973e-83	1.037	0.774	0.563	4.46469e-79	Endothelial_cells	PPP3CA
OXR1	3.31528e-83	-2.58998	0.173	0.475	8.9181e-79	Endothelial_cells	OXR1
ST5	4.08552e-83	-2.52769	0.084	0.394	1.09901e-78	Endothelial_cells	ST5
ENOX1	1.13089e-82	-4.10598	0.021	0.294	3.0421e-78	Endothelial_cells	ENOX1
NEDD9	1.18894e-82	2.48099	0.312	0.061	3.19825e-78	Endothelial_cells	NEDD9
ABCA10	1.32507e-82	-4.47983	0.016	0.275	3.56445e-78	Endothelial_cells	ABCA10
ODF2L	2.0386e-82	1.37603	0.554	0.278	5.48383e-78	Endothelial_cells	ODF2L
SHROOM2	2.31296e-82	2.294	0.321	0.075	6.22187e-78	Endothelial_cells	SHROOM2
RCSD1	2.80569e-82	3.91723	0.16	0.011	7.54732e-78	Endothelial_cells	RCSD1
TUSC3	2.85329e-82	-2.08432	0.226	0.548	7.67535e-78	Endothelial_cells	TUSC3
DOCK1	2.91983e-82	1.05701	0.732	0.502	7.85434e-78	Endothelial_cells	DOCK1
DOCK7	3.70893e-82	-2.92154	0.05	0.341	9.97703e-78	Endothelial_cells	DOCK7
CACNA2D1	4.69666e-82	-3.00005	0.062	0.387	1.2634e-77	Endothelial_cells	CACNA2D1
SH3RF3	6.93136e-82	1.80394	0.459	0.17	1.86454e-77	Endothelial_cells	SH3RF3
DCBLD2	1.07061e-81	-3.23168	0.085	0.419	2.87993e-77	Endothelial_cells	DCBLD2
MGLL	1.13547e-81	2.26575	0.359	0.087	3.0544e-77	Endothelial_cells	MGLL
DGKE	1.21476e-81	2.29024	0.333	0.085	3.26771e-77	Endothelial_cells	DGKE
TACC1	1.23958e-81	1.45611	0.545	0.253	3.33448e-77	Endothelial_cells	TACC1
ROCK2	1.43398e-81	1.34786	0.626	0.306	3.85741e-77	Endothelial_cells	ROCK2
PTEN	1.83983e-81	-1.51007	0.342	0.642	4.94915e-77	Endothelial_cells	PTEN
CD200	3.54494e-81	1.56421	0.477	0.181	9.53589e-77	Endothelial_cells	CD200
HIP1	5.11132e-81	1.84441	0.456	0.151	1.37494e-76	Endothelial_cells	HIP1
MAP3K3	5.27462e-81	2.24507	0.342	0.079	1.41887e-76	Endothelial_cells	MAP3K3
NPDC1	7.82314e-81	2.27096	0.331	0.077	2.10443e-76	Endothelial_cells	NPDC1
QKI	1.00253e-80	1.05324	0.724	0.484	2.69682e-76	Endothelial_cells	QKI
WWTR1	1.05665e-80	1.10689	0.815	0.57	2.84238e-76	Endothelial_cells	WWTR1
IL16	3.12769e-80	3.0095	0.227	0.031	8.41349e-76	Endothelial_cells	IL16
MYO5C	3.45273e-80	2.25823	0.334	0.077	9.28785e-76	Endothelial_cells	MYO5C
VLDLR-AS1	3.82061e-80	-3.24231	0.073	0.357	1.02774e-75	Endothelial_cells	VLDLR-AS1
STK33	8.92713e-80	-4.59705	0.01	0.269	2.4014e-75	Endothelial_cells	STK33
VAX2	9.29146e-80	3.91141	0.169	0.012	2.4994e-75	Endothelial_cells	VAX2
SULF2	1.08081e-79	1.47035	0.528	0.23	2.90737e-75	Endothelial_cells	SULF2
TOX2	1.09333e-79	2.71545	0.277	0.052	2.94106e-75	Endothelial_cells	TOX2
RAP1GDS1	1.55446e-79	1.4348	0.544	0.266	4.1815e-75	Endothelial_cells	RAP1GDS1
WDFY1	1.74458e-79	1.59364	0.474	0.194	4.69292e-75	Endothelial_cells	WDFY1
HDAC1	2.42346e-79	2.03069	0.377	0.103	6.51912e-75	Endothelial_cells	HDAC1
PRICKLE1	2.70913e-79	-3.92354	0.029	0.297	7.28757e-75	Endothelial_cells	PRICKLE1
DPYSL3	5.20001e-79	1.26848	0.569	0.248	1.3988e-74	Endothelial_cells	DPYSL3
CEP112	5.82222e-79	1.39246	0.588	0.305	1.56618e-74	Endothelial_cells	CEP112
FOXP2	7.08874e-79	-4.08935	0.021	0.266	1.90687e-74	Endothelial_cells	FOXP2
HES4	1.19445e-78	3.12697	0.223	0.027	3.21308e-74	Endothelial_cells	HES4
APLP2	1.32375e-78	1.42841	0.547	0.268	3.56088e-74	Endothelial_cells	APLP2
SRGAP3	1.77855e-78	-4.18905	0.018	0.268	4.7843e-74	Endothelial_cells	SRGAP3
LAMC1	2.04004e-78	1.1633	0.727	0.463	5.48771e-74	Endothelial_cells	LAMC1
ITGB8	2.15851e-78	-5.49576	0.016	0.267	5.8064e-74	Endothelial_cells	ITGB8
ANGPTL2	2.63559e-78	1.8398	0.457	0.158	7.08973e-74	Endothelial_cells	ANGPTL2
ABCA6	9.0586e-78	-3.90913	0.018	0.272	2.43676e-73	Endothelial_cells	ABCA6
ARHGAP23	1.12913e-77	2.03353	0.326	0.084	3.03737e-73	Endothelial_cells	ARHGAP23
SVIL	1.88376e-77	1.21074	0.742	0.469	5.06733e-73	Endothelial_cells	SVIL
CPNE5	2.2361e-77	3.59689	0.185	0.017	6.01511e-73	Endothelial_cells	CPNE5
PWWP3B	2.6818e-77	-4.67662	0.013	0.268	7.21404e-73	Endothelial_cells	PWWP3B
SGCD	3.4113e-77	-3.62632	0.041	0.311	9.17639e-73	Endothelial_cells	SGCD
KLF6	4.00047e-77	1.92895	0.383	0.104	1.07613e-72	Endothelial_cells	KLF6
ACSM3	6.82711e-77	-4.01105	0.05	0.31	1.83649e-72	Endothelial_cells	ACSM3
MEF2A	1.05613e-76	1.08608	0.688	0.47	2.841e-72	Endothelial_cells	MEF2A
MRTFB	1.5781e-76	1.24289	0.604	0.362	4.24509e-72	Endothelial_cells	MRTFB
HLX	2.87743e-76	4.87676	0.117	0.004	7.74029e-72	Endothelial_cells	HLX
RBM47	3.56706e-76	-5.76484	0.004	0.248	9.59539e-72	Endothelial_cells	RBM47
FIGN	4.14734e-76	-3.87809	0.019	0.278	1.11563e-71	Endothelial_cells	FIGN
AL138689.2	5.4749e-76	5.00266	0.117	0.004	1.47275e-71	Endothelial_cells	AL138689.2
OSMR-AS1	6.56202e-76	-3.1428	0.045	0.327	1.76518e-71	Endothelial_cells	OSMR-AS1
ARHGEF28	1.04023e-75	1.57213	0.402	0.232	2.79823e-71	Endothelial_cells	ARHGEF28
ENAH	1.31039e-75	-1.90486	0.246	0.542	3.52494e-71	Endothelial_cells	ENAH
ATRNL1	1.53243e-75	-3.7042	0.043	0.315	4.12224e-71	Endothelial_cells	ATRNL1
KLHL6	1.69207e-75	4.95217	0.107	0.003	4.55167e-71	Endothelial_cells	KLHL6
NCAM1	2.57847e-75	-5.06451	0.01	0.245	6.93608e-71	Endothelial_cells	NCAM1
FLNB	2.62659e-75	1.47066	0.512	0.197	7.06554e-71	Endothelial_cells	FLNB
LPAR1	7.18749e-75	-4.42405	0.01	0.246	1.93344e-70	Endothelial_cells	LPAR1
PTGIS	7.23045e-75	-3.96897	0.035	0.335	1.94499e-70	Endothelial_cells	PTGIS
FKBP1A	7.95829e-75	1.59155	0.455	0.169	2.14078e-70	Endothelial_cells	FKBP1A
CYP46A1	1.13599e-74	3.69272	0.166	0.015	3.05581e-70	Endothelial_cells	CYP46A1
HCLS1	1.83986e-74	3.53143	0.15	0.011	4.94923e-70	Endothelial_cells	HCLS1
HLA-B	2.14152e-74	0.783386	0.683	0.398	5.76068e-70	Endothelial_cells	HLA-B
GLI3	3.37411e-74	-2.6924	0.078	0.373	9.07635e-70	Endothelial_cells	GLI3
CFLAR	6.20666e-74	1.37399	0.569	0.25	1.66959e-69	Endothelial_cells	CFLAR
PDE4B	1.03175e-73	1.6904	0.268	0.056	2.77542e-69	Endothelial_cells	PDE4B
TESC	1.04544e-73	3.68736	0.166	0.014	2.81225e-69	Endothelial_cells	TESC
MRC2	1.27489e-73	-2.79477	0.034	0.305	3.42945e-69	Endothelial_cells	MRC2
STAR	1.49122e-73	-3.08459	0.047	0.321	4.01139e-69	Endothelial_cells	STAR
RNF24	1.91839e-73	-2.8387	0.067	0.363	5.16047e-69	Endothelial_cells	RNF24
SPON2	2.41618e-73	-2.96029	0.051	0.327	6.49953e-69	Endothelial_cells	SPON2
GAS7	3.12037e-73	-3.94302	0.019	0.267	8.39381e-69	Endothelial_cells	GAS7
SLCO2B1	4.65021e-73	3.77561	0.122	0.006	1.25091e-68	Endothelial_cells	SLCO2B1
CAMK2D	5.91717e-73	-1.85849	0.205	0.503	1.59172e-68	Endothelial_cells	CAMK2D
PITPNC1	6.45911e-73	1.31482	0.663	0.378	1.7375e-68	Endothelial_cells	PITPNC1
STOX2	7.52504e-73	1.90331	0.406	0.13	2.02424e-68	Endothelial_cells	STOX2
ZNF521	1.94134e-72	1.40487	0.597	0.317	5.22221e-68	Endothelial_cells	ZNF521
AC093817.2	2.33286e-72	4.30224	0.145	0.016	6.27539e-68	Endothelial_cells	AC093817.2
SCN1A-AS1	3.28307e-72	3.46638	0.176	0.02	8.83145e-68	Endothelial_cells	SCN1A-AS1
GNAI2	3.33702e-72	1.80753	0.391	0.135	8.97657e-68	Endothelial_cells	GNAI2
ARHGAP25	3.55929e-72	2.18912	0.33	0.082	9.57448e-68	Endothelial_cells	ARHGAP25
GLIS3	4.79097e-72	-2.07949	0.296	0.575	1.28877e-67	Endothelial_cells	GLIS3
DCHS1	5.3905e-72	2.73164	0.245	0.043	1.45005e-67	Endothelial_cells	DCHS1
CASC15	5.47285e-72	-1.73119	0.273	0.534	1.4722e-67	Endothelial_cells	CASC15
TACC2	5.49894e-72	1.84182	0.405	0.119	1.47921e-67	Endothelial_cells	TACC2
EFR3B	1.15223e-71	3.83316	0.151	0.016	3.09951e-67	Endothelial_cells	EFR3B
IQSEC1	1.21761e-71	2.4275	0.276	0.064	3.27537e-67	Endothelial_cells	IQSEC1
CRIP2	1.89121e-71	2.32442	0.296	0.069	5.08736e-67	Endothelial_cells	CRIP2
PLCXD3	2.186e-71	-4.33037	0.025	0.259	5.88035e-67	Endothelial_cells	PLCXD3
MSN	2.35379e-71	1.41197	0.519	0.235	6.33171e-67	Endothelial_cells	MSN
CLIC4	2.69375e-71	1.01173	0.652	0.399	7.24619e-67	Endothelial_cells	CLIC4
PARVB	3.33699e-71	2.46933	0.267	0.053	8.97651e-67	Endothelial_cells	PARVB
IQCK	3.36746e-71	1.94904	0.348	0.108	9.05847e-67	Endothelial_cells	IQCK
ATP2B4	3.63172e-71	1.29961	0.545	0.277	9.76932e-67	Endothelial_cells	ATP2B4
SLC7A2	3.74743e-71	-3.6258	0.028	0.28	1.00806e-66	Endothelial_cells	SLC7A2
ATP8A2	3.84665e-71	3.81084	0.142	0.009	1.03475e-66	Endothelial_cells	ATP8A2
CREM	4.4631e-71	1.84835	0.37	0.127	1.20057e-66	Endothelial_cells	CREM
SCIN	7.13313e-71	5.27568	0.103	0.003	1.91881e-66	Endothelial_cells	SCIN
CCN3	7.72965e-71	4.32327	0.119	0.008	2.07928e-66	Endothelial_cells	CCN3
COL6A1	9.279e-71	-1.6137	0.192	0.505	2.49605e-66	Endothelial_cells	COL6A1
RAMP2	1.31243e-70	3.88061	0.145	0.012	3.53043e-66	Endothelial_cells	RAMP2
NEO1	1.48484e-70	-3.22621	0.021	0.274	3.99422e-66	Endothelial_cells	NEO1
DGKD	1.92233e-70	1.93707	0.375	0.113	5.17106e-66	Endothelial_cells	DGKD
PTPN12	2.53678e-70	1.13407	0.686	0.397	6.82393e-66	Endothelial_cells	PTPN12
ENPP2	3.41207e-70	4.44469	0.138	0.014	9.17847e-66	Endothelial_cells	ENPP2
ME1	4.996e-70	-3.28264	0.04	0.301	1.34392e-65	Endothelial_cells	ME1
LINC00924	7.39363e-70	-3.98617	0.019	0.255	1.98889e-65	Endothelial_cells	LINC00924
SOBP	8.20817e-70	-3.46599	0.029	0.271	2.208e-65	Endothelial_cells	SOBP
COBLL1	8.75779e-70	1.48319	0.491	0.208	2.35584e-65	Endothelial_cells	COBLL1
DOCK10	9.17327e-70	-2.60594	0.062	0.32	2.46761e-65	Endothelial_cells	DOCK10
EML4	1.09487e-69	1.2226	0.566	0.342	2.94521e-65	Endothelial_cells	EML4
TBC1D30	1.19259e-69	3.2797	0.182	0.02	3.20807e-65	Endothelial_cells	TBC1D30
EGFR	1.84416e-69	-2.83269	0.069	0.36	4.96078e-65	Endothelial_cells	EGFR
COL6A2	3.02199e-69	-1.48848	0.265	0.569	8.12914e-65	Endothelial_cells	COL6A2
UACA	3.66996e-69	1.32472	0.584	0.283	9.87218e-65	Endothelial_cells	UACA
NFIB	3.88162e-69	0.993479	0.765	0.531	1.04415e-64	Endothelial_cells	NFIB
ITPRID2	1.50986e-68	1.60314	0.435	0.171	4.06153e-64	Endothelial_cells	ITPRID2
CACNB2	2.11889e-68	-2.73862	0.04	0.303	5.69982e-64	Endothelial_cells	CACNB2
PEAK1	2.55574e-68	1.11857	0.636	0.425	6.87493e-64	Endothelial_cells	PEAK1
FHL2	5.17988e-68	-3.21875	0.037	0.292	1.39339e-63	Endothelial_cells	FHL2
IPO11	7.23919e-68	1.95999	0.343	0.099	1.94734e-63	Endothelial_cells	IPO11
THBS2	7.647e-68	-2.39217	0.075	0.353	2.05704e-63	Endothelial_cells	THBS2
MSI2	1.21238e-67	-1.62863	0.28	0.57	3.26131e-63	Endothelial_cells	MSI2
UST	1.25802e-67	-4.02912	0.015	0.241	3.38408e-63	Endothelial_cells	UST
TSPAN14	1.36762e-67	1.66227	0.443	0.155	3.67891e-63	Endothelial_cells	TSPAN14
B3GNT5	1.71549e-67	2.72389	0.224	0.039	4.61466e-63	Endothelial_cells	B3GNT5
INPP4B	2.77518e-67	-3.55507	0.125	0.392	7.46522e-63	Endothelial_cells	INPP4B
MAP3K20	2.7919e-67	-2.05104	0.104	0.381	7.5102e-63	Endothelial_cells	MAP3K20
GXYLT2	2.95305e-67	-3.74455	0.021	0.263	7.9437e-63	Endothelial_cells	GXYLT2
ELOVL5	4.61525e-67	1.34787	0.526	0.247	1.2415e-62	Endothelial_cells	ELOVL5
AFF3	5.53476e-67	-4.55626	0.015	0.235	1.48885e-62	Endothelial_cells	AFF3
KLHL5	8.83645e-67	1.3948	0.518	0.239	2.377e-62	Endothelial_cells	KLHL5
ARHGAP10	8.99253e-67	-2.26608	0.076	0.344	2.41899e-62	Endothelial_cells	ARHGAP10
PALM2-AKAP2	9.25779e-67	0.925321	0.666	0.323	2.49035e-62	Endothelial_cells	PALM2-AKAP2
EML1	1.32154e-66	2.64648	0.229	0.041	3.55494e-62	Endothelial_cells	EML1
DNM3OS	1.45359e-66	-2.90337	0.056	0.299	3.91017e-62	Endothelial_cells	DNM3OS
ERBIN	1.58133e-66	1.01872	0.663	0.461	4.25378e-62	Endothelial_cells	ERBIN
PTPRN2	1.62963e-66	2.85877	0.207	0.03	4.3837e-62	Endothelial_cells	PTPRN2
PLEKHH2	1.98468e-66	-4.30904	0.012	0.228	5.33878e-62	Endothelial_cells	PLEKHH2
KLHDC8A	2.94124e-66	-4.08643	0.016	0.237	7.91194e-62	Endothelial_cells	KLHDC8A
CARMN	3.56067e-66	-2.76228	0.056	0.305	9.5782e-62	Endothelial_cells	CARMN
SERPINE2	3.99115e-66	-3.04726	0.057	0.316	1.07362e-61	Endothelial_cells	SERPINE2
PDE8A	6.17042e-66	1.30439	0.565	0.292	1.65984e-61	Endothelial_cells	PDE8A
NEDD4	6.62611e-66	1.58881	0.449	0.171	1.78242e-61	Endothelial_cells	NEDD4
LAYN	1.34725e-65	2.30494	0.268	0.06	3.6241e-61	Endothelial_cells	LAYN
FLRT2	1.49277e-65	-4.21973	0.022	0.275	4.01556e-61	Endothelial_cells	FLRT2
CGNL1	2.11085e-65	2.08044	0.274	0.082	5.6782e-61	Endothelial_cells	CGNL1
PBX3	2.12461e-65	-2.62695	0.286	0.519	5.7152e-61	Endothelial_cells	PBX3
UBTD1	3.8757e-65	1.91716	0.349	0.106	1.04256e-60	Endothelial_cells	UBTD1
TPST1	1.2856e-64	-2.22579	0.11	0.382	3.45826e-60	Endothelial_cells	TPST1
BOC	1.91513e-64	-4.11412	0.013	0.232	5.1517e-60	Endothelial_cells	BOC
PBX1	2.7947e-64	-1.52951	0.386	0.649	7.51775e-60	Endothelial_cells	PBX1
EPS8	4.71418e-64	-2.16566	0.092	0.371	1.26811e-59	Endothelial_cells	EPS8
ITGA11	1.07781e-63	-3.264	0.035	0.27	2.89931e-59	Endothelial_cells	ITGA11
LINC01482	1.14853e-63	-4.78316	0.012	0.219	3.08955e-59	Endothelial_cells	LINC01482
KCNMB2	2.22805e-63	-4.80927	0.013	0.225	5.99347e-59	Endothelial_cells	KCNMB2
CLIP4	2.53793e-63	-3.55253	0.015	0.237	6.82702e-59	Endothelial_cells	CLIP4
MTMR12	4.14603e-63	1.83081	0.352	0.11	1.11528e-58	Endothelial_cells	MTMR12
IGFBP3	5.08511e-63	1.9853	0.416	0.165	1.36789e-58	Endothelial_cells	IGFBP3
KIAA1958	5.13057e-63	-2.91743	0.045	0.295	1.38012e-58	Endothelial_cells	KIAA1958
FABP5	6.02466e-63	2.55008	0.198	0.037	1.62063e-58	Endothelial_cells	FABP5
GRAMD1B	9.88669e-63	-2.94478	0.053	0.295	2.65952e-58	Endothelial_cells	GRAMD1B
TSPAN7	1.3721e-62	2.83554	0.186	0.037	3.69095e-58	Endothelial_cells	TSPAN7
PKHD1L1	1.69236e-62	-7.28805	0.004	0.219	4.55244e-58	Endothelial_cells	PKHD1L1
PELI2	1.83948e-62	-2.04235	0.145	0.402	4.9482e-58	Endothelial_cells	PELI2
STARD9	2.1524e-62	1.90639	0.34	0.115	5.78994e-58	Endothelial_cells	STARD9
C7	2.69065e-62	-2.58408	0.144	0.401	7.23785e-58	Endothelial_cells	C7
PTK2	3.07739e-62	0.749619	0.872	0.758	8.27817e-58	Endothelial_cells	PTK2
FAM89A	3.35865e-62	2.30175	0.23	0.05	9.03477e-58	Endothelial_cells	FAM89A
AC105450.1	4.06596e-62	4.34024	0.123	0.01	1.09374e-57	Endothelial_cells	AC105450.1
CPLX1	7.71141e-62	4.29958	0.117	0.006	2.07437e-57	Endothelial_cells	CPLX1
ITGA5	8.51611e-62	1.78505	0.372	0.121	2.29083e-57	Endothelial_cells	ITGA5
RGL1	9.65099e-62	1.24281	0.562	0.305	2.59611e-57	Endothelial_cells	RGL1
SEMA3C	1.29919e-61	-4.74208	0.013	0.249	3.49481e-57	Endothelial_cells	SEMA3C
SDK1	2.10739e-61	-3.74389	0.029	0.259	5.66889e-57	Endothelial_cells	SDK1
PLA2G4C	2.16912e-61	3.20219	0.173	0.022	5.83492e-57	Endothelial_cells	PLA2G4C
YWHAH	2.26657e-61	1.89885	0.342	0.104	6.09708e-57	Endothelial_cells	YWHAH
HS3ST3A1	2.52091e-61	-4.78464	0.009	0.213	6.78125e-57	Endothelial_cells	HS3ST3A1
ARHGEF12	2.87891e-61	0.971186	0.683	0.456	7.74427e-57	Endothelial_cells	ARHGEF12
SLC12A2	3.53109e-61	1.45918	0.477	0.19	9.49862e-57	Endothelial_cells	SLC12A2
DCN	3.69971e-61	-2.73572	0.085	0.372	9.95223e-57	Endothelial_cells	DCN
GNAQ	3.89828e-61	0.920592	0.746	0.544	1.04864e-56	Endothelial_cells	GNAQ
EDNRA	4.29632e-61	-2.70861	0.057	0.3	1.15571e-56	Endothelial_cells	EDNRA
GASK1B	4.58477e-61	1.58748	0.456	0.186	1.2333e-56	Endothelial_cells	GASK1B
PTPN14	5.18617e-61	1.18432	0.609	0.303	1.39508e-56	Endothelial_cells	PTPN14
ADGRA3	5.31761e-61	-3.16209	0.031	0.259	1.43044e-56	Endothelial_cells	ADGRA3
SLIT3	7.83941e-61	-3.59046	0.05	0.308	2.1088e-56	Endothelial_cells	SLIT3
VEPH1	8.14504e-61	3.03699	0.185	0.026	2.19101e-56	Endothelial_cells	VEPH1
FKBP5	8.92412e-61	-3.18218	0.032	0.273	2.40059e-56	Endothelial_cells	FKBP5
ADAM12	1.0903e-60	-3.08712	0.051	0.287	2.93292e-56	Endothelial_cells	ADAM12
GLI2	1.42437e-60	-3.10016	0.031	0.257	3.83155e-56	Endothelial_cells	GLI2
ABCA9	1.54945e-60	-3.9882	0.015	0.22	4.16803e-56	Endothelial_cells	ABCA9
RORA	1.64219e-60	-1.27709	0.466	0.664	4.41749e-56	Endothelial_cells	RORA
EFNA5	1.83112e-60	-2.19603	0.109	0.405	4.92571e-56	Endothelial_cells	EFNA5
RNF165	1.91788e-60	2.93935	0.177	0.023	5.1591e-56	Endothelial_cells	RNF165
ZNRF1	2.97038e-60	1.66165	0.399	0.14	7.99031e-56	Endothelial_cells	ZNRF1
PPP2R5A	4.16582e-60	1.78759	0.337	0.115	1.12061e-55	Endothelial_cells	PPP2R5A
CMYA5	5.21842e-60	-3.75194	0.019	0.236	1.40376e-55	Endothelial_cells	CMYA5
PGS1	8.69589e-60	1.884	0.336	0.097	2.33919e-55	Endothelial_cells	PGS1
PEAR1	1.00503e-59	3.14478	0.164	0.018	2.70354e-55	Endothelial_cells	PEAR1
OTUD4	1.02486e-59	1.64288	0.391	0.142	2.75687e-55	Endothelial_cells	OTUD4
ABCA8	1.74848e-59	-4.17733	0.018	0.233	4.7034e-55	Endothelial_cells	ABCA8
OSMR	2.2797e-59	-1.67101	0.164	0.464	6.1324e-55	Endothelial_cells	OSMR
TRAK1	2.34606e-59	1.50333	0.46	0.188	6.31091e-55	Endothelial_cells	TRAK1
PTPRD	2.71728e-59	-3.16793	0.04	0.264	7.30948e-55	Endothelial_cells	PTPRD
HDAC7	4.48458e-59	1.69491	0.367	0.122	1.20635e-54	Endothelial_cells	HDAC7
STXBP5L	6.94688e-59	-4.86214	0.009	0.199	1.86871e-54	Endothelial_cells	STXBP5L
ROR2	1.03169e-58	-2.68323	0.057	0.311	2.77524e-54	Endothelial_cells	ROR2
JUP	1.81338e-58	1.70604	0.343	0.105	4.87798e-54	Endothelial_cells	JUP
AC016821.1	2.58931e-58	4.01667	0.12	0.008	6.96524e-54	Endothelial_cells	AC016821.1
PAK1	2.71989e-58	-3.70331	0.016	0.22	7.31651e-54	Endothelial_cells	PAK1
TTC13	2.84519e-58	1.96987	0.283	0.075	7.65356e-54	Endothelial_cells	TTC13
RARRES2	2.86463e-58	-2.67379	0.062	0.335	7.70585e-54	Endothelial_cells	RARRES2
BICD1	3.12129e-58	-1.58086	0.24	0.502	8.39626e-54	Endothelial_cells	BICD1
FRMD5	3.35633e-58	-4.85899	0.012	0.217	9.02852e-54	Endothelial_cells	FRMD5
MICALL2	3.60858e-58	2.12577	0.287	0.07	9.70708e-54	Endothelial_cells	MICALL2
ANGEL1	4.00731e-58	2.2993	0.248	0.055	1.07797e-53	Endothelial_cells	ANGEL1
YPEL2	7.09155e-58	1.6734	0.358	0.127	1.90763e-53	Endothelial_cells	YPEL2
FAM78B	1.59983e-57	3.04931	0.166	0.022	4.30354e-53	Endothelial_cells	FAM78B
NRK	2.58259e-57	-4.36486	0.015	0.206	6.94718e-53	Endothelial_cells	NRK
IL3RA	2.84813e-57	4.33567	0.109	0.006	7.66146e-53	Endothelial_cells	IL3RA
MGST1	3.01435e-57	-3.89328	0.015	0.226	8.10861e-53	Endothelial_cells	MGST1
KIAA1549L	3.22925e-57	2.66912	0.169	0.022	8.68669e-53	Endothelial_cells	KIAA1549L
DAPK1	3.74106e-57	-3.1309	0.053	0.312	1.00634e-52	Endothelial_cells	DAPK1
MFAP3	3.98684e-57	1.856	0.317	0.102	1.07246e-52	Endothelial_cells	MFAP3
NRXN3	4.77293e-57	-4.51686	0.026	0.236	1.28392e-52	Endothelial_cells	NRXN3
DST	5.04286e-57	-1.14735	0.566	0.706	1.35653e-52	Endothelial_cells	DST
PTPN4	5.17291e-57	1.25398	0.573	0.296	1.39151e-52	Endothelial_cells	PTPN4
DAB2IP	5.64498e-57	1.60833	0.409	0.147	1.5185e-52	Endothelial_cells	DAB2IP
JAG1	6.13275e-57	2.01645	0.315	0.098	1.64971e-52	Endothelial_cells	JAG1
ITPR1	7.19224e-57	-1.95327	0.147	0.395	1.93471e-52	Endothelial_cells	ITPR1
GRIA3	8.83808e-57	-4.43952	0.01	0.202	2.37744e-52	Endothelial_cells	GRIA3
CHD9	1.53377e-56	-0.970366	0.513	0.722	4.12585e-52	Endothelial_cells	CHD9
RASSF8	1.86009e-56	-1.86242	0.151	0.414	5.00363e-52	Endothelial_cells	RASSF8
ARHGAP32	1.97765e-56	-1.84181	0.133	0.394	5.31988e-52	Endothelial_cells	ARHGAP32
VIM	2.40333e-56	0.816795	0.783	0.543	6.46496e-52	Endothelial_cells	VIM
BTNL9	3.33666e-56	3.2178	0.144	0.017	8.97562e-52	Endothelial_cells	BTNL9
KLHL2	3.58797e-56	1.65047	0.381	0.138	9.65163e-52	Endothelial_cells	KLHL2
MIR31HG	4.68791e-56	-4.52428	0.023	0.238	1.26105e-51	Endothelial_cells	MIR31HG
FCHO2	5.46653e-56	1.47122	0.441	0.182	1.4705e-51	Endothelial_cells	FCHO2
APOD	8.75353e-56	2.80352	0.147	0.024	2.3547e-51	Endothelial_cells	APOD
CCSER1	9.06166e-56	-0.91961	0.371	0.181	2.43759e-51	Endothelial_cells	CCSER1
BASP1	1.15239e-55	-4.04912	0.016	0.228	3.09993e-51	Endothelial_cells	BASP1
ESRRG	3.35388e-55	-5.13538	0.004	0.177	9.02194e-51	Endothelial_cells	ESRRG
DSE	4.45762e-55	-2.02459	0.116	0.381	1.1991e-50	Endothelial_cells	DSE
STEAP2	5.12421e-55	-3.87274	0.01	0.199	1.37841e-50	Endothelial_cells	STEAP2
CNTNAP3B	8.21381e-55	2.41217	0.223	0.045	2.20951e-50	Endothelial_cells	CNTNAP3B
FTH1	8.95526e-55	-1.52011	0.419	0.713	2.40897e-50	Endothelial_cells	FTH1
GIT2	1.18636e-54	1.54237	0.403	0.154	3.1913e-50	Endothelial_cells	GIT2
HYAL2	2.97853e-54	2.68752	0.185	0.033	8.01224e-50	Endothelial_cells	HYAL2
PGR	2.99565e-54	-4.10866	0.015	0.206	8.05831e-50	Endothelial_cells	PGR
AP1S2	3.01782e-54	1.95195	0.29	0.077	8.11793e-50	Endothelial_cells	AP1S2
EMX2OS	3.36866e-54	-7.18526	0	0.159	9.0617e-50	Endothelial_cells	EMX2OS
FCHSD2	7.102e-54	1.03412	0.683	0.404	1.91044e-49	Endothelial_cells	FCHSD2
SUGCT	7.47469e-54	-2.27966	0.079	0.306	2.01069e-49	Endothelial_cells	SUGCT
PDE1A	1.10221e-53	-2.71799	0.07	0.299	2.96494e-49	Endothelial_cells	PDE1A
IQCA1	1.13098e-53	1.78325	0.292	0.111	3.04233e-49	Endothelial_cells	IQCA1
STK3	1.5445e-53	-1.22693	0.372	0.6	4.15471e-49	Endothelial_cells	STK3
SEMA4C	1.60595e-53	2.42531	0.211	0.043	4.32002e-49	Endothelial_cells	SEMA4C
ZBTB7C	2.186e-53	-3.38449	0.032	0.251	5.88035e-49	Endothelial_cells	ZBTB7C
GALNT2	2.35504e-53	-1.68404	0.148	0.412	6.33504e-49	Endothelial_cells	GALNT2
ABLIM3	2.51233e-53	2.34144	0.199	0.037	6.75816e-49	Endothelial_cells	ABLIM3
STIM2	2.54784e-53	1.15424	0.547	0.281	6.85369e-49	Endothelial_cells	STIM2
VSIR	2.57538e-53	2.09362	0.214	0.055	6.92778e-49	Endothelial_cells	VSIR
TTC8	3.20399e-53	-2.34395	0.054	0.277	8.61873e-49	Endothelial_cells	TTC8
PRRG1	3.35461e-53	1.64081	0.362	0.14	9.02391e-49	Endothelial_cells	PRRG1
SLC1A4	3.90839e-53	2.37873	0.214	0.05	1.05136e-48	Endothelial_cells	SLC1A4
CMPK2	3.99284e-53	3.80287	0.113	0.01	1.07407e-48	Endothelial_cells	CMPK2
ENG	5.03981e-53	1.51017	0.411	0.172	1.35571e-48	Endothelial_cells	ENG
SLC41A2	5.19066e-53	-2.99232	0.035	0.254	1.39629e-48	Endothelial_cells	SLC41A2
KCNMA1	6.496e-53	-4.6187	0.016	0.199	1.74742e-48	Endothelial_cells	KCNMA1
GEM	6.62187e-53	-3.6024	0.016	0.194	1.78128e-48	Endothelial_cells	GEM
ATG16L2	7.52837e-53	1.93752	0.295	0.083	2.02513e-48	Endothelial_cells	ATG16L2
RASSF3	1.59091e-52	1.45229	0.405	0.166	4.27954e-48	Endothelial_cells	RASSF3
AC007364.1	1.77978e-52	1.94564	0.284	0.083	4.78762e-48	Endothelial_cells	AC007364.1
SLC35G2	2.10923e-52	1.90269	0.293	0.083	5.67383e-48	Endothelial_cells	SLC35G2
AC087564.1	2.1257e-52	-4.75659	0.007	0.176	5.71813e-48	Endothelial_cells	AC087564.1
NOSTRIN	2.1439e-52	2.93182	0.17	0.026	5.76709e-48	Endothelial_cells	NOSTRIN
INSYN2B	2.69663e-52	-4.78877	0.01	0.18	7.25394e-48	Endothelial_cells	INSYN2B
GDPD5	2.9604e-52	2.57892	0.192	0.033	7.96348e-48	Endothelial_cells	GDPD5
VEGFC	4.00418e-52	1.82246	0.296	0.102	1.07713e-47	Endothelial_cells	VEGFC
FHL3	4.20042e-52	1.9508	0.276	0.073	1.12991e-47	Endothelial_cells	FHL3
LUZP1	7.13887e-52	1.48792	0.408	0.16	1.92036e-47	Endothelial_cells	LUZP1
DZIP1	1.25599e-51	-3.32394	0.019	0.207	3.37861e-47	Endothelial_cells	DZIP1
MYH9	2.14754e-51	0.855862	0.679	0.399	5.77689e-47	Endothelial_cells	MYH9
FOXO1	2.23784e-51	0.886058	0.733	0.471	6.01979e-47	Endothelial_cells	FOXO1
ASAP1	4.6012e-51	0.764396	0.834	0.677	1.23772e-46	Endothelial_cells	ASAP1
PWRN1	4.6065e-51	-4.85076	0.004	0.173	1.23915e-46	Endothelial_cells	PWRN1
GCNT2	5.67926e-51	2.50787	0.179	0.03	1.52772e-46	Endothelial_cells	GCNT2
PLD1	5.71772e-51	1.2504	0.559	0.278	1.53807e-46	Endothelial_cells	PLD1
WFDC2	5.93557e-51	-3.10899	0.067	0.295	1.59667e-46	Endothelial_cells	WFDC2
LHFPL6	6.61632e-51	0.801444	0.494	0.221	1.77979e-46	Endothelial_cells	LHFPL6
JAM3	7.18901e-51	1.27374	0.503	0.239	1.93384e-46	Endothelial_cells	JAM3
MAP3K11	8.56349e-51	2.51745	0.188	0.036	2.30358e-46	Endothelial_cells	MAP3K11
AC246817.1	9.03362e-51	2.96211	0.161	0.022	2.43004e-46	Endothelial_cells	AC246817.1
CD44	9.84094e-51	-3.16822	0.029	0.248	2.64721e-46	Endothelial_cells	CD44
BAZ2B	1.0486e-50	0.786641	0.748	0.583	2.82073e-46	Endothelial_cells	BAZ2B
CTNNBIP1	1.25969e-50	2.21442	0.223	0.056	3.38856e-46	Endothelial_cells	CTNNBIP1
RHEX	1.29177e-50	-8.23949	0.004	0.14	3.47487e-46	Endothelial_cells	RHEX
TTC28	1.34197e-50	0.765398	0.808	0.662	3.6099e-46	Endothelial_cells	TTC28
RARB	1.39566e-50	-3.88619	0.013	0.193	3.75433e-46	Endothelial_cells	RARB
ZFP36L1	1.61442e-50	-1.36661	0.198	0.478	4.34279e-46	Endothelial_cells	ZFP36L1
EBF1	1.61681e-50	0.648114	0.633	0.325	4.34922e-46	Endothelial_cells	EBF1
CTHRC1	1.76706e-50	1.79761	0.289	0.087	4.75339e-46	Endothelial_cells	CTHRC1
L3MBTL4	2.01338e-50	-2.01165	0.092	0.331	5.41599e-46	Endothelial_cells	L3MBTL4
SLC9A3R2	3.12412e-50	2.48229	0.182	0.032	8.40388e-46	Endothelial_cells	SLC9A3R2
SPARC	3.30877e-50	0.783209	0.672	0.441	8.9006e-46	Endothelial_cells	SPARC
RUFY3	3.55496e-50	-1.54561	0.169	0.413	9.56283e-46	Endothelial_cells	RUFY3
PCNX1	3.62763e-50	-1.25687	0.33	0.563	9.75834e-46	Endothelial_cells	PCNX1
PLEKHA5	4.31817e-50	-1.62868	0.172	0.419	1.16159e-45	Endothelial_cells	PLEKHA5
TECPR1	5.7307e-50	2.47759	0.196	0.037	1.54156e-45	Endothelial_cells	TECPR1
GJA4	8.80738e-50	3.62795	0.117	0.012	2.36918e-45	Endothelial_cells	GJA4
SLIT2	1.05565e-49	-5.02236	0.013	0.209	2.83969e-45	Endothelial_cells	SLIT2
HOMER3	1.20909e-49	2.32042	0.198	0.045	3.25245e-45	Endothelial_cells	HOMER3
IGF2	1.49643e-49	2.76106	0.113	0.013	4.0254e-45	Endothelial_cells	IGF2
CUX1	2.25943e-49	-1.3574	0.274	0.548	6.07788e-45	Endothelial_cells	CUX1
SOX5	2.58341e-49	-1.31619	0.364	0.588	6.94937e-45	Endothelial_cells	SOX5
GPR4	2.76531e-49	3.78545	0.106	0.008	7.43868e-45	Endothelial_cells	GPR4
CDON	3.58647e-49	-3.5838	0.023	0.221	9.64762e-45	Endothelial_cells	CDON
SCAMP5	3.59708e-49	2.52225	0.188	0.034	9.67615e-45	Endothelial_cells	SCAMP5
NBL1	4.12178e-49	-2.42106	0.065	0.304	1.10876e-44	Endothelial_cells	NBL1
ALCAM	4.2333e-49	-3.23747	0.082	0.294	1.13876e-44	Endothelial_cells	ALCAM
ARHGAP6	4.61508e-49	-1.94977	0.123	0.353	1.24146e-44	Endothelial_cells	ARHGAP6
MLKL	5.48646e-49	3.02038	0.141	0.018	1.47586e-44	Endothelial_cells	MLKL
AC005699.1	6.2947e-49	3.43566	0.122	0.012	1.69327e-44	Endothelial_cells	AC005699.1
PRR16	6.42147e-49	-1.81853	0.048	0.24	1.72737e-44	Endothelial_cells	PRR16
MUC16	7.27407e-49	-4.53605	0.026	0.197	1.95673e-44	Endothelial_cells	MUC16
CDC42EP2	9.24716e-49	2.17806	0.213	0.048	2.48749e-44	Endothelial_cells	CDC42EP2
SLC1A1	1.06231e-48	2.41765	0.185	0.035	2.8576e-44	Endothelial_cells	SLC1A1
TENM3	1.23031e-48	-4.6086	0.009	0.178	3.30953e-44	Endothelial_cells	TENM3
PGM2L1	1.39493e-48	1.97806	0.282	0.082	3.75236e-44	Endothelial_cells	PGM2L1
FAM135A	1.53487e-48	1.29065	0.509	0.254	4.12881e-44	Endothelial_cells	FAM135A
SHTN1	1.64787e-48	-3.03526	0.029	0.227	4.43276e-44	Endothelial_cells	SHTN1
LIMD1	1.70884e-48	1.72505	0.318	0.111	4.59677e-44	Endothelial_cells	LIMD1
NPNT	2.06143e-48	1.57359	0.238	0.065	5.54524e-44	Endothelial_cells	NPNT
PCSK5	2.22979e-48	1.40519	0.45	0.205	5.99815e-44	Endothelial_cells	PCSK5
STX12	2.53141e-48	1.54698	0.339	0.137	6.8095e-44	Endothelial_cells	STX12
IFNAR2	2.87433e-48	1.44248	0.386	0.158	7.73196e-44	Endothelial_cells	IFNAR2
BCAP29	3.99995e-48	1.35879	0.419	0.179	1.07599e-43	Endothelial_cells	BCAP29
HSD11B1	4.53427e-48	-3.31305	0.022	0.223	1.21972e-43	Endothelial_cells	HSD11B1
FAM107B	5.63472e-48	1.71406	0.318	0.104	1.51574e-43	Endothelial_cells	FAM107B
MCTP2	6.3245e-48	-4.45891	0.012	0.198	1.70129e-43	Endothelial_cells	MCTP2
SPARCL1	6.65637e-48	1.21759	0.562	0.286	1.79056e-43	Endothelial_cells	SPARCL1
EHF	9.34025e-48	-6.94619	0.001	0.127	2.51253e-43	Endothelial_cells	EHF
SIMC1	9.38864e-48	-2.11389	0.084	0.307	2.52554e-43	Endothelial_cells	SIMC1
AP2A2	1.15835e-47	1.61534	0.337	0.119	3.11597e-43	Endothelial_cells	AP2A2
ZSWIM5	1.1978e-47	-2.43053	0.065	0.266	3.22207e-43	Endothelial_cells	ZSWIM5
LRP1B	1.44765e-47	1.4895	0.33	0.113	3.89418e-43	Endothelial_cells	LRP1B
HK2	1.62674e-47	-4.21665	0.01	0.182	4.37592e-43	Endothelial_cells	HK2
ZSWIM6	1.70415e-47	0.970715	0.677	0.47	4.58417e-43	Endothelial_cells	ZSWIM6
ABCG1	2.67811e-47	1.67355	0.257	0.075	7.20412e-43	Endothelial_cells	ABCG1
FGF7	2.71627e-47	-4.0518	0.028	0.221	7.30676e-43	Endothelial_cells	FGF7
PLAGL1	3.06299e-47	-2.47406	0.041	0.236	8.23944e-43	Endothelial_cells	PLAGL1
TPCN1	3.5833e-47	-3.08731	0.023	0.203	9.63909e-43	Endothelial_cells	TPCN1
CPNE8	3.88052e-47	1.27377	0.472	0.229	1.04386e-42	Endothelial_cells	CPNE8
MIR646HG	4.98922e-47	-5.11653	0.004	0.164	1.3421e-42	Endothelial_cells	MIR646HG
C3	5.13206e-47	-3.05272	0.073	0.319	1.38052e-42	Endothelial_cells	C3
TMOD3	5.39178e-47	1.17017	0.493	0.252	1.45039e-42	Endothelial_cells	TMOD3
SLC34A2	5.58771e-47	-4.54188	0.009	0.172	1.50309e-42	Endothelial_cells	SLC34A2
HLA-A	6.53352e-47	0.527292	0.613	0.402	1.75752e-42	Endothelial_cells	HLA-A
EFEMP1	8.39286e-47	-3.62852	0.022	0.227	2.25768e-42	Endothelial_cells	EFEMP1
ACTN4	8.5204e-47	1.06087	0.475	0.226	2.29199e-42	Endothelial_cells	ACTN4
PAX8	1.11391e-46	-5.90419	0.006	0.165	2.99641e-42	Endothelial_cells	PAX8
WAKMAR2	1.58645e-46	2.89694	0.15	0.024	4.26756e-42	Endothelial_cells	WAKMAR2
PLSCR4	3.28547e-46	-2.22496	0.073	0.295	8.8379e-42	Endothelial_cells	PLSCR4
TMEM204	3.31643e-46	3.20434	0.123	0.013	8.9212e-42	Endothelial_cells	TMEM204
PLXNA4	3.47865e-46	-5.36376	0.009	0.184	9.35757e-42	Endothelial_cells	PLXNA4
CHST7	4.88599e-46	2.77684	0.148	0.023	1.31433e-41	Endothelial_cells	CHST7
EYA4	4.99744e-46	-4.58039	0.006	0.158	1.34431e-41	Endothelial_cells	EYA4
TMCC3	5.99777e-46	1.74421	0.27	0.076	1.6134e-41	Endothelial_cells	TMCC3
TPM2	6.59883e-46	-2.00309	0.067	0.292	1.77508e-41	Endothelial_cells	TPM2
FGF2	6.95812e-46	-3.61425	0.021	0.192	1.87173e-41	Endothelial_cells	FGF2
RAPH1	7.67957e-46	1.38378	0.342	0.129	2.0658e-41	Endothelial_cells	RAPH1
IGFBP7	1.31612e-45	0.825262	0.708	0.487	3.54035e-41	Endothelial_cells	IGFBP7
CDS2	1.98237e-45	1.71256	0.295	0.097	5.33258e-41	Endothelial_cells	CDS2
EGLN1	2.2844e-45	1.32894	0.403	0.184	6.14503e-41	Endothelial_cells	EGLN1
KLHL3	2.94894e-45	2.11267	0.22	0.059	7.93265e-41	Endothelial_cells	KLHL3
ADAMTS12	3.32594e-45	-2.41136	0.034	0.21	8.94678e-41	Endothelial_cells	ADAMTS12
HERC1	5.51766e-45	0.981723	0.575	0.378	1.48425e-40	Endothelial_cells	HERC1
ATP11C	5.88234e-45	1.38109	0.389	0.187	1.58235e-40	Endothelial_cells	ATP11C
UGT2B7	6.00322e-45	-6.52758	0.004	0.127	1.61487e-40	Endothelial_cells	UGT2B7
CTIF	6.0514e-45	1.06206	0.513	0.27	1.62783e-40	Endothelial_cells	CTIF
ABO	6.49071e-45	-3.56832	0.013	0.173	1.746e-40	Endothelial_cells	ABO
PCDH7	7.63639e-45	-5.60503	0.006	0.148	2.05419e-40	Endothelial_cells	PCDH7
VEGFA	7.69291e-45	-3.3396	0.025	0.194	2.06939e-40	Endothelial_cells	VEGFA
TSPYL2	1.11381e-44	-2.74756	0.031	0.211	2.99614e-40	Endothelial_cells	TSPYL2
PKDCC	1.12779e-44	-4.44692	0.006	0.156	3.03375e-40	Endothelial_cells	PKDCC
SMAD6	1.1599e-44	2.4736	0.141	0.053	3.12013e-40	Endothelial_cells	SMAD6
RFX8	1.70269e-44	1.56528	0.224	0.056	4.58025e-40	Endothelial_cells	RFX8
SORL1	1.85749e-44	-3.54211	0.018	0.167	4.99665e-40	Endothelial_cells	SORL1
SIPA1L3	2.02079e-44	1.49177	0.365	0.156	5.43591e-40	Endothelial_cells	SIPA1L3
COL4A5	2.24905e-44	-1.63969	0.176	0.421	6.04995e-40	Endothelial_cells	COL4A5
TBX3	2.47548e-44	-3.20909	0.026	0.196	6.65904e-40	Endothelial_cells	TBX3
EYA2	3.36396e-44	-6.2315	0.007	0.143	9.04905e-40	Endothelial_cells	EYA2
RARRES1	5.49901e-44	-3.50363	0.057	0.277	1.47923e-39	Endothelial_cells	RARRES1
TMEM132C	6.3185e-44	-4.30984	0.013	0.166	1.69968e-39	Endothelial_cells	TMEM132C
MACROD2	7.3835e-44	-1.94954	0.104	0.338	1.98616e-39	Endothelial_cells	MACROD2
INPP5F	8.29671e-44	1.81614	0.265	0.083	2.23182e-39	Endothelial_cells	INPP5F
EHBP1	8.37069e-44	-1.30829	0.289	0.497	2.25171e-39	Endothelial_cells	EHBP1
AL589693.1	8.69347e-44	4.1574	0.103	0.012	2.33854e-39	Endothelial_cells	AL589693.1
STARD13	9.81104e-44	0.88362	0.689	0.416	2.63917e-39	Endothelial_cells	STARD13
HBEGF	1.03135e-43	3.04571	0.106	0.012	2.77433e-39	Endothelial_cells	HBEGF
IMMP2L	1.14735e-43	-0.86305	0.512	0.682	3.08638e-39	Endothelial_cells	IMMP2L
ARID5B	1.5531e-43	-1.71747	0.139	0.387	4.17783e-39	Endothelial_cells	ARID5B
EPHA6	1.7799e-43	-5.04786	0.006	0.15	4.78794e-39	Endothelial_cells	EPHA6
FOXJ3	1.9396e-43	1.05451	0.54	0.307	5.21754e-39	Endothelial_cells	FOXJ3
ZFPM2-AS1	2.3546e-43	-3.79101	0.026	0.205	6.33388e-39	Endothelial_cells	ZFPM2-AS1
RFTN2	2.61544e-43	1.49646	0.362	0.152	7.03553e-39	Endothelial_cells	RFTN2
ZDHHC14	3.68723e-43	1.52859	0.367	0.151	9.91864e-39	Endothelial_cells	ZDHHC14
RELT	3.90436e-43	2.96987	0.123	0.015	1.05027e-38	Endothelial_cells	RELT
LSAMP	4.71812e-43	-4.58087	0.012	0.185	1.26917e-38	Endothelial_cells	LSAMP
HEG1	4.83632e-43	0.884627	0.434	0.224	1.30097e-38	Endothelial_cells	HEG1
ROBO1	4.86689e-43	0.899583	0.447	0.436	1.30919e-38	Endothelial_cells	ROBO1
THRB	4.93178e-43	-3.24907	0.023	0.191	1.32665e-38	Endothelial_cells	THRB
GNB4	5.01788e-43	1.71049	0.255	0.077	1.34981e-38	Endothelial_cells	GNB4
STAT2	5.39007e-43	-1.84869	0.095	0.307	1.44993e-38	Endothelial_cells	STAT2
PLA2R1	5.68883e-43	-2.31317	0.066	0.264	1.5303e-38	Endothelial_cells	PLA2R1
CBL	5.76368e-43	1.38737	0.39	0.163	1.55043e-38	Endothelial_cells	CBL
RBMS3	5.96157e-43	0.738064	0.824	0.685	1.60366e-38	Endothelial_cells	RBMS3
MAPK11	6.24953e-43	3.20049	0.117	0.013	1.68112e-38	Endothelial_cells	MAPK11
ECHDC2	6.97514e-43	-2.04693	0.051	0.24	1.87631e-38	Endothelial_cells	ECHDC2
CHST11	7.16506e-43	-1.59867	0.211	0.443	1.9274e-38	Endothelial_cells	CHST11
WASF2	7.84765e-43	1.21146	0.456	0.224	2.11102e-38	Endothelial_cells	WASF2
TBL1X	8.15612e-43	-1.79645	0.161	0.371	2.194e-38	Endothelial_cells	TBL1X
AF117829.1	9.6629e-43	-1.43962	0.177	0.41	2.59932e-38	Endothelial_cells	AF117829.1
IGFBP5	9.91154e-43	-1.41763	0.173	0.385	2.6662e-38	Endothelial_cells	IGFBP5
CEP68	1.10419e-42	1.99297	0.23	0.062	2.97027e-38	Endothelial_cells	CEP68
PTPRS	1.11629e-42	-3.11228	0.019	0.185	3.00281e-38	Endothelial_cells	PTPRS
DDHD1	1.11865e-42	-1.76902	0.129	0.333	3.00916e-38	Endothelial_cells	DDHD1
VGLL4	1.21058e-42	0.897364	0.63	0.429	3.25647e-38	Endothelial_cells	VGLL4
MBP	1.64578e-42	-4.51308	0.007	0.148	4.42714e-38	Endothelial_cells	MBP
KIAA0040	1.90714e-42	2.43309	0.169	0.033	5.13022e-38	Endothelial_cells	KIAA0040
PIK3R3	1.96492e-42	1.9116	0.28	0.099	5.28564e-38	Endothelial_cells	PIK3R3
DUSP6	2.14818e-42	1.60236	0.236	0.07	5.77859e-38	Endothelial_cells	DUSP6
HDAC9	2.28854e-42	1.02274	0.361	0.148	6.15617e-38	Endothelial_cells	HDAC9
DLG2	2.79149e-42	-1.41615	0.326	0.495	7.5091e-38	Endothelial_cells	DLG2
ARHGDIB	3.14707e-42	2.74207	0.125	0.017	8.46561e-38	Endothelial_cells	ARHGDIB
RHOC	4.28298e-42	1.28386	0.311	0.126	1.15212e-37	Endothelial_cells	RHOC
EEPD1	4.56841e-42	1.6788	0.308	0.107	1.2289e-37	Endothelial_cells	EEPD1
F11R	5.23981e-42	1.67	0.232	0.069	1.40951e-37	Endothelial_cells	F11R
TJP2	5.26089e-42	1.3408	0.345	0.143	1.41518e-37	Endothelial_cells	TJP2
IRAK2	5.39043e-42	2.21333	0.191	0.044	1.45003e-37	Endothelial_cells	IRAK2
CFB	5.61318e-42	-4.1804	0.045	0.25	1.50994e-37	Endothelial_cells	CFB
STAU2	5.7188e-42	1.04869	0.525	0.308	1.53836e-37	Endothelial_cells	STAU2
NR2F2	5.974e-42	-2.03032	0.06	0.257	1.60701e-37	Endothelial_cells	NR2F2
BCAM	6.91407e-42	0.860929	0.32	0.142	1.85988e-37	Endothelial_cells	BCAM
SLPI	6.99477e-42	-2.55703	0.163	0.406	1.88159e-37	Endothelial_cells	SLPI
CERS6	8.08143e-42	-1.94156	0.085	0.297	2.17391e-37	Endothelial_cells	CERS6
CADPS	1.00778e-41	-6.78292	0.004	0.131	2.71093e-37	Endothelial_cells	CADPS
CAVIN1	1.0976e-41	1.3469	0.251	0.091	2.95256e-37	Endothelial_cells	CAVIN1
FBXO32	1.15599e-41	-3.53562	0.022	0.192	3.10963e-37	Endothelial_cells	FBXO32
RNF150	1.43571e-41	-2.94336	0.038	0.216	3.86205e-37	Endothelial_cells	RNF150
TMEM44	1.44386e-41	2.18314	0.196	0.045	3.88397e-37	Endothelial_cells	TMEM44
TRMT11	1.57588e-41	-1.42573	0.183	0.418	4.23913e-37	Endothelial_cells	TRMT11
SORCS2	1.80994e-41	-7.20443	0	0.131	4.86874e-37	Endothelial_cells	SORCS2
THSD4	5.55674e-41	-1.86571	0.397	0.29	1.49476e-36	Endothelial_cells	THSD4
RIMBP2	5.60741e-41	-6.39945	0.001	0.123	1.50839e-36	Endothelial_cells	RIMBP2
FLG-AS1	5.80766e-41	-2.44866	0.04	0.218	1.56226e-36	Endothelial_cells	FLG-AS1
TRANK1	6.62781e-41	-2.44861	0.048	0.246	1.78288e-36	Endothelial_cells	TRANK1
RYR2	6.67013e-41	-4.21668	0.028	0.21	1.79427e-36	Endothelial_cells	RYR2
GNA13	7.8155e-41	1.38097	0.349	0.162	2.10237e-36	Endothelial_cells	GNA13
CAPZB	7.98097e-41	-1.25372	0.232	0.473	2.14688e-36	Endothelial_cells	CAPZB
ATP1B3	8.43293e-41	1.40344	0.333	0.14	2.26846e-36	Endothelial_cells	ATP1B3
KIF26B	9.16367e-41	-4.4176	0.013	0.165	2.46503e-36	Endothelial_cells	KIF26B
CHKA	1.05231e-40	1.46083	0.343	0.141	2.83072e-36	Endothelial_cells	CHKA
MAGED1	1.23041e-40	-1.63169	0.106	0.333	3.3098e-36	Endothelial_cells	MAGED1
SLC40A1	1.66832e-40	-2.57612	0.051	0.24	4.48778e-36	Endothelial_cells	SLC40A1
LPCAT2	1.73256e-40	1.46558	0.34	0.13	4.66059e-36	Endothelial_cells	LPCAT2
MAP7	2.31697e-40	-3.58889	0.012	0.155	6.23264e-36	Endothelial_cells	MAP7
USP31	2.45504e-40	1.608	0.283	0.11	6.60406e-36	Endothelial_cells	USP31
PLAU	2.73968e-40	1.60405	0.238	0.072	7.36974e-36	Endothelial_cells	PLAU
LINC01138	2.81854e-40	-2.96735	0.028	0.191	7.58186e-36	Endothelial_cells	LINC01138
ANKRD11	2.86999e-40	0.814075	0.667	0.503	7.72028e-36	Endothelial_cells	ANKRD11
TARID	3.39924e-40	-4.87937	0.006	0.138	9.14395e-36	Endothelial_cells	TARID
NOL4L	3.68307e-40	1.81657	0.238	0.072	9.90746e-36	Endothelial_cells	NOL4L
FAT4	4.35977e-40	1.44285	0.35	0.138	1.17278e-35	Endothelial_cells	FAT4
SLC23A2	5.68988e-40	1.16046	0.475	0.249	1.53058e-35	Endothelial_cells	SLC23A2
KLF3	6.41652e-40	1.22717	0.427	0.207	1.72604e-35	Endothelial_cells	KLF3
CCDC18-AS1	7.90281e-40	-2.22843	0.051	0.231	2.12586e-35	Endothelial_cells	CCDC18-AS1
ERRFI1	8.2748e-40	-3.31178	0.022	0.185	2.22592e-35	Endothelial_cells	ERRFI1
MAP2K1	8.63219e-40	1.44081	0.348	0.142	2.32206e-35	Endothelial_cells	MAP2K1
ARHGAP28	8.71354e-40	-3.00048	0.032	0.204	2.34394e-35	Endothelial_cells	ARHGAP28
UCK2	8.86137e-40	1.82143	0.243	0.076	2.38371e-35	Endothelial_cells	UCK2
FGD6	9.04123e-40	1.33769	0.337	0.134	2.43209e-35	Endothelial_cells	FGD6
WWC1	9.04198e-40	-5.53321	0.004	0.148	2.43229e-35	Endothelial_cells	WWC1
AL390728.5	9.55536e-40	2.19629	0.186	0.043	2.57039e-35	Endothelial_cells	AL390728.5
FAM155A	9.65263e-40	1.61054	0.292	0.162	2.59656e-35	Endothelial_cells	FAM155A
GALNT10	9.75928e-40	-1.74967	0.113	0.319	2.62525e-35	Endothelial_cells	GALNT10
TCIM	9.94194e-40	2.73958	0.141	0.022	2.67438e-35	Endothelial_cells	TCIM
CCNYL1	1.3273e-39	1.67171	0.242	0.078	3.57044e-35	Endothelial_cells	CCNYL1
KAT2B	1.83592e-39	1.65033	0.279	0.097	4.93862e-35	Endothelial_cells	KAT2B
ATP13A3	2.06602e-39	-1.8376	0.128	0.362	5.5576e-35	Endothelial_cells	ATP13A3
IL4R	2.28217e-39	1.45497	0.309	0.121	6.13904e-35	Endothelial_cells	IL4R
TCF12	2.53176e-39	0.608349	0.84	0.757	6.81044e-35	Endothelial_cells	TCF12
CPM	2.76941e-39	1.70833	0.221	0.059	7.44972e-35	Endothelial_cells	CPM
GYPC	3.0105e-39	1.38337	0.302	0.144	8.09824e-35	Endothelial_cells	GYPC
TTC3	3.44352e-39	-0.892201	0.362	0.578	9.26307e-35	Endothelial_cells	TTC3
CDC42EP5	4.16301e-39	2.38491	0.161	0.032	1.11985e-34	Endothelial_cells	CDC42EP5
C2orf88	4.22044e-39	-4.06252	0.016	0.144	1.1353e-34	Endothelial_cells	C2orf88
COP1	5.04718e-39	0.831365	0.611	0.448	1.35769e-34	Endothelial_cells	COP1
APCDD1	5.08252e-39	1.87657	0.195	0.05	1.3672e-34	Endothelial_cells	APCDD1
CACNA1C	5.99704e-39	-1.37438	0.163	0.381	1.61321e-34	Endothelial_cells	CACNA1C
THY1	6.93599e-39	1.44176	0.235	0.089	1.86578e-34	Endothelial_cells	THY1
EDA	8.38427e-39	-2.27218	0.081	0.259	2.25537e-34	Endothelial_cells	EDA
BMP2K	8.83959e-39	1.14781	0.435	0.24	2.37785e-34	Endothelial_cells	BMP2K
LATS2	9.04928e-39	1.51724	0.293	0.105	2.43426e-34	Endothelial_cells	LATS2
ITGA2	9.2741e-39	0.956707	0.383	0.166	2.49473e-34	Endothelial_cells	ITGA2
RMST	9.90645e-39	-8.08626	0	0.101	2.66483e-34	Endothelial_cells	RMST
GFOD2	1.08006e-38	2.01427	0.205	0.056	2.90536e-34	Endothelial_cells	GFOD2
BMPER	1.13553e-38	-4.08657	0.016	0.157	3.05458e-34	Endothelial_cells	BMPER
CPNE2	1.15212e-38	2.23598	0.176	0.039	3.0992e-34	Endothelial_cells	CPNE2
ZNF516	1.36076e-38	-1.44461	0.182	0.386	3.66045e-34	Endothelial_cells	ZNF516
CHRNA7	2.05362e-38	2.76078	0.122	0.017	5.52423e-34	Endothelial_cells	CHRNA7
ERBB4	2.07363e-38	-5.01955	0.015	0.152	5.57807e-34	Endothelial_cells	ERBB4
SIPA1L2	2.34744e-38	0.834644	0.553	0.3	6.31462e-34	Endothelial_cells	SIPA1L2
KCTD8	2.48579e-38	-3.58897	0.023	0.184	6.68676e-34	Endothelial_cells	KCTD8
IRS1	2.70335e-38	-3.29511	0.012	0.149	7.27201e-34	Endothelial_cells	IRS1
EVA1A	2.91913e-38	2.01652	0.195	0.054	7.85246e-34	Endothelial_cells	EVA1A
TLN2	3.01474e-38	-1.97477	0.073	0.252	8.10964e-34	Endothelial_cells	TLN2
RB1	3.25931e-38	0.99621	0.54	0.333	8.76755e-34	Endothelial_cells	RB1
CSNK1A1	4.28395e-38	0.787028	0.625	0.443	1.15238e-33	Endothelial_cells	CSNK1A1
MOB3B	5.49678e-38	-2.35869	0.047	0.215	1.47863e-33	Endothelial_cells	MOB3B
SRGAP2B	5.50927e-38	1.49135	0.295	0.107	1.48199e-33	Endothelial_cells	SRGAP2B
MARCKSL1	6.01937e-38	1.3891	0.334	0.156	1.61921e-33	Endothelial_cells	MARCKSL1
ATG7	6.25297e-38	0.914524	0.519	0.36	1.68205e-33	Endothelial_cells	ATG7
DIP2A	6.40035e-38	1.35312	0.362	0.152	1.72169e-33	Endothelial_cells	DIP2A
CPED1	6.41607e-38	-3.11201	0.025	0.178	1.72592e-33	Endothelial_cells	CPED1
AHCYL1	7.00605e-38	-1.64794	0.104	0.317	1.88463e-33	Endothelial_cells	AHCYL1
VCAN	7.66447e-38	-3.28301	0.029	0.193	2.06174e-33	Endothelial_cells	VCAN
HECTD2	9.85044e-38	-1.62405	0.123	0.323	2.64977e-33	Endothelial_cells	HECTD2
TCEA2	1.06663e-37	2.16252	0.173	0.04	2.86924e-33	Endothelial_cells	TCEA2
ARNT2	1.38961e-37	-4.19072	0.009	0.152	3.73804e-33	Endothelial_cells	ARNT2
LRFN5	1.48205e-37	-4.47058	0.007	0.142	3.98672e-33	Endothelial_cells	LRFN5
ZBTB20	1.69861e-37	-0.595262	0.862	0.859	4.56926e-33	Endothelial_cells	ZBTB20
MYLK	1.87004e-37	-2.06195	0.116	0.339	5.0304e-33	Endothelial_cells	MYLK
PLAG1	1.92887e-37	-3.30353	0.013	0.149	5.18865e-33	Endothelial_cells	PLAG1
AC007368.1	2.18306e-37	-7.59594	0	0.103	5.87243e-33	Endothelial_cells	AC007368.1
PDGFRB	2.38927e-37	-2.37664	0.066	0.241	6.42715e-33	Endothelial_cells	PDGFRB
PARP8	2.67598e-37	-1.96704	0.076	0.271	7.19839e-33	Endothelial_cells	PARP8
LMCD1	2.96598e-37	1.73775	0.233	0.075	7.9785e-33	Endothelial_cells	LMCD1
FBXO21	3.32196e-37	-2.0362	0.079	0.275	8.93606e-33	Endothelial_cells	FBXO21
CLDN1	3.34114e-37	-3.74269	0.035	0.221	8.98766e-33	Endothelial_cells	CLDN1
DOCK11	4.38389e-37	-3.7343	0.012	0.166	1.17927e-32	Endothelial_cells	DOCK11
HMOX2	5.46719e-37	1.81682	0.218	0.064	1.47067e-32	Endothelial_cells	HMOX2
CADM1	5.9836e-37	-1.69588	0.199	0.387	1.60959e-32	Endothelial_cells	CADM1
JPH1	6.10542e-37	2.71569	0.123	0.021	1.64236e-32	Endothelial_cells	JPH1
GAREM1	6.40267e-37	-3.22188	0.026	0.191	1.72232e-32	Endothelial_cells	GAREM1
SBSPON	7.86819e-37	-4.53495	0.009	0.163	2.11654e-32	Endothelial_cells	SBSPON
CCDC91	9.63041e-37	-1.18678	0.242	0.454	2.59058e-32	Endothelial_cells	CCDC91
PCNX2	9.83711e-37	-1.31959	0.172	0.38	2.64618e-32	Endothelial_cells	PCNX2
DTNA	1.0921e-36	-2.4667	0.04	0.218	2.93775e-32	Endothelial_cells	DTNA
LINC01473	1.18907e-36	-1.12532	0.235	0.449	3.19859e-32	Endothelial_cells	LINC01473
ACTN1	1.32085e-36	-1.42124	0.133	0.339	3.55308e-32	Endothelial_cells	ACTN1
HSPA12A	1.64037e-36	-3.38658	0.015	0.155	4.41259e-32	Endothelial_cells	HSPA12A
CMTM8	1.84141e-36	1.83277	0.23	0.086	4.95339e-32	Endothelial_cells	CMTM8
LINC00894	2.26524e-36	-1.89281	0.088	0.273	6.0935e-32	Endothelial_cells	LINC00894
PLCG1	2.26996e-36	1.5322	0.295	0.111	6.10621e-32	Endothelial_cells	PLCG1
CAV1	2.28354e-36	1.3494	0.296	0.12	6.14273e-32	Endothelial_cells	CAV1
CASC4	2.67832e-36	-1.49113	0.123	0.334	7.20469e-32	Endothelial_cells	CASC4
SCN7A	3.03778e-36	-4.5303	0.006	0.127	8.17164e-32	Endothelial_cells	SCN7A
ARHGAP44	3.16763e-36	-2.98578	0.019	0.171	8.52093e-32	Endothelial_cells	ARHGAP44
NPEPPS	3.23299e-36	-0.867673	0.334	0.562	8.69674e-32	Endothelial_cells	NPEPPS
GNG12	3.43705e-36	-1.33965	0.15	0.38	9.24567e-32	Endothelial_cells	GNG12
CXADR	3.77716e-36	-5.35581	0.003	0.137	1.01606e-31	Endothelial_cells	CXADR
PGM1	4.67005e-36	-2.38548	0.043	0.211	1.25624e-31	Endothelial_cells	PGM1
DTWD1	5.10223e-36	-1.87234	0.088	0.276	1.3725e-31	Endothelial_cells	DTWD1
CDC37	5.94403e-36	1.12909	0.434	0.214	1.59895e-31	Endothelial_cells	CDC37
TLNRD1	7.09798e-36	2.23877	0.148	0.031	1.90936e-31	Endothelial_cells	TLNRD1
CFAP54	7.71351e-36	2.65723	0.144	0.033	2.07493e-31	Endothelial_cells	CFAP54
CPXM2	9.08952e-36	2.24828	0.17	0.038	2.44508e-31	Endothelial_cells	CPXM2
IFITM1	9.50388e-36	-2.19414	0.07	0.28	2.55654e-31	Endothelial_cells	IFITM1
ST6GALNAC5	9.68053e-36	-4.2646	0.013	0.152	2.60406e-31	Endothelial_cells	ST6GALNAC5
SLC6A6	9.75459e-36	-2.39283	0.026	0.172	2.62398e-31	Endothelial_cells	SLC6A6
TIMP1	9.91889e-36	-1.53969	0.462	0.708	2.66818e-31	Endothelial_cells	TIMP1
PLOD2	1.09009e-35	-1.69702	0.167	0.395	2.93234e-31	Endothelial_cells	PLOD2
ASTN1	1.16172e-35	-4.34263	0.007	0.136	3.12502e-31	Endothelial_cells	ASTN1
RDX	1.69349e-35	1.16231	0.427	0.246	4.5555e-31	Endothelial_cells	RDX
IQGAP2	1.7534e-35	2.11277	0.174	0.042	4.71665e-31	Endothelial_cells	IQGAP2
BAG2	1.75906e-35	-3.49195	0.016	0.155	4.73188e-31	Endothelial_cells	BAG2
CAPS2	1.90199e-35	-2.27098	0.051	0.215	5.11635e-31	Endothelial_cells	CAPS2
ZNF532	1.94419e-35	1.07233	0.487	0.284	5.22986e-31	Endothelial_cells	ZNF532
ACTR3C	2.30807e-35	-5.52648	0.001	0.12	6.20871e-31	Endothelial_cells	ACTR3C
ZNF267	2.42962e-35	1.67012	0.23	0.071	6.53568e-31	Endothelial_cells	ZNF267
ABCC3	2.47379e-35	-4.89625	0.003	0.13	6.65449e-31	Endothelial_cells	ABCC3
SMYD2	2.74955e-35	1.93407	0.196	0.067	7.39628e-31	Endothelial_cells	SMYD2
GSTM2	3.33988e-35	-3.18417	0.015	0.145	8.98427e-31	Endothelial_cells	GSTM2
LINC00472	3.6646e-35	0.841014	0.377	0.173	9.85778e-31	Endothelial_cells	LINC00472
CD24	3.72485e-35	-3.399	0.013	0.128	1.00198e-30	Endothelial_cells	CD24
PHC2	3.77699e-35	-1.82552	0.174	0.356	1.01601e-30	Endothelial_cells	PHC2
MPP6	4.0692e-35	-2.15631	0.06	0.238	1.09461e-30	Endothelial_cells	MPP6
GBA2	4.50603e-35	1.80085	0.221	0.069	1.21212e-30	Endothelial_cells	GBA2
DOCK5	5.24757e-35	-2.32358	0.066	0.25	1.4116e-30	Endothelial_cells	DOCK5
DPP4	7.12736e-35	1.04444	0.233	0.089	1.91726e-30	Endothelial_cells	DPP4
AC073114.1	7.36196e-35	-4.43243	0.007	0.135	1.98037e-30	Endothelial_cells	AC073114.1
N4BP2L2	8.54001e-35	-0.687563	0.525	0.682	2.29726e-30	Endothelial_cells	N4BP2L2
NR2F1-AS1	9.20848e-35	-1.71359	0.126	0.321	2.47708e-30	Endothelial_cells	NR2F1-AS1
STOM	9.7297e-35	1.40791	0.287	0.12	2.61729e-30	Endothelial_cells	STOM
ERC2	1.13351e-34	-4.43881	0.006	0.134	3.04914e-30	Endothelial_cells	ERC2
IER2	1.15772e-34	1.70927	0.202	0.058	3.11427e-30	Endothelial_cells	IER2
CCDC85B	1.19613e-34	1.93405	0.174	0.054	3.21758e-30	Endothelial_cells	CCDC85B
SLC16A1-AS1	1.26465e-34	-1.88199	0.063	0.236	3.40192e-30	Endothelial_cells	SLC16A1-AS1
SPINT2	1.33218e-34	-4.18621	0.007	0.146	3.58356e-30	Endothelial_cells	SPINT2
TNFAIP8L3	1.50399e-34	-3.76069	0.009	0.127	4.04572e-30	Endothelial_cells	TNFAIP8L3
RFLNB	1.59105e-34	2.51364	0.104	0.016	4.27993e-30	Endothelial_cells	RFLNB
NBEAL2	1.69656e-34	2.77668	0.111	0.016	4.56375e-30	Endothelial_cells	NBEAL2
GRK3	1.94331e-34	-2.51422	0.038	0.187	5.2275e-30	Endothelial_cells	GRK3
RAI14	2.14032e-34	0.857477	0.636	0.418	5.75746e-30	Endothelial_cells	RAI14
KRT19	2.20076e-34	-2.92597	0.059	0.256	5.92005e-30	Endothelial_cells	KRT19
DHRS3	2.6034e-34	-2.92057	0.031	0.189	7.00313e-30	Endothelial_cells	DHRS3
MITF	3.32495e-34	-2.56477	0.037	0.191	8.94411e-30	Endothelial_cells	MITF
TES	4.26975e-34	1.66925	0.232	0.075	1.14856e-29	Endothelial_cells	TES
AC104123.1	4.28182e-34	-2.46598	0.043	0.2	1.15181e-29	Endothelial_cells	AC104123.1
UNC5C	4.54225e-34	-2.80362	0.034	0.189	1.22187e-29	Endothelial_cells	UNC5C
NOTCH2NLC	4.69473e-34	-2.99385	0.015	0.144	1.26288e-29	Endothelial_cells	NOTCH2NLC
AC087477.2	5.22125e-34	-4.94401	0.003	0.115	1.40452e-29	Endothelial_cells	AC087477.2
RELL1	5.84789e-34	1.44224	0.265	0.103	1.57308e-29	Endothelial_cells	RELL1
LGR4	5.92721e-34	-1.80416	0.094	0.27	1.59442e-29	Endothelial_cells	LGR4
SLC43A3	6.42594e-34	1.78996	0.199	0.058	1.72858e-29	Endothelial_cells	SLC43A3
SLC44A2	6.95149e-34	1.75255	0.198	0.061	1.86995e-29	Endothelial_cells	SLC44A2
GFPT2	8.07658e-34	-4.36328	0.007	0.137	2.1726e-29	Endothelial_cells	GFPT2
DMD	9.16787e-34	-2.71936	0.045	0.209	2.46616e-29	Endothelial_cells	DMD
VPS13B	1.04181e-33	-0.709165	0.585	0.69	2.80246e-29	Endothelial_cells	VPS13B
HS6ST2	1.39474e-33	-3.9648	0.009	0.132	3.75186e-29	Endothelial_cells	HS6ST2
ABHD17A	1.60604e-33	2.11925	0.155	0.037	4.32025e-29	Endothelial_cells	ABHD17A
ADAMTS1	1.89824e-33	1.28665	0.298	0.141	5.10626e-29	Endothelial_cells	ADAMTS1
AKAP12	2.2156e-33	-1.86868	0.081	0.261	5.95996e-29	Endothelial_cells	AKAP12
SLC9A1	2.24103e-33	1.65416	0.23	0.077	6.02836e-29	Endothelial_cells	SLC9A1
SPATS2L	2.3067e-33	-1.35995	0.18	0.4	6.20502e-29	Endothelial_cells	SPATS2L
PDLIM1	2.38303e-33	1.02698	0.277	0.127	6.41035e-29	Endothelial_cells	PDLIM1
CCDC80	2.43353e-33	-3.20318	0.026	0.18	6.54619e-29	Endothelial_cells	CCDC80
ADAMTS4	2.70045e-33	1.75949	0.201	0.056	7.2642e-29	Endothelial_cells	ADAMTS4
PRKAA1	2.8645e-33	1.21943	0.371	0.166	7.70551e-29	Endothelial_cells	PRKAA1
CPQ	3.37461e-33	-1.16733	0.252	0.433	9.0777e-29	Endothelial_cells	CPQ
ST3GAL4	3.5982e-33	-1.99465	0.063	0.228	9.67917e-29	Endothelial_cells	ST3GAL4
PPFIBP1	3.9575e-33	-0.722645	0.636	0.681	1.06457e-28	Endothelial_cells	PPFIBP1
DLG5	4.2663e-33	-2.23383	0.04	0.194	1.14763e-28	Endothelial_cells	DLG5
CDYL	6.17383e-33	0.980792	0.478	0.315	1.66076e-28	Endothelial_cells	CDYL
JARID2	6.30814e-33	0.861989	0.601	0.372	1.69689e-28	Endothelial_cells	JARID2
IFFO2	6.4226e-33	2.14958	0.151	0.032	1.72768e-28	Endothelial_cells	IFFO2
ZFHX4	6.60752e-33	-4.31784	0.004	0.123	1.77742e-28	Endothelial_cells	ZFHX4
CYP7B1	7.04536e-33	-3.09111	0.023	0.162	1.8952e-28	Endothelial_cells	CYP7B1
CSRNP3	7.41772e-33	-2.19176	0.048	0.203	1.99537e-28	Endothelial_cells	CSRNP3
SHROOM3	8.18312e-33	-5.03995	0.004	0.122	2.20126e-28	Endothelial_cells	SHROOM3
CMTM7	8.26614e-33	1.36018	0.28	0.103	2.22359e-28	Endothelial_cells	CMTM7
GRASP	8.57704e-33	2.16091	0.164	0.039	2.30722e-28	Endothelial_cells	GRASP
FAT1	9.12342e-33	-2.96037	0.026	0.186	2.4542e-28	Endothelial_cells	FAT1
SOD2	9.91145e-33	-2.49677	0.169	0.39	2.66618e-28	Endothelial_cells	SOD2
COLEC12	1.45889e-32	2.41339	0.128	0.027	3.92441e-28	Endothelial_cells	COLEC12
CLDN11	1.52458e-32	-3.57491	0.012	0.144	4.10113e-28	Endothelial_cells	CLDN11
SH3BP2	1.78183e-32	1.73073	0.211	0.063	4.79312e-28	Endothelial_cells	SH3BP2
SGPP2	1.85847e-32	-4.794	0.004	0.127	4.99929e-28	Endothelial_cells	SGPP2
PELI1	2.14956e-32	1.37394	0.306	0.121	5.78231e-28	Endothelial_cells	PELI1
CD109	2.19788e-32	1.75138	0.188	0.058	5.91228e-28	Endothelial_cells	CD109
ASS1	2.40894e-32	-3.55891	0.015	0.15	6.48004e-28	Endothelial_cells	ASS1
BCL6	2.45878e-32	-2.69793	0.031	0.178	6.6141e-28	Endothelial_cells	BCL6
ALDH1A3	2.77459e-32	-3.0435	0.062	0.257	7.46364e-28	Endothelial_cells	ALDH1A3
SPTLC3	2.87173e-32	-3.41766	0.007	0.12	7.72495e-28	Endothelial_cells	SPTLC3
MATN2	3.95083e-32	-3.05033	0.019	0.15	1.06277e-27	Endothelial_cells	MATN2
DYNC2H1	4.07946e-32	-1.42258	0.151	0.34	1.09737e-27	Endothelial_cells	DYNC2H1
PNISR	4.14849e-32	-1.05273	0.221	0.413	1.11594e-27	Endothelial_cells	PNISR
PKP2	4.61429e-32	-3.81694	0.009	0.134	1.24124e-27	Endothelial_cells	PKP2
UBAP2	4.76806e-32	1.19473	0.359	0.184	1.28261e-27	Endothelial_cells	UBAP2
NR3C1	4.77416e-32	0.880436	0.526	0.31	1.28425e-27	Endothelial_cells	NR3C1
SEMA6A	5.67589e-32	1.28054	0.336	0.14	1.52681e-27	Endothelial_cells	SEMA6A
TWIST1	5.8951e-32	-3.84831	0.009	0.122	1.58578e-27	Endothelial_cells	TWIST1
IGSF11	7.16496e-32	-4.94551	0.003	0.107	1.92737e-27	Endothelial_cells	IGSF11
IL1RAPL1	7.16558e-32	-4.13582	0.012	0.133	1.92754e-27	Endothelial_cells	IL1RAPL1
KCNK1	9.41e-32	-3.16638	0.018	0.146	2.53129e-27	Endothelial_cells	KCNK1
CKLF	9.89525e-32	1.46737	0.255	0.092	2.66182e-27	Endothelial_cells	CKLF
TRPC1	1.02011e-31	-1.49872	0.129	0.318	2.74409e-27	Endothelial_cells	TRPC1
TMTC1	1.11087e-31	-1.86292	0.123	0.292	2.98825e-27	Endothelial_cells	TMTC1
CCND1	1.26424e-31	1.27369	0.196	0.061	3.4008e-27	Endothelial_cells	CCND1
CDH13	1.33326e-31	1.80175	0.223	0.077	3.58647e-27	Endothelial_cells	CDH13
DAB2	1.57926e-31	1.17478	0.26	0.109	4.24821e-27	Endothelial_cells	DAB2
CNTN1	1.76929e-31	-3.86933	0.007	0.12	4.75939e-27	Endothelial_cells	CNTN1
FRK	2.15012e-31	-3.51618	0.009	0.121	5.78383e-27	Endothelial_cells	FRK
TRPM7	2.15832e-31	-1.05434	0.218	0.42	5.80589e-27	Endothelial_cells	TRPM7
GOLGB1	2.24045e-31	-1.09451	0.245	0.461	6.0268e-27	Endothelial_cells	GOLGB1
DSCAML1	2.38558e-31	-3.79713	0.018	0.155	6.41722e-27	Endothelial_cells	DSCAML1
LRRFIP1	2.8622e-31	0.637588	0.666	0.441	7.69933e-27	Endothelial_cells	LRRFIP1
LINC00882	2.94243e-31	-2.3244	0.057	0.21	7.91514e-27	Endothelial_cells	LINC00882
CASP3	3.00366e-31	1.65829	0.204	0.065	8.07985e-27	Endothelial_cells	CASP3
ARHGAP5	3.07899e-31	0.842762	0.504	0.345	8.28248e-27	Endothelial_cells	ARHGAP5
FLVCR2	3.13968e-31	2.59809	0.114	0.02	8.44574e-27	Endothelial_cells	FLVCR2
DPP6	3.1826e-31	-6.01549	0.003	0.124	8.56118e-27	Endothelial_cells	DPP6
CADPS2	3.31664e-31	0.776112	0.573	0.353	8.92175e-27	Endothelial_cells	CADPS2
TWIST2	3.39997e-31	-4.4095	0.006	0.115	9.14591e-27	Endothelial_cells	TWIST2
SPTLC2	3.64824e-31	1.26489	0.32	0.142	9.81378e-27	Endothelial_cells	SPTLC2
DMGDH	4.58193e-31	-3.74866	0.009	0.121	1.23254e-26	Endothelial_cells	DMGDH
LRATD1	4.77426e-31	2.51866	0.123	0.022	1.28428e-26	Endothelial_cells	LRATD1
ID4	4.94822e-31	-3.40835	0.013	0.152	1.33107e-26	Endothelial_cells	ID4
PEG3	5.42447e-31	-2.96401	0.015	0.134	1.45918e-26	Endothelial_cells	PEG3
MDK	6.1438e-31	-2.29547	0.054	0.214	1.65268e-26	Endothelial_cells	MDK
KRT7	6.16466e-31	-3.20823	0.023	0.169	1.65829e-26	Endothelial_cells	KRT7
STX6	6.81297e-31	1.26072	0.321	0.138	1.83269e-26	Endothelial_cells	STX6
WDR27	7.18e-31	1.00301	0.462	0.268	1.93142e-26	Endothelial_cells	WDR27
STRN4	7.74645e-31	1.84455	0.183	0.053	2.08379e-26	Endothelial_cells	STRN4
CLU	9.09787e-31	-3.29026	0.059	0.23	2.44733e-26	Endothelial_cells	CLU
KIAA1211	1.00346e-30	-3.72206	0.01	0.128	2.69931e-26	Endothelial_cells	KIAA1211
EPHA4	1.05611e-30	1.82389	0.199	0.062	2.84095e-26	Endothelial_cells	EPHA4
ARMC9	1.22349e-30	-1.7794	0.098	0.273	3.29118e-26	Endothelial_cells	ARMC9
PKIG	1.60129e-30	1.30284	0.32	0.145	4.30748e-26	Endothelial_cells	PKIG
LGALS3	1.84885e-30	-2.27828	0.043	0.198	4.97341e-26	Endothelial_cells	LGALS3
BACH2	1.91074e-30	-2.00845	0.085	0.245	5.1399e-26	Endothelial_cells	BACH2
AC004160.1	2.07135e-30	-2.69503	0.04	0.178	5.57192e-26	Endothelial_cells	AC004160.1
CDHR3	2.13108e-30	1.77829	0.207	0.066	5.7326e-26	Endothelial_cells	CDHR3
PLEKHO2	2.38806e-30	2.64795	0.104	0.017	6.42389e-26	Endothelial_cells	PLEKHO2
EPHB4	2.45474e-30	1.81161	0.182	0.052	6.60326e-26	Endothelial_cells	EPHB4
STARD4	2.67923e-30	1.71998	0.195	0.061	7.20712e-26	Endothelial_cells	STARD4
GSK3B	2.8555e-30	0.654128	0.695	0.544	7.6813e-26	Endothelial_cells	GSK3B
LIMA1	2.98063e-30	-1.66985	0.113	0.299	8.01789e-26	Endothelial_cells	LIMA1
PTPRG	3.09669e-30	0.70279	0.764	0.59	8.3301e-26	Endothelial_cells	PTPRG
ZNF98	3.49314e-30	-3.41642	0.009	0.117	9.39655e-26	Endothelial_cells	ZNF98
COL16A1	4.05656e-30	-2.91636	0.022	0.149	1.09121e-25	Endothelial_cells	COL16A1
BTG1	4.28246e-30	1.42486	0.261	0.102	1.15198e-25	Endothelial_cells	BTG1
ATF7	4.41209e-30	0.984728	0.453	0.258	1.18685e-25	Endothelial_cells	ATF7
AKT3	4.45713e-30	0.673977	0.745	0.571	1.19897e-25	Endothelial_cells	AKT3
CEP70	4.48368e-30	-2.125	0.047	0.187	1.20611e-25	Endothelial_cells	CEP70
HNMT	4.60859e-30	-2.33048	0.021	0.143	1.23971e-25	Endothelial_cells	HNMT
NEIL1	4.81018e-30	2.16964	0.151	0.036	1.29394e-25	Endothelial_cells	NEIL1
CPEB1	4.88189e-30	-3.5242	0.01	0.125	1.31323e-25	Endothelial_cells	CPEB1
CDCP1	4.91254e-30	-4.3109	0.009	0.135	1.32147e-25	Endothelial_cells	CDCP1
FGD4	5.16066e-30	1.13124	0.415	0.216	1.38822e-25	Endothelial_cells	FGD4
MT2A	6.15025e-30	-1.83006	0.182	0.404	1.65442e-25	Endothelial_cells	MT2A
CEBPD	6.76554e-30	-3.458	0.015	0.154	1.81993e-25	Endothelial_cells	CEBPD
BHLHE41	6.87559e-30	-3.75902	0.007	0.117	1.84954e-25	Endothelial_cells	BHLHE41
OAZ2	7.31527e-30	1.6401	0.21	0.069	1.96781e-25	Endothelial_cells	OAZ2
ELF2	8.65617e-30	0.904226	0.516	0.315	2.32851e-25	Endothelial_cells	ELF2
RHOU	8.78084e-30	-3.25654	0.015	0.151	2.36205e-25	Endothelial_cells	RHOU
EPB41L3	1.01763e-29	-2.88884	0.019	0.14	2.73742e-25	Endothelial_cells	EPB41L3
ZNF804A	1.09064e-29	-5.73628	0.004	0.105	2.93383e-25	Endothelial_cells	ZNF804A
TBC1D1	1.15092e-29	0.893934	0.499	0.28	3.09597e-25	Endothelial_cells	TBC1D1
YEATS2	1.18111e-29	0.960767	0.487	0.275	3.17719e-25	Endothelial_cells	YEATS2
LAMA1	1.24138e-29	-2.90015	0.018	0.139	3.33931e-25	Endothelial_cells	LAMA1
SERPING1	1.24892e-29	-2.18642	0.117	0.334	3.35961e-25	Endothelial_cells	SERPING1
FAM110B	1.47091e-29	-2.59498	0.041	0.188	3.95675e-25	Endothelial_cells	FAM110B
RSU1	1.53376e-29	1.06613	0.411	0.23	4.12583e-25	Endothelial_cells	RSU1
TPM1	1.7129e-29	-1.81012	0.113	0.301	4.60769e-25	Endothelial_cells	TPM1
FAM20C	1.731e-29	-3.19838	0.012	0.125	4.6564e-25	Endothelial_cells	FAM20C
PTK7	1.74268e-29	-1.70116	0.066	0.232	4.68782e-25	Endothelial_cells	PTK7
UCHL1	2.03247e-29	-2.00819	0.041	0.186	5.46735e-25	Endothelial_cells	UCHL1
SCARB2	2.03678e-29	-1.44765	0.145	0.358	5.47894e-25	Endothelial_cells	SCARB2
PATJ	2.09705e-29	-1.92084	0.085	0.245	5.64105e-25	Endothelial_cells	PATJ
AC002074.1	2.1502e-29	-4.42566	0.003	0.104	5.78403e-25	Endothelial_cells	AC002074.1
GATAD2A	2.15039e-29	1.16971	0.362	0.178	5.78456e-25	Endothelial_cells	GATAD2A
GLS	2.39343e-29	0.565833	0.704	0.505	6.43834e-25	Endothelial_cells	GLS
SNCAIP	2.80952e-29	-1.7316	0.103	0.272	7.55762e-25	Endothelial_cells	SNCAIP
PRDM5	2.80966e-29	-1.64637	0.078	0.237	7.55798e-25	Endothelial_cells	PRDM5
CFI	3.00175e-29	-1.41242	0.189	0.399	8.07471e-25	Endothelial_cells	CFI
RNLS	3.27063e-29	-2.30572	0.043	0.184	8.798e-25	Endothelial_cells	RNLS
MSRB3	3.27916e-29	0.876865	0.465	0.252	8.82093e-25	Endothelial_cells	MSRB3
RNASET2	3.66479e-29	-3.08209	0.021	0.133	9.85828e-25	Endothelial_cells	RNASET2
SGCE	3.71429e-29	-1.91197	0.056	0.208	9.99145e-25	Endothelial_cells	SGCE
GRID2	3.96001e-29	-5.71743	0.01	0.106	1.06524e-24	Endothelial_cells	GRID2
GPCPD1	4.09021e-29	1.11435	0.387	0.191	1.10027e-24	Endothelial_cells	GPCPD1
AL139260.1	4.14339e-29	-2.19531	0.048	0.185	1.11457e-24	Endothelial_cells	AL139260.1
NEK3	4.14844e-29	1.77243	0.195	0.06	1.11593e-24	Endothelial_cells	NEK3
HCP5	4.8254e-29	2.10721	0.132	0.033	1.29803e-24	Endothelial_cells	HCP5
MORF4L2	4.91051e-29	-1.14167	0.208	0.408	1.32093e-24	Endothelial_cells	MORF4L2
HIP1R	5.15062e-29	2.655	0.106	0.018	1.38552e-24	Endothelial_cells	HIP1R
TENT5A	5.51969e-29	-2.4155	0.032	0.163	1.4848e-24	Endothelial_cells	TENT5A
TNFAIP1	6.53884e-29	1.78143	0.167	0.048	1.75895e-24	Endothelial_cells	TNFAIP1
HEPH	6.77451e-29	-2.04079	0.045	0.188	1.82234e-24	Endothelial_cells	HEPH
TEAD4	8.74178e-29	1.95357	0.148	0.038	2.35154e-24	Endothelial_cells	TEAD4
ERC1	9.03164e-29	0.691118	0.658	0.511	2.42951e-24	Endothelial_cells	ERC1
DANT2	1.02444e-28	-1.06596	0.223	0.409	2.75573e-24	Endothelial_cells	DANT2
TMEM200A	1.03285e-28	-2.74765	0.029	0.169	2.77836e-24	Endothelial_cells	TMEM200A
MAP3K4	1.07816e-28	-1.42187	0.155	0.309	2.90026e-24	Endothelial_cells	MAP3K4
LRP6	1.09914e-28	1.00645	0.416	0.245	2.95668e-24	Endothelial_cells	LRP6
BHMT2	1.19013e-28	-2.93272	0.019	0.132	3.20145e-24	Endothelial_cells	BHMT2
FILIP1L	1.25035e-28	-1.97904	0.088	0.265	3.36344e-24	Endothelial_cells	FILIP1L
KIZ	1.446e-28	-1.86731	0.065	0.215	3.88974e-24	Endothelial_cells	KIZ
SLFN5	1.50268e-28	1.0406	0.368	0.179	4.0422e-24	Endothelial_cells	SLFN5
NR2F1	1.51548e-28	-3.57779	0.013	0.134	4.07664e-24	Endothelial_cells	NR2F1
SEMA3A	1.51854e-28	-2.995	0.012	0.123	4.08486e-24	Endothelial_cells	SEMA3A
AR	1.60856e-28	-1.47422	0.13	0.286	4.32702e-24	Endothelial_cells	AR
BCL9	1.68149e-28	-2.38416	0.032	0.16	4.5232e-24	Endothelial_cells	BCL9
SPIN1	1.69283e-28	-1.08807	0.194	0.377	4.55372e-24	Endothelial_cells	SPIN1
KNOP1	1.73493e-28	1.58586	0.218	0.074	4.66697e-24	Endothelial_cells	KNOP1
GNAS	1.75137e-28	0.601383	0.598	0.401	4.71118e-24	Endothelial_cells	GNAS
FAM171B	1.76194e-28	1.56249	0.217	0.084	4.73962e-24	Endothelial_cells	FAM171B
SLC38A6	1.7932e-28	-1.45735	0.123	0.286	4.8237e-24	Endothelial_cells	SLC38A6
ENOSF1	1.85337e-28	-1.30958	0.123	0.291	4.98556e-24	Endothelial_cells	ENOSF1
FBXL2	2.03043e-28	-1.96086	0.038	0.176	5.46187e-24	Endothelial_cells	FBXL2
SERPINA3	2.12452e-28	-4.07221	0.038	0.166	5.71497e-24	Endothelial_cells	SERPINA3
CEP170	2.17428e-28	0.822462	0.575	0.369	5.84882e-24	Endothelial_cells	CEP170
SEC31A	2.8497e-28	-0.879653	0.317	0.519	7.66569e-24	Endothelial_cells	SEC31A
CAPRIN2	3.18119e-28	-1.82375	0.062	0.205	8.55739e-24	Endothelial_cells	CAPRIN2
ABHD17B	3.37881e-28	1.58261	0.223	0.079	9.08899e-24	Endothelial_cells	ABHD17B
PLA2G12A	3.42882e-28	-2.32759	0.048	0.207	9.22354e-24	Endothelial_cells	PLA2G12A
GOLGA4	3.49655e-28	-0.855512	0.271	0.467	9.40572e-24	Endothelial_cells	GOLGA4
AL139383.1	3.60959e-28	-1.46809	0.179	0.333	9.7098e-24	Endothelial_cells	AL139383.1
TSPAN9	3.66048e-28	0.971678	0.433	0.228	9.84668e-24	Endothelial_cells	TSPAN9
ANGPTL4	4.62425e-28	-2.45279	0.026	0.149	1.24392e-23	Endothelial_cells	ANGPTL4
NPTN	5.15916e-28	0.791504	0.472	0.316	1.38781e-23	Endothelial_cells	NPTN
SAMD5	5.59198e-28	1.82873	0.16	0.051	1.50424e-23	Endothelial_cells	SAMD5
SMG6	5.97645e-28	-1.09417	0.242	0.417	1.60766e-23	Endothelial_cells	SMG6
FAP	6.22958e-28	-1.84743	0.119	0.264	1.67576e-23	Endothelial_cells	FAP
SQSTM1	6.40593e-28	-1.10467	0.252	0.447	1.72319e-23	Endothelial_cells	SQSTM1
MRVI1	6.94612e-28	-2.69509	0.018	0.13	1.86851e-23	Endothelial_cells	MRVI1
PDE10A	7.5021e-28	-2.16432	0.227	0.32	2.01807e-23	Endothelial_cells	PDE10A
SRGAP2C	7.57443e-28	1.23161	0.304	0.136	2.03752e-23	Endothelial_cells	SRGAP2C
UXS1	8.01214e-28	1.50643	0.223	0.09	2.15527e-23	Endothelial_cells	UXS1
SLC39A11	8.39208e-28	-1.81103	0.075	0.225	2.25747e-23	Endothelial_cells	SLC39A11
TPK1	8.42428e-28	1.41011	0.26	0.101	2.26613e-23	Endothelial_cells	TPK1
SLC7A8	9.40245e-28	-3.10389	0.015	0.134	2.52926e-23	Endothelial_cells	SLC7A8
VSTM4	1.04766e-27	-2.92634	0.012	0.119	2.8182e-23	Endothelial_cells	VSTM4
ABCG2	1.08306e-27	2.11227	0.13	0.04	2.91344e-23	Endothelial_cells	ABCG2
TRAF6	1.21325e-27	1.57461	0.214	0.075	3.26363e-23	Endothelial_cells	TRAF6
FOXO3	1.27769e-27	-1.1533	0.221	0.397	3.43698e-23	Endothelial_cells	FOXO3
NLGN1	1.3068e-27	-4.8417	0.01	0.13	3.51528e-23	Endothelial_cells	NLGN1
TTC7B	1.34174e-27	1.20472	0.331	0.152	3.60927e-23	Endothelial_cells	TTC7B
CLDN12	1.39544e-27	-2.7052	0.019	0.137	3.75374e-23	Endothelial_cells	CLDN12
ITGB1	1.50384e-27	0.603806	0.721	0.527	4.04532e-23	Endothelial_cells	ITGB1
INPP5A	1.60896e-27	1.36087	0.271	0.117	4.32811e-23	Endothelial_cells	INPP5A
WWP1	1.63508e-27	1.01932	0.411	0.218	4.39836e-23	Endothelial_cells	WWP1
CDH6	1.67832e-27	-3.7176	0.016	0.124	4.51468e-23	Endothelial_cells	CDH6
EZR	1.72012e-27	-2.65452	0.078	0.25	4.62714e-23	Endothelial_cells	EZR
FNBP1L	1.73064e-27	0.962183	0.433	0.266	4.65542e-23	Endothelial_cells	FNBP1L
ACADVL	1.86062e-27	-0.954596	0.226	0.415	5.00506e-23	Endothelial_cells	ACADVL
MYO18A	2.01405e-27	1.69387	0.191	0.062	5.41781e-23	Endothelial_cells	MYO18A
ADM	2.12593e-27	2.1989	0.128	0.029	5.71874e-23	Endothelial_cells	ADM
BNIP3L	2.18175e-27	-1.61547	0.1	0.266	5.8689e-23	Endothelial_cells	BNIP3L
UBE2W	2.22589e-27	1.0683	0.377	0.198	5.98765e-23	Endothelial_cells	UBE2W
ABL1	2.46032e-27	0.896446	0.463	0.295	6.61826e-23	Endothelial_cells	ABL1
IARS	2.50685e-27	-1.48097	0.133	0.311	6.74344e-23	Endothelial_cells	IARS
NINL	2.61924e-27	-1.91008	0.051	0.193	7.04576e-23	Endothelial_cells	NINL
CCSER2	2.8526e-27	0.899943	0.49	0.305	7.67348e-23	Endothelial_cells	CCSER2
SMARCD3	2.95781e-27	-3.33515	0.01	0.124	7.95652e-23	Endothelial_cells	SMARCD3
DENND5B	3.14209e-27	-1.37995	0.177	0.338	8.45222e-23	Endothelial_cells	DENND5B
ATP1B1	3.39765e-27	-3.01767	0.015	0.138	9.13967e-23	Endothelial_cells	ATP1B1
SYNPO	4.09674e-27	1.34106	0.249	0.105	1.10202e-22	Endothelial_cells	SYNPO
DIXDC1	4.41201e-27	-2.54464	0.021	0.139	1.18683e-22	Endothelial_cells	DIXDC1
GATA6	4.47397e-27	-2.40408	0.041	0.193	1.2035e-22	Endothelial_cells	GATA6
SHC1	4.71373e-27	1.25497	0.295	0.134	1.26799e-22	Endothelial_cells	SHC1
PPP1R9A	4.87211e-27	-2.26466	0.048	0.179	1.3106e-22	Endothelial_cells	PPP1R9A
SPRED2	5.41149e-27	1.03633	0.431	0.235	1.45569e-22	Endothelial_cells	SPRED2
EPHX1	6.28219e-27	-2.04991	0.051	0.204	1.68991e-22	Endothelial_cells	EPHX1
PDPN	6.9275e-27	-4.75975	0.003	0.115	1.8635e-22	Endothelial_cells	PDPN
AC079142.1	6.96544e-27	-1.77593	0.063	0.212	1.8737e-22	Endothelial_cells	AC079142.1
TRPM3	7.06909e-27	-3.20184	0.013	0.123	1.90158e-22	Endothelial_cells	TRPM3
SNAP25	7.33362e-27	-4.75507	0.004	0.1	1.97274e-22	Endothelial_cells	SNAP25
MUC1	8.14438e-27	-3.01948	0.013	0.108	2.19084e-22	Endothelial_cells	MUC1
RBFOX2	9.11277e-27	0.561758	0.811	0.676	2.45134e-22	Endothelial_cells	RBFOX2
GFPT1	9.27193e-27	-1.15035	0.152	0.333	2.49415e-22	Endothelial_cells	GFPT1
PDLIM5	9.97377e-27	0.501914	0.614	0.415	2.68294e-22	Endothelial_cells	PDLIM5
RAD50	1.06616e-26	-1.39416	0.098	0.265	2.86796e-22	Endothelial_cells	RAD50
RBP1	1.13692e-26	-1.72084	0.067	0.226	3.0583e-22	Endothelial_cells	RBP1
SULF1	1.305e-26	-2.46819	0.035	0.183	3.51046e-22	Endothelial_cells	SULF1
BEND6	1.33181e-26	-3.76427	0.006	0.101	3.58258e-22	Endothelial_cells	BEND6
CDC42BPB	1.47476e-26	0.979018	0.412	0.226	3.96711e-22	Endothelial_cells	CDC42BPB
MYO5B	1.58227e-26	-4.45849	0.009	0.126	4.25631e-22	Endothelial_cells	MYO5B
FAM160A1	1.60107e-26	-4.5654	0.004	0.101	4.30687e-22	Endothelial_cells	FAM160A1
RNF38	1.71913e-26	0.885637	0.474	0.297	4.62445e-22	Endothelial_cells	RNF38
NCOA3	1.79238e-26	0.906446	0.447	0.258	4.82151e-22	Endothelial_cells	NCOA3
AL357507.1	1.80895e-26	0.328948	0.29	0.137	4.86608e-22	Endothelial_cells	AL357507.1
RNF152	1.87322e-26	0.448257	0.324	0.157	5.03897e-22	Endothelial_cells	RNF152
LEPR	1.87932e-26	1.41175	0.24	0.091	5.05538e-22	Endothelial_cells	LEPR
TAF1C	1.91078e-26	1.75628	0.174	0.058	5.14e-22	Endothelial_cells	TAF1C
CUBN	1.95348e-26	1.83237	0.176	0.054	5.25485e-22	Endothelial_cells	CUBN
EPN2	1.95469e-26	1.07957	0.387	0.205	5.25811e-22	Endothelial_cells	EPN2
C1R	2.10976e-26	-2.64904	0.037	0.193	5.67524e-22	Endothelial_cells	C1R
FBLN1	2.52269e-26	-3.52498	0.013	0.124	6.78605e-22	Endothelial_cells	FBLN1
SPECC1	2.60513e-26	-2.01911	0.048	0.184	7.00779e-22	Endothelial_cells	SPECC1
EMILIN1	2.86025e-26	-1.61046	0.06	0.2	7.69406e-22	Endothelial_cells	EMILIN1
PRKG1	3.16832e-26	-1.0926	0.346	0.526	8.52277e-22	Endothelial_cells	PRKG1
SMG7	3.1833e-26	0.970776	0.437	0.241	8.56308e-22	Endothelial_cells	SMG7
BTBD10	3.21335e-26	1.03657	0.384	0.201	8.6439e-22	Endothelial_cells	BTBD10
PYGO1	3.27877e-26	-3.03881	0.012	0.115	8.8199e-22	Endothelial_cells	PYGO1
MLEC	3.38827e-26	1.00252	0.35	0.183	9.11444e-22	Endothelial_cells	MLEC
HAND2-AS1	3.40054e-26	-4.64805	0.004	0.111	9.14745e-22	Endothelial_cells	HAND2-AS1
ADAM23	4.24287e-26	-2.9119	0.018	0.122	1.14133e-21	Endothelial_cells	ADAM23
USP12	4.36922e-26	1.04087	0.377	0.194	1.17532e-21	Endothelial_cells	USP12
VPS37B	4.45776e-26	1.30746	0.265	0.109	1.19914e-21	Endothelial_cells	VPS37B
RAB27B	4.60176e-26	-3.89193	0.006	0.112	1.23787e-21	Endothelial_cells	RAB27B
ASPH	5.43483e-26	0.6564	0.685	0.531	1.46197e-21	Endothelial_cells	ASPH
AC020916.1	6.01256e-26	1.95607	0.154	0.041	1.61738e-21	Endothelial_cells	AC020916.1
AC012409.2	6.05574e-26	-3.61049	0.009	0.106	1.62899e-21	Endothelial_cells	AC012409.2
ESR2	6.17778e-26	-3.28388	0.016	0.126	1.66182e-21	Endothelial_cells	ESR2
TFDP2	6.24106e-26	-1.42202	0.097	0.258	1.67885e-21	Endothelial_cells	TFDP2
TNFRSF10D	6.51728e-26	1.5211	0.216	0.078	1.75315e-21	Endothelial_cells	TNFRSF10D
HSDL2	7.52785e-26	-1.54264	0.063	0.203	2.02499e-21	Endothelial_cells	HSDL2
SIPA1	7.6874e-26	2.29032	0.116	0.024	2.06791e-21	Endothelial_cells	SIPA1
MYO9B	9.78929e-26	1.19148	0.309	0.142	2.63332e-21	Endothelial_cells	MYO9B
AC024230.1	1.00448e-25	-4.70347	0.043	0.128	2.70205e-21	Endothelial_cells	AC024230.1
LINC00578	1.00939e-25	-5.84764	0.001	0.102	2.71526e-21	Endothelial_cells	LINC00578
CALD1	1.03955e-25	-0.815105	0.638	0.754	2.79638e-21	Endothelial_cells	CALD1
MAP1B	1.15063e-25	0.8899	0.472	0.28	3.09521e-21	Endothelial_cells	MAP1B
INF2	1.21355e-25	1.7244	0.164	0.049	3.26445e-21	Endothelial_cells	INF2
PAPPA	1.24238e-25	-3.46081	0.018	0.14	3.34201e-21	Endothelial_cells	PAPPA
FHIT	1.37207e-25	-0.793566	0.428	0.564	3.69086e-21	Endothelial_cells	FHIT
PLOD1	1.4359e-25	1.1737	0.284	0.128	3.86256e-21	Endothelial_cells	PLOD1
TNS2	1.47265e-25	1.24974	0.295	0.14	3.96142e-21	Endothelial_cells	TNS2
COL4A6	1.5244e-25	-3.77533	0.01	0.119	4.10062e-21	Endothelial_cells	COL4A6
CNKSR3	1.55286e-25	1.01004	0.267	0.112	4.17719e-21	Endothelial_cells	CNKSR3
WIPF1	1.63715e-25	0.997537	0.391	0.205	4.40394e-21	Endothelial_cells	WIPF1
GOLGA8B	1.83028e-25	-1.47235	0.088	0.237	4.92345e-21	Endothelial_cells	GOLGA8B
NBPF11	1.97811e-25	1.32629	0.265	0.114	5.32111e-21	Endothelial_cells	NBPF11
AOX1	2.02667e-25	-5.43562	0.003	0.112	5.45175e-21	Endothelial_cells	AOX1
CALM2	2.19227e-25	-1.32409	0.152	0.349	5.89721e-21	Endothelial_cells	CALM2
PARD6B	2.29427e-25	-4.55809	0.003	0.105	6.17158e-21	Endothelial_cells	PARD6B
NPR1	2.72902e-25	1.94364	0.129	0.038	7.34107e-21	Endothelial_cells	NPR1
DDIT4	2.84597e-25	-2.07379	0.057	0.195	7.65567e-21	Endothelial_cells	DDIT4
DLGAP1	3.29425e-25	-2.68563	0.038	0.18	8.86154e-21	Endothelial_cells	DLGAP1
SENP7	3.64426e-25	0.913681	0.455	0.257	9.80307e-21	Endothelial_cells	SENP7
RFTN1	3.65717e-25	0.992987	0.324	0.163	9.83778e-21	Endothelial_cells	RFTN1
SPART	4.27973e-25	-1.15722	0.154	0.33	1.15125e-20	Endothelial_cells	SPART
FHOD1	4.59327e-25	1.89372	0.145	0.039	1.23559e-20	Endothelial_cells	FHOD1
EPHB2	4.60059e-25	-3.62738	0.007	0.105	1.23756e-20	Endothelial_cells	EPHB2
ARHGAP42	4.63647e-25	-1.37689	0.119	0.269	1.24721e-20	Endothelial_cells	ARHGAP42
SFT2D2	4.8824e-25	-1.66716	0.066	0.207	1.31337e-20	Endothelial_cells	SFT2D2
GALNT17	5.23858e-25	-3.1315	0.009	0.103	1.40918e-20	Endothelial_cells	GALNT17
ABL2	6.09597e-25	1.01307	0.39	0.211	1.63982e-20	Endothelial_cells	ABL2
ADAMTS17	6.58149e-25	-3.86618	0.01	0.113	1.77042e-20	Endothelial_cells	ADAMTS17
ZNF655	6.73164e-25	-1.7506	0.054	0.191	1.81081e-20	Endothelial_cells	ZNF655
SNX29	7.20603e-25	0.956793	0.418	0.241	1.93842e-20	Endothelial_cells	SNX29
PIEZO2	7.32505e-25	-1.99414	0.081	0.219	1.97044e-20	Endothelial_cells	PIEZO2
RASA2	7.66509e-25	0.883479	0.482	0.282	2.06191e-20	Endothelial_cells	RASA2
SLC38A1	7.73244e-25	0.912355	0.424	0.276	2.08003e-20	Endothelial_cells	SLC38A1
WNT4	8.00546e-25	-2.59267	0.028	0.152	2.15347e-20	Endothelial_cells	WNT4
PDLIM3	8.02038e-25	-3.19271	0.016	0.127	2.15748e-20	Endothelial_cells	PDLIM3
ZNF385B	8.26157e-25	-2.73374	0.023	0.132	2.22236e-20	Endothelial_cells	ZNF385B
ATM	8.71225e-25	-0.997701	0.179	0.351	2.34359e-20	Endothelial_cells	ATM
PCLO	1.14144e-24	-3.04135	0.019	0.129	3.07047e-20	Endothelial_cells	PCLO
MYOF	1.19691e-24	-1.56348	0.12	0.258	3.2197e-20	Endothelial_cells	MYOF
SAMD3	1.28367e-24	-4.03053	0.007	0.106	3.45306e-20	Endothelial_cells	SAMD3
EVC2	1.33315e-24	-1.93927	0.037	0.158	3.58618e-20	Endothelial_cells	EVC2
ASAP3	1.33794e-24	-2.53968	0.023	0.133	3.59906e-20	Endothelial_cells	ASAP3
VWA1	1.48346e-24	2.10879	0.132	0.038	3.9905e-20	Endothelial_cells	VWA1
AOPEP	1.87523e-24	-0.836974	0.301	0.489	5.04436e-20	Endothelial_cells	AOPEP
PLA2G4A	2.0011e-24	-2.76563	0.022	0.126	5.38296e-20	Endothelial_cells	PLA2G4A
ATP13A2	2.3347e-24	1.86201	0.126	0.034	6.28036e-20	Endothelial_cells	ATP13A2
METTL24	2.56548e-24	-3.64431	0.007	0.104	6.90115e-20	Endothelial_cells	METTL24
FAM13C	2.6121e-24	-2.19195	0.037	0.152	7.02656e-20	Endothelial_cells	FAM13C
POT1-AS1	2.78156e-24	-3.47909	0.013	0.119	7.4824e-20	Endothelial_cells	POT1-AS1
CILP	2.96346e-24	-2.63165	0.038	0.154	7.97171e-20	Endothelial_cells	CILP
DIRC3	3.2743e-24	-1.76988	0.056	0.184	8.80787e-20	Endothelial_cells	DIRC3
MGAT5	3.72738e-24	0.823577	0.479	0.278	1.00266e-19	Endothelial_cells	MGAT5
CERT1	3.76507e-24	-1.22091	0.177	0.324	1.0128e-19	Endothelial_cells	CERT1
MAOB	3.88129e-24	-4.09756	0.007	0.108	1.04407e-19	Endothelial_cells	MAOB
TRIM44	4.02071e-24	-0.91012	0.221	0.397	1.08157e-19	Endothelial_cells	TRIM44
FAS	4.34812e-24	-1.98585	0.048	0.182	1.16964e-19	Endothelial_cells	FAS
RUNDC3B	4.49417e-24	2.03893	0.126	0.03	1.20893e-19	Endothelial_cells	RUNDC3B
TMEM98	4.52223e-24	-2.84711	0.019	0.139	1.21648e-19	Endothelial_cells	TMEM98
CFH	4.78783e-24	-1.43451	0.158	0.346	1.28793e-19	Endothelial_cells	CFH
AC245297.3	4.84472e-24	-2.15901	0.032	0.15	1.30323e-19	Endothelial_cells	AC245297.3
CD276	4.89106e-24	1.21317	0.28	0.15	1.3157e-19	Endothelial_cells	CD276
AC011246.1	5.06152e-24	-2.19127	0.069	0.192	1.36155e-19	Endothelial_cells	AC011246.1
SMARCA2	5.29127e-24	0.766975	0.545	0.347	1.42335e-19	Endothelial_cells	SMARCA2
DLG1	5.72138e-24	-0.866301	0.381	0.531	1.53905e-19	Endothelial_cells	DLG1
KRT18	5.83412e-24	-2.83872	0.05	0.2	1.56938e-19	Endothelial_cells	KRT18
SLC9A3R1	6.19282e-24	-3.10977	0.019	0.141	1.66587e-19	Endothelial_cells	SLC9A3R1
DHX32	7.07914e-24	0.984981	0.364	0.22	1.90429e-19	Endothelial_cells	DHX32
SSH1	7.46175e-24	1.03223	0.396	0.213	2.00721e-19	Endothelial_cells	SSH1
NUDT4	7.73697e-24	0.961587	0.358	0.239	2.08124e-19	Endothelial_cells	NUDT4
PIM3	8.26227e-24	1.68794	0.166	0.055	2.22255e-19	Endothelial_cells	PIM3
PCOLCE	9.25863e-24	-2.2748	0.037	0.159	2.49057e-19	Endothelial_cells	PCOLCE
SMIM3	1.06713e-23	-2.8264	0.018	0.119	2.87059e-19	Endothelial_cells	SMIM3
SERPINF1	1.39838e-23	-2.45159	0.031	0.149	3.76165e-19	Endothelial_cells	SERPINF1
AC008050.1	1.66946e-23	2.32705	0.114	0.039	4.49085e-19	Endothelial_cells	AC008050.1
RASGEF1B	1.74438e-23	-2.4746	0.026	0.136	4.69238e-19	Endothelial_cells	RASGEF1B
RHOB	1.77017e-23	1.50882	0.179	0.067	4.76175e-19	Endothelial_cells	RHOB
BTRC	1.78968e-23	-0.894312	0.224	0.4	4.81424e-19	Endothelial_cells	BTRC
PICALM	1.87115e-23	0.696471	0.587	0.415	5.0334e-19	Endothelial_cells	PICALM
JAM2	1.88835e-23	2.10594	0.122	0.031	5.07965e-19	Endothelial_cells	JAM2
SH3RF2	2.02476e-23	-3.2333	0.022	0.141	5.44661e-19	Endothelial_cells	SH3RF2
DUBR	2.05461e-23	-1.80481	0.079	0.208	5.52691e-19	Endothelial_cells	DUBR
ACOT9	2.13589e-23	1.45825	0.198	0.074	5.74554e-19	Endothelial_cells	ACOT9
NNMT	2.15774e-23	-2.38897	0.034	0.177	5.80432e-19	Endothelial_cells	NNMT
AGTPBP1	2.30857e-23	1.05627	0.298	0.143	6.21004e-19	Endothelial_cells	AGTPBP1
SPAG16	2.30912e-23	-1.27875	0.12	0.275	6.21154e-19	Endothelial_cells	SPAG16
FNIP1	2.40037e-23	-0.78402	0.304	0.465	6.45699e-19	Endothelial_cells	FNIP1
HRH1	2.45955e-23	0.786448	0.292	0.141	6.61618e-19	Endothelial_cells	HRH1
TRIM73	2.46443e-23	-2.08661	0.035	0.151	6.62931e-19	Endothelial_cells	TRIM73
HLA-F	2.67995e-23	1.37553	0.145	0.053	7.20906e-19	Endothelial_cells	HLA-F
PLTP	2.69507e-23	-2.13966	0.034	0.151	7.24974e-19	Endothelial_cells	PLTP
LY6E	2.97802e-23	-2.40532	0.05	0.207	8.01087e-19	Endothelial_cells	LY6E
WNT2B	2.98569e-23	1.23827	0.188	0.076	8.03149e-19	Endothelial_cells	WNT2B
UBA6-AS1	3.00071e-23	-1.09128	0.179	0.32	8.07192e-19	Endothelial_cells	UBA6-AS1
SLF2	3.18594e-23	-1.18326	0.157	0.309	8.57018e-19	Endothelial_cells	SLF2
TP53BP1	3.51069e-23	-1.16938	0.12	0.275	9.44374e-19	Endothelial_cells	TP53BP1
POMP	3.5319e-23	1.13974	0.242	0.108	9.50081e-19	Endothelial_cells	POMP
TYW1	3.58942e-23	-1.42244	0.092	0.236	9.65555e-19	Endothelial_cells	TYW1
EXD3	3.81493e-23	1.51383	0.202	0.074	1.02622e-18	Endothelial_cells	EXD3
PTPRJ	4.00403e-23	-2.08227	0.038	0.165	1.07708e-18	Endothelial_cells	PTPRJ
ST7	4.0538e-23	1.2382	0.268	0.127	1.09047e-18	Endothelial_cells	ST7
ACER3	4.2796e-23	1.25173	0.264	0.126	1.15121e-18	Endothelial_cells	ACER3
MANCR	4.57219e-23	2.0268	0.135	0.037	1.22992e-18	Endothelial_cells	MANCR
KIAA1841	4.69406e-23	1.59192	0.189	0.067	1.2627e-18	Endothelial_cells	KIAA1841
ABHD2	4.92938e-23	-1.47286	0.085	0.225	1.326e-18	Endothelial_cells	ABHD2
IFT80	5.01414e-23	-1.46538	0.087	0.226	1.3488e-18	Endothelial_cells	IFT80
MALAT1	5.10475e-23	-0.722163	0.978	0.967	1.37318e-18	Endothelial_cells	MALAT1
DAPK3	5.7307e-23	1.27734	0.223	0.09	1.54156e-18	Endothelial_cells	DAPK3
ALDH1L2	6.55972e-23	-2.44234	0.023	0.128	1.76456e-18	Endothelial_cells	ALDH1L2
AC108734.4	6.99248e-23	-1.22373	0.075	0.206	1.88098e-18	Endothelial_cells	AC108734.4
PAM	7.60228e-23	0.613892	0.661	0.491	2.04501e-18	Endothelial_cells	PAM
LARP1B	7.81816e-23	-1.44894	0.085	0.22	2.10309e-18	Endothelial_cells	LARP1B
MCC	9.277e-23	-0.89461	0.377	0.495	2.49551e-18	Endothelial_cells	MCC
PRUNE2	9.73057e-23	-2.56778	0.043	0.154	2.61752e-18	Endothelial_cells	PRUNE2
PLXDC2	1.04657e-22	-0.981798	0.308	0.473	2.81527e-18	Endothelial_cells	PLXDC2
MID1	1.0689e-22	0.89077	0.334	0.168	2.87535e-18	Endothelial_cells	MID1
BCAT1	1.08468e-22	-1.83748	0.07	0.222	2.91778e-18	Endothelial_cells	BCAT1
SLC38A2	1.22888e-22	-0.889971	0.282	0.469	3.30568e-18	Endothelial_cells	SLC38A2
ASCC3	1.31898e-22	0.49	0.545	0.533	3.54805e-18	Endothelial_cells	ASCC3
SIPA1L1	1.58849e-22	-1.3334	0.283	0.417	4.27303e-18	Endothelial_cells	SIPA1L1
PGAP1	1.78678e-22	-1.53648	0.084	0.213	4.80643e-18	Endothelial_cells	PGAP1
PARP12	1.86611e-22	1.3167	0.229	0.096	5.01984e-18	Endothelial_cells	PARP12
CST3	1.88717e-22	-2.0427	0.091	0.264	5.07648e-18	Endothelial_cells	CST3
CTSL	1.93072e-22	-1.52817	0.114	0.272	5.19363e-18	Endothelial_cells	CTSL
MAGI2	2.14622e-22	-0.484611	0.654	0.642	5.77334e-18	Endothelial_cells	MAGI2
CELF2	2.27455e-22	-1.29102	0.176	0.335	6.11855e-18	Endothelial_cells	CELF2
KIF21A	2.4448e-22	-2.15566	0.038	0.158	6.57651e-18	Endothelial_cells	KIF21A
CHD2	2.49363e-22	-0.818483	0.298	0.457	6.70786e-18	Endothelial_cells	CHD2
ACSL4	2.5787e-22	-1.64721	0.23	0.383	6.93671e-18	Endothelial_cells	ACSL4
ATP8A1	2.78487e-22	1.20342	0.216	0.114	7.4913e-18	Endothelial_cells	ATP8A1
COX10-AS1	2.81829e-22	-1.54931	0.072	0.206	7.5812e-18	Endothelial_cells	COX10-AS1
NFE2L2	2.88705e-22	-0.918869	0.264	0.439	7.76617e-18	Endothelial_cells	NFE2L2
ADAMTS2	2.97586e-22	-2.92009	0.016	0.118	8.00507e-18	Endothelial_cells	ADAMTS2
KIF5C	3.07068e-22	1.72256	0.144	0.044	8.26014e-18	Endothelial_cells	KIF5C
AEBP1	3.24981e-22	-1.84091	0.057	0.189	8.742e-18	Endothelial_cells	AEBP1
LCLAT1	3.59044e-22	1.01494	0.324	0.192	9.65829e-18	Endothelial_cells	LCLAT1
RERG	4.19895e-22	-2.79251	0.022	0.135	1.12952e-17	Endothelial_cells	RERG
RAD51B	4.54333e-22	-1.15029	0.386	0.509	1.22216e-17	Endothelial_cells	RAD51B
FZD3	4.68263e-22	-1.89623	0.032	0.139	1.25963e-17	Endothelial_cells	FZD3
GPD2	4.93329e-22	-1.74618	0.094	0.218	1.32706e-17	Endothelial_cells	GPD2
TUBA1A	4.93776e-22	1.23073	0.224	0.108	1.32826e-17	Endothelial_cells	TUBA1A
KLHL23	5.06336e-22	-2.47917	0.025	0.124	1.36204e-17	Endothelial_cells	KLHL23
MAPRE3	5.61704e-22	-1.8514	0.044	0.16	1.51098e-17	Endothelial_cells	MAPRE3
PAPSS1	5.76992e-22	0.983463	0.34	0.189	1.55211e-17	Endothelial_cells	PAPSS1
ARHGAP22	6.26942e-22	0.935888	0.232	0.098	1.68647e-17	Endothelial_cells	ARHGAP22
SLC12A6	6.90149e-22	1.26658	0.24	0.103	1.8565e-17	Endothelial_cells	SLC12A6
UBE2D2	7.38468e-22	-3.17443	0.271	0.301	1.98648e-17	Endothelial_cells	UBE2D2
LGALS3BP	8.16146e-22	-1.8458	0.069	0.221	2.19543e-17	Endothelial_cells	LGALS3BP
MAP1S	8.3056e-22	1.97423	0.109	0.028	2.23421e-17	Endothelial_cells	MAP1S
UNC13B	8.92216e-22	1.22065	0.257	0.113	2.40006e-17	Endothelial_cells	UNC13B
SGK1	9.31367e-22	-1.44671	0.057	0.19	2.50538e-17	Endothelial_cells	SGK1
STAT1	9.4536e-22	-1.87612	0.089	0.251	2.54302e-17	Endothelial_cells	STAT1
LINC02614	1.06196e-21	-1.87638	0.04	0.152	2.85667e-17	Endothelial_cells	LINC02614
PEA15	1.10022e-21	1.21873	0.223	0.101	2.95959e-17	Endothelial_cells	PEA15
FRMD6	1.16902e-21	1.11516	0.283	0.144	3.14467e-17	Endothelial_cells	FRMD6
CLEC11A	1.19161e-21	-1.84198	0.041	0.155	3.20542e-17	Endothelial_cells	CLEC11A
MANSC1	1.20081e-21	2.1199	0.104	0.025	3.23018e-17	Endothelial_cells	MANSC1
LYPLAL1	1.27874e-21	-1.14302	0.158	0.302	3.43981e-17	Endothelial_cells	LYPLAL1
TMEM51	1.41488e-21	1.31389	0.223	0.091	3.80602e-17	Endothelial_cells	TMEM51
SNHG14	1.43907e-21	-0.794322	0.331	0.479	3.8711e-17	Endothelial_cells	SNHG14
DTNBP1	1.44436e-21	1.09882	0.304	0.149	3.88533e-17	Endothelial_cells	DTNBP1
PTPN3	1.50772e-21	-2.78446	0.012	0.1	4.05577e-17	Endothelial_cells	PTPN3
MAT2A	1.50896e-21	-1.54459	0.084	0.215	4.05909e-17	Endothelial_cells	MAT2A
FBXW7	1.53131e-21	0.68942	0.512	0.39	4.11922e-17	Endothelial_cells	FBXW7
AC245041.2	1.53157e-21	-4.5018	0.007	0.112	4.11992e-17	Endothelial_cells	AC245041.2
AC007319.1	1.5958e-21	0.251322	0.221	0.116	4.29269e-17	Endothelial_cells	AC007319.1
MPDZ	1.65232e-21	0.761383	0.521	0.333	4.44475e-17	Endothelial_cells	MPDZ
HMGA2	1.74644e-21	-2.43916	0.141	0.245	4.69791e-17	Endothelial_cells	HMGA2
AK4	1.99141e-21	-2.85129	0.015	0.113	5.35689e-17	Endothelial_cells	AK4
AKAP9	2.03541e-21	-0.812344	0.235	0.404	5.47525e-17	Endothelial_cells	AKAP9
CDH23	2.13074e-21	-2.79073	0.016	0.107	5.73168e-17	Endothelial_cells	CDH23
TCF21	2.13395e-21	-2.89018	0.012	0.101	5.74033e-17	Endothelial_cells	TCF21
DUSP16	2.35704e-21	1.14066	0.283	0.141	6.34045e-17	Endothelial_cells	DUSP16
CEP126	2.43831e-21	-2.05803	0.032	0.135	6.55905e-17	Endothelial_cells	CEP126
MMP25-AS1	2.70612e-21	1.9796	0.123	0.033	7.27946e-17	Endothelial_cells	MMP25-AS1
PDE7B	2.77259e-21	-1.3721	0.207	0.367	7.45827e-17	Endothelial_cells	PDE7B
AMIGO2	3.40822e-21	-2.99724	0.015	0.116	9.1681e-17	Endothelial_cells	AMIGO2
CAP2	3.41093e-21	-3.19056	0.012	0.101	9.1754e-17	Endothelial_cells	CAP2
SYT17	3.69091e-21	2.04344	0.111	0.027	9.92855e-17	Endothelial_cells	SYT17
LITAF	3.97008e-21	-2.03179	0.029	0.136	1.06795e-16	Endothelial_cells	LITAF
GNB1	4.02936e-21	0.697901	0.507	0.331	1.0839e-16	Endothelial_cells	GNB1
ADD3	4.44972e-21	0.764299	0.469	0.341	1.19697e-16	Endothelial_cells	ADD3
SLC12A8	4.52026e-21	-3.87797	0.009	0.11	1.21595e-16	Endothelial_cells	SLC12A8
CAMKK2	5.06327e-21	1.62811	0.158	0.056	1.36202e-16	Endothelial_cells	CAMKK2
DOCK3	5.21876e-21	-2.90203	0.01	0.101	1.40385e-16	Endothelial_cells	DOCK3
UPF3A	5.81583e-21	1.06605	0.293	0.156	1.56446e-16	Endothelial_cells	UPF3A
SELENBP1	6.21221e-21	-2.7845	0.016	0.114	1.67109e-16	Endothelial_cells	SELENBP1
HOXD3	6.59723e-21	0.903375	0.394	0.24	1.77466e-16	Endothelial_cells	HOXD3
PRG4	7.57667e-21	-4.115	0.026	0.153	2.03812e-16	Endothelial_cells	PRG4
TAOK2	7.84356e-21	1.5584	0.154	0.052	2.10992e-16	Endothelial_cells	TAOK2
LMAN1	8.03127e-21	-1.17706	0.138	0.306	2.16041e-16	Endothelial_cells	LMAN1
UBAP1	9.25949e-21	-1.05232	0.154	0.305	2.4908e-16	Endothelial_cells	UBAP1
FRMD8	9.91383e-21	1.68821	0.142	0.045	2.66682e-16	Endothelial_cells	FRMD8
NRIP1	1.00774e-20	0.678989	0.65	0.544	2.71082e-16	Endothelial_cells	NRIP1
TAF1	1.05668e-20	1.10766	0.28	0.133	2.84246e-16	Endothelial_cells	TAF1
LURAP1L	1.06137e-20	1.59272	0.166	0.062	2.85508e-16	Endothelial_cells	LURAP1L
ITPR3	1.09887e-20	1.18245	0.239	0.112	2.95596e-16	Endothelial_cells	ITPR3
IL33	1.20647e-20	-2.6951	0.075	0.177	3.24539e-16	Endothelial_cells	IL33
OBSL1	1.21637e-20	-1.92103	0.038	0.151	3.27204e-16	Endothelial_cells	OBSL1
ALPK1	1.29131e-20	-1.07889	0.15	0.301	3.47363e-16	Endothelial_cells	ALPK1
TRERF1	1.31578e-20	-1.27995	0.11	0.243	3.53944e-16	Endothelial_cells	TRERF1
PAPSS2	1.34407e-20	-1.83267	0.065	0.192	3.61554e-16	Endothelial_cells	PAPSS2
DHCR24	1.40023e-20	-2.17202	0.053	0.181	3.76661e-16	Endothelial_cells	DHCR24
DOK6	1.42412e-20	-2.36659	0.032	0.14	3.83088e-16	Endothelial_cells	DOK6
PDXDC1	1.43847e-20	-1.09087	0.158	0.303	3.86948e-16	Endothelial_cells	PDXDC1
CALB2	1.53462e-20	-3.70211	0.018	0.138	4.12813e-16	Endothelial_cells	CALB2
PITPNM2	1.56781e-20	1.24541	0.245	0.105	4.21741e-16	Endothelial_cells	PITPNM2
PUM3	1.68368e-20	-1.01624	0.194	0.339	4.52911e-16	Endothelial_cells	PUM3
FGFR2	1.88854e-20	-3.36452	0.012	0.103	5.08017e-16	Endothelial_cells	FGFR2
LINC01197	1.98763e-20	-2.82304	0.018	0.108	5.34673e-16	Endothelial_cells	LINC01197
LRRC8B	2.05879e-20	1.56911	0.17	0.065	5.53814e-16	Endothelial_cells	LRRC8B
PGM3	2.10738e-20	-1.31147	0.087	0.218	5.66886e-16	Endothelial_cells	PGM3
LINC01619	2.12544e-20	1.58414	0.133	0.039	5.71743e-16	Endothelial_cells	LINC01619
F3	2.1732e-20	-3.62431	0.015	0.11	5.8459e-16	Endothelial_cells	F3
OPHN1	2.38201e-20	1.02888	0.336	0.178	6.40759e-16	Endothelial_cells	OPHN1
PLIN2	2.57093e-20	-2.09692	0.054	0.185	6.91579e-16	Endothelial_cells	PLIN2
VASP	2.64247e-20	1.45438	0.157	0.055	7.10823e-16	Endothelial_cells	VASP
XKR6	2.6557e-20	0.936427	0.378	0.234	7.14382e-16	Endothelial_cells	XKR6
BNC1	2.67417e-20	-4.13865	0.006	0.11	7.1935e-16	Endothelial_cells	BNC1
TAPT1-AS1	2.75998e-20	-1.73617	0.054	0.169	7.42434e-16	Endothelial_cells	TAPT1-AS1
FAM162A	3.08058e-20	-2.28931	0.023	0.126	8.28677e-16	Endothelial_cells	FAM162A
ATG4A	3.20781e-20	1.82609	0.128	0.038	8.62902e-16	Endothelial_cells	ATG4A
WLS	3.30372e-20	-1.76371	0.227	0.356	8.88701e-16	Endothelial_cells	WLS
TBC1D32	3.359e-20	-1.38358	0.097	0.222	9.03571e-16	Endothelial_cells	TBC1D32
KRT8	3.37749e-20	-2.59491	0.06	0.202	9.08546e-16	Endothelial_cells	KRT8
KIAA1324L	3.4546e-20	1.49074	0.154	0.052	9.29287e-16	Endothelial_cells	KIAA1324L
ITSN2	3.70248e-20	0.881955	0.409	0.244	9.95967e-16	Endothelial_cells	ITSN2
TMEM14B	3.72408e-20	-1.12527	0.158	0.321	1.00178e-15	Endothelial_cells	TMEM14B
PRAG1	4.80552e-20	1.04461	0.315	0.181	1.29268e-15	Endothelial_cells	PRAG1
C20orf194	4.9713e-20	0.899962	0.386	0.233	1.33728e-15	Endothelial_cells	C20orf194
PHKB	5.42558e-20	0.73317	0.481	0.33	1.45948e-15	Endothelial_cells	PHKB
CAMTA1	5.58277e-20	0.801623	0.452	0.295	1.50177e-15	Endothelial_cells	CAMTA1
FOXN2	5.96542e-20	1.32354	0.207	0.085	1.6047e-15	Endothelial_cells	FOXN2
SREBF2	6.07613e-20	1.07482	0.292	0.148	1.63448e-15	Endothelial_cells	SREBF2
BAALC	6.32142e-20	1.51619	0.176	0.064	1.70046e-15	Endothelial_cells	BAALC
FSIP2-AS1	6.62737e-20	-2.33983	0.026	0.121	1.78276e-15	Endothelial_cells	FSIP2-AS1
STXBP6	7.62745e-20	-2.35068	0.045	0.142	2.05178e-15	Endothelial_cells	STXBP6
TNFRSF12A	9.28635e-20	-2.55427	0.031	0.147	2.49803e-15	Endothelial_cells	TNFRSF12A
KIF16B	9.65254e-20	-1.12946	0.117	0.249	2.59653e-15	Endothelial_cells	KIF16B
STXBP5-AS1	1.00732e-19	1.61611	0.151	0.05	2.70968e-15	Endothelial_cells	STXBP5-AS1
AMMECR1	1.07545e-19	-1.67299	0.07	0.198	2.89295e-15	Endothelial_cells	AMMECR1
AC025809.1	1.11405e-19	-2.14474	0.034	0.128	2.9968e-15	Endothelial_cells	AC025809.1
LRRN4	1.18024e-19	-5.00167	0.004	0.1	3.17485e-15	Endothelial_cells	LRRN4
HIF1A	1.3075e-19	-0.843403	0.466	0.591	3.51718e-15	Endothelial_cells	HIF1A
PCBP3	1.31009e-19	-2.53864	0.028	0.136	3.52415e-15	Endothelial_cells	PCBP3
ZNF462	1.34452e-19	-1.03787	0.133	0.277	3.61675e-15	Endothelial_cells	ZNF462
APC	1.45801e-19	0.898835	0.37	0.209	3.92204e-15	Endothelial_cells	APC
MAP4K3	1.52622e-19	0.69576	0.554	0.408	4.10554e-15	Endothelial_cells	MAP4K3
FAR1	1.63198e-19	0.821876	0.427	0.252	4.39002e-15	Endothelial_cells	FAR1
RNASE1	1.64154e-19	1.60757	0.18	0.07	4.41575e-15	Endothelial_cells	RNASE1
KIF1B	1.67804e-19	0.795665	0.422	0.273	4.51392e-15	Endothelial_cells	KIF1B
PTGS1	1.77959e-19	-3.08179	0.013	0.101	4.78709e-15	Endothelial_cells	PTGS1
RFX3-AS1	1.80393e-19	-1.67857	0.053	0.167	4.85258e-15	Endothelial_cells	RFX3-AS1
MXRA5	1.84785e-19	-3.05967	0.023	0.14	4.97072e-15	Endothelial_cells	MXRA5
MPPED2	1.87521e-19	-0.41667	0.183	0.118	5.04431e-15	Endothelial_cells	MPPED2
MYRF	1.90067e-19	-3.68783	0.007	0.1	5.11281e-15	Endothelial_cells	MYRF
EVC	1.91437e-19	-1.6682	0.04	0.142	5.14965e-15	Endothelial_cells	EVC
CASK	2.08839e-19	-0.935224	0.283	0.411	5.61778e-15	Endothelial_cells	CASK
HIBADH	2.1101e-19	-1.20046	0.119	0.255	5.67616e-15	Endothelial_cells	HIBADH
MON2	2.12929e-19	-0.723639	0.304	0.453	5.72779e-15	Endothelial_cells	MON2
KAT6B	2.19719e-19	-0.871153	0.204	0.349	5.91044e-15	Endothelial_cells	KAT6B
RAB23	2.36689e-19	-2.03238	0.028	0.124	6.36694e-15	Endothelial_cells	RAB23
TMEM173	2.37635e-19	1.5552	0.155	0.055	6.39238e-15	Endothelial_cells	TMEM173
LRBA	2.38406e-19	-0.822148	0.331	0.473	6.41313e-15	Endothelial_cells	LRBA
ANKS1B	2.40899e-19	-3.06605	0.013	0.102	6.48017e-15	Endothelial_cells	ANKS1B
MFSD6	2.42618e-19	1.28043	0.182	0.078	6.52643e-15	Endothelial_cells	MFSD6
SAT2	2.43789e-19	-1.6477	0.041	0.144	6.55793e-15	Endothelial_cells	SAT2
CAPN7	3.121e-19	-1.10767	0.133	0.27	8.39549e-15	Endothelial_cells	CAPN7
NCK1	3.40265e-19	0.955506	0.324	0.184	9.15313e-15	Endothelial_cells	NCK1
TMEM39B	3.73574e-19	1.65351	0.139	0.045	1.00491e-14	Endothelial_cells	TMEM39B
LDLRAD3	3.92182e-19	-1.03168	0.186	0.319	1.05497e-14	Endothelial_cells	LDLRAD3
ACYP2	3.95057e-19	-1.0071	0.18	0.315	1.0627e-14	Endothelial_cells	ACYP2
LRMDA	4.0134e-19	0.306193	0.845	0.737	1.0796e-14	Endothelial_cells	LRMDA
TNC	4.04085e-19	-4.13058	0.022	0.125	1.08699e-14	Endothelial_cells	TNC
PHF3	4.20359e-19	-0.776081	0.317	0.451	1.13077e-14	Endothelial_cells	PHF3
SH3BGRL2	4.25895e-19	1.61865	0.148	0.051	1.14566e-14	Endothelial_cells	SH3BGRL2
CHI3L1	4.65403e-19	-3.53212	0.016	0.11	1.25193e-14	Endothelial_cells	CHI3L1
GOLM1	4.81987e-19	-1.96553	0.051	0.182	1.29654e-14	Endothelial_cells	GOLM1
MTA3	5.24683e-19	-1.09474	0.125	0.261	1.4114e-14	Endothelial_cells	MTA3
TNS3	5.45361e-19	0.670809	0.573	0.413	1.46702e-14	Endothelial_cells	TNS3
MIR503HG	5.52359e-19	-2.367	0.035	0.128	1.48585e-14	Endothelial_cells	MIR503HG
EIF2B2	5.54995e-19	1.84598	0.114	0.034	1.49294e-14	Endothelial_cells	EIF2B2
SIL1	5.57401e-19	-1.02726	0.164	0.308	1.49941e-14	Endothelial_cells	SIL1
TNFRSF10A	6.04727e-19	1.96987	0.104	0.027	1.62672e-14	Endothelial_cells	TNFRSF10A
SLC25A27	7.16474e-19	-1.46509	0.059	0.175	1.92731e-14	Endothelial_cells	SLC25A27
LDHA	7.77278e-19	-1.85929	0.091	0.238	2.09088e-14	Endothelial_cells	LDHA
TOX	7.78315e-19	-2.04421	0.059	0.154	2.09367e-14	Endothelial_cells	TOX
DSG2	7.85252e-19	-3.24621	0.012	0.104	2.11233e-14	Endothelial_cells	DSG2
SOX17	8.0777e-19	1.30942	0.157	0.056	2.1729e-14	Endothelial_cells	SOX17
PARVA	8.42725e-19	-0.850717	0.268	0.426	2.26693e-14	Endothelial_cells	PARVA
CDKN2B-AS1	8.88126e-19	-2.49161	0.019	0.102	2.38906e-14	Endothelial_cells	CDKN2B-AS1
PTPRF	8.97865e-19	-2.87038	0.012	0.105	2.41526e-14	Endothelial_cells	PTPRF
EPSTI1	9.18017e-19	-1.9475	0.051	0.167	2.46947e-14	Endothelial_cells	EPSTI1
HDDC2	9.20831e-19	-1.81149	0.025	0.118	2.47704e-14	Endothelial_cells	HDDC2
C1GALT1	1.01591e-18	-1.82324	0.053	0.167	2.73281e-14	Endothelial_cells	C1GALT1
BTBD3	1.17855e-18	1.01685	0.312	0.167	3.1703e-14	Endothelial_cells	BTBD3
KIRREL1	1.44069e-18	-1.18489	0.116	0.254	3.87546e-14	Endothelial_cells	KIRREL1
SLC25A37	1.4835e-18	-1.0708	0.12	0.251	3.99062e-14	Endothelial_cells	SLC25A37
PSAP	1.66761e-18	-0.566165	0.453	0.643	4.48586e-14	Endothelial_cells	PSAP
SERPINE1	1.7091e-18	-2.46269	0.066	0.193	4.59748e-14	Endothelial_cells	SERPINE1
NFKBIZ	1.8243e-18	-1.79693	0.057	0.178	4.90738e-14	Endothelial_cells	NFKBIZ
RALA	1.84583e-18	0.80353	0.4	0.234	4.96528e-14	Endothelial_cells	RALA
SMAD3	1.87951e-18	-1.09962	0.201	0.336	5.05587e-14	Endothelial_cells	SMAD3
SRPX2	2.1363e-18	-1.90494	0.047	0.146	5.74664e-14	Endothelial_cells	SRPX2
NUPR1	2.17763e-18	-2.10694	0.029	0.13	5.85783e-14	Endothelial_cells	NUPR1
ANXA4	2.22217e-18	-1.55165	0.094	0.236	5.97763e-14	Endothelial_cells	ANXA4
FAM171A1	2.39528e-18	1.10516	0.261	0.14	6.4433e-14	Endothelial_cells	FAM171A1
HERC2	2.51014e-18	0.638635	0.611	0.45	6.75228e-14	Endothelial_cells	HERC2
GPC4	2.55024e-18	1.48116	0.16	0.083	6.86014e-14	Endothelial_cells	GPC4
HERC4	2.57792e-18	0.57212	0.604	0.476	6.93461e-14	Endothelial_cells	HERC4
TPM3	2.58707e-18	0.802733	0.336	0.194	6.95921e-14	Endothelial_cells	TPM3
LPP	2.67272e-18	0.396065	0.878	0.818	7.18962e-14	Endothelial_cells	LPP
LMO4	2.94228e-18	-1.51422	0.072	0.195	7.91472e-14	Endothelial_cells	LMO4
USP53	2.94267e-18	-1.92684	0.15	0.251	7.91577e-14	Endothelial_cells	USP53
NMNAT3	3.034e-18	-1.79212	0.032	0.125	8.16145e-14	Endothelial_cells	NMNAT3
DNAJC18	3.03827e-18	1.94997	0.101	0.029	8.17296e-14	Endothelial_cells	DNAJC18
VAPA	3.06773e-18	-0.759173	0.314	0.481	8.25219e-14	Endothelial_cells	VAPA
ZC3HAV1	3.15357e-18	1.03533	0.251	0.125	8.4831e-14	Endothelial_cells	ZC3HAV1
TUT4	3.62613e-18	-0.733832	0.284	0.432	9.75429e-14	Endothelial_cells	TUT4
GLIPR1	3.67165e-18	-2.23073	0.021	0.112	9.87675e-14	Endothelial_cells	GLIPR1
P4HA1	3.90264e-18	-1.07211	0.152	0.301	1.04981e-13	Endothelial_cells	P4HA1
WT1	4.007e-18	-1.26978	0.138	0.294	1.07788e-13	Endothelial_cells	WT1
ANXA3	4.24791e-18	-3.10044	0.018	0.113	1.14269e-13	Endothelial_cells	ANXA3
PDE3A	4.27918e-18	1.00722	0.317	0.18	1.1511e-13	Endothelial_cells	PDE3A
DIP2C	5.25758e-18	-0.680711	0.334	0.47	1.41429e-13	Endothelial_cells	DIP2C
KHDRBS3	5.3694e-18	-1.89463	0.067	0.182	1.44437e-13	Endothelial_cells	KHDRBS3
TTLL5	5.76095e-18	0.861759	0.336	0.204	1.5497e-13	Endothelial_cells	TTLL5
ABTB2	5.79468e-18	-2.37492	0.018	0.1	1.55877e-13	Endothelial_cells	ABTB2
ROBO2	6.49293e-18	-0.679899	0.057	0.146	1.7466e-13	Endothelial_cells	ROBO2
GREB1L	6.71622e-18	-2.77207	0.019	0.104	1.80666e-13	Endothelial_cells	GREB1L
RPL10A	7.03164e-18	-1.37418	0.117	0.274	1.89151e-13	Endothelial_cells	RPL10A
ST6GAL1	7.16113e-18	0.549806	0.302	0.172	1.92634e-13	Endothelial_cells	ST6GAL1
RAP1A	7.21366e-18	0.792663	0.416	0.275	1.94048e-13	Endothelial_cells	RAP1A
GK5	7.22491e-18	-1.76085	0.044	0.147	1.9435e-13	Endothelial_cells	GK5
STX18	7.65117e-18	-1.21703	0.15	0.26	2.05817e-13	Endothelial_cells	STX18
SLFN12	7.97391e-18	1.37661	0.17	0.068	2.14498e-13	Endothelial_cells	SLFN12
TMX4	8.09909e-18	-1.70646	0.066	0.198	2.17866e-13	Endothelial_cells	TMX4
MTUS2	8.12666e-18	1.75971	0.1	0.034	2.18607e-13	Endothelial_cells	MTUS2
EPB41	8.42634e-18	-1.29547	0.079	0.197	2.26669e-13	Endothelial_cells	EPB41
HOMER2	9.25787e-18	-2.05292	0.032	0.116	2.49037e-13	Endothelial_cells	HOMER2
NLGN4X	1.14658e-17	-1.65063	0.095	0.226	3.08429e-13	Endothelial_cells	NLGN4X
GRAMD1A	1.17947e-17	0.945746	0.24	0.123	3.17278e-13	Endothelial_cells	GRAMD1A
AC079380.1	1.27554e-17	2.04188	0.103	0.027	3.4312e-13	Endothelial_cells	AC079380.1
IL17RD	1.30898e-17	1.84846	0.109	0.031	3.52116e-13	Endothelial_cells	IL17RD
PON2	1.32051e-17	0.884284	0.328	0.189	3.55217e-13	Endothelial_cells	PON2
ZRANB2	1.34322e-17	-0.640413	0.311	0.45	3.61326e-13	Endothelial_cells	ZRANB2
LOX	1.37543e-17	0.83081	0.136	0.058	3.6999e-13	Endothelial_cells	LOX
EXOC2	1.41309e-17	0.875062	0.362	0.211	3.80121e-13	Endothelial_cells	EXOC2
S100A6	1.43397e-17	-1.63856	0.185	0.357	3.85737e-13	Endothelial_cells	S100A6
IKZF2	1.48921e-17	-2.17351	0.034	0.12	4.00597e-13	Endothelial_cells	IKZF2
PIP5K1C	1.50142e-17	1.48159	0.142	0.052	4.03883e-13	Endothelial_cells	PIP5K1C
FAM13A	1.63528e-17	-0.771663	0.196	0.336	4.3989e-13	Endothelial_cells	FAM13A
MSL3	1.67444e-17	1.51497	0.148	0.053	4.50424e-13	Endothelial_cells	MSL3
MBNL1	1.70696e-17	0.507795	0.783	0.68	4.59172e-13	Endothelial_cells	MBNL1
NFIX	1.71697e-17	-1.37521	0.056	0.164	4.61864e-13	Endothelial_cells	NFIX
WARS2-AS1	1.74281e-17	-1.41822	0.073	0.183	4.68816e-13	Endothelial_cells	WARS2-AS1
FNDC3A	1.92644e-17	-0.658983	0.38	0.523	5.18213e-13	Endothelial_cells	FNDC3A
CNTN4	1.96175e-17	-2.69546	0.026	0.13	5.2771e-13	Endothelial_cells	CNTN4
MYO5A	2.05315e-17	0.854478	0.361	0.216	5.52297e-13	Endothelial_cells	MYO5A
ANGPT1	2.08156e-17	-2.13804	0.029	0.115	5.59939e-13	Endothelial_cells	ANGPT1
PIEZO1	2.32566e-17	1.31683	0.155	0.062	6.25601e-13	Endothelial_cells	PIEZO1
RBFOX1	2.36496e-17	-4.18132	0.021	0.115	6.36176e-13	Endothelial_cells	RBFOX1
MOCOS	2.39724e-17	-2.32679	0.023	0.109	6.44857e-13	Endothelial_cells	MOCOS
NAPEPLD	2.66965e-17	-1.86386	0.04	0.141	7.18135e-13	Endothelial_cells	NAPEPLD
PRKCE	2.70926e-17	0.691506	0.543	0.401	7.28792e-13	Endothelial_cells	PRKCE
HIVEP2	2.78327e-17	-0.825155	0.242	0.38	7.487e-13	Endothelial_cells	HIVEP2
PRCP	2.81135e-17	1.15068	0.154	0.091	7.56254e-13	Endothelial_cells	PRCP
WDR37	2.8484e-17	0.924114	0.301	0.174	7.66219e-13	Endothelial_cells	WDR37
SMC5-AS1	3.01561e-17	-1.41943	0.079	0.184	8.112e-13	Endothelial_cells	SMC5-AS1
MAP2K4	3.19653e-17	-0.87411	0.182	0.32	8.59866e-13	Endothelial_cells	MAP2K4
TMEM87B	3.24653e-17	-1.04929	0.126	0.264	8.73316e-13	Endothelial_cells	TMEM87B
RPS8	3.53612e-17	-1.3123	0.249	0.428	9.51216e-13	Endothelial_cells	RPS8
GSN	3.54296e-17	0.847729	0.377	0.234	9.53058e-13	Endothelial_cells	GSN
L3HYPDH	3.63046e-17	-1.32722	0.085	0.198	9.76592e-13	Endothelial_cells	L3HYPDH
RICTOR	3.77129e-17	0.621386	0.428	0.351	1.01448e-12	Endothelial_cells	RICTOR
TFRC	3.80604e-17	-2.28951	0.044	0.155	1.02382e-12	Endothelial_cells	TFRC
RRBP1	4.31289e-17	-0.624403	0.299	0.453	1.16017e-12	Endothelial_cells	RRBP1
FBXO33	4.40397e-17	1.26871	0.188	0.085	1.18467e-12	Endothelial_cells	FBXO33
AC113414.1	4.42357e-17	-2.73749	0.025	0.11	1.18994e-12	Endothelial_cells	AC113414.1
RNF2	4.53454e-17	1.19667	0.217	0.099	1.21979e-12	Endothelial_cells	RNF2
TRIO	4.62413e-17	0.376737	0.868	0.724	1.24389e-12	Endothelial_cells	TRIO
RCBTB2	4.77645e-17	1.23024	0.207	0.091	1.28487e-12	Endothelial_cells	RCBTB2
CABLES1	4.90687e-17	1.55613	0.152	0.058	1.31995e-12	Endothelial_cells	CABLES1
DPYSL2	5.06979e-17	0.998921	0.232	0.114	1.36377e-12	Endothelial_cells	DPYSL2
KANK1	5.14808e-17	-1.61639	0.084	0.19	1.38483e-12	Endothelial_cells	KANK1
NFASC	5.50601e-17	-2.32975	0.026	0.106	1.48112e-12	Endothelial_cells	NFASC
CTNNA1	5.9927e-17	0.537948	0.62	0.47	1.61204e-12	Endothelial_cells	CTNNA1
ATP9A	6.22355e-17	-1.81523	0.034	0.127	1.67413e-12	Endothelial_cells	ATP9A
MNAT1	6.2521e-17	-0.644503	0.29	0.426	1.68182e-12	Endothelial_cells	MNAT1
SEMA5A	6.50008e-17	-2.62939	0.021	0.119	1.74852e-12	Endothelial_cells	SEMA5A
ZNF800	6.98367e-17	0.874184	0.34	0.197	1.87861e-12	Endothelial_cells	ZNF800
KLHL13	7.18948e-17	-2.13996	0.028	0.111	1.93397e-12	Endothelial_cells	KLHL13
PKM	7.19712e-17	-1.20391	0.213	0.38	1.93603e-12	Endothelial_cells	PKM
ARHGEF6	7.442e-17	1.4531	0.161	0.064	2.0019e-12	Endothelial_cells	ARHGEF6
PDCD4	7.61881e-17	-1.14584	0.139	0.271	2.04946e-12	Endothelial_cells	PDCD4
SERPINB6	7.66575e-17	1.00804	0.267	0.143	2.06209e-12	Endothelial_cells	SERPINB6
SCD5	8.81873e-17	-1.12144	0.151	0.283	2.37224e-12	Endothelial_cells	SCD5
UMAD1	1.04801e-16	-0.944247	0.157	0.288	2.81916e-12	Endothelial_cells	UMAD1
SETD3	1.07966e-16	0.901479	0.292	0.156	2.90429e-12	Endothelial_cells	SETD3
CPE	1.15733e-16	-2.80259	0.021	0.119	3.11322e-12	Endothelial_cells	CPE
TTC39B	1.20159e-16	-1.21833	0.088	0.2	3.23227e-12	Endothelial_cells	TTC39B
GSR	1.3176e-16	-1.41577	0.06	0.164	3.54433e-12	Endothelial_cells	GSR
GALNT1	1.39061e-16	0.567115	0.411	0.282	3.74074e-12	Endothelial_cells	GALNT1
PRKN	1.47341e-16	-0.737319	0.315	0.44	3.96347e-12	Endothelial_cells	PRKN
AL390957.1	1.47364e-16	1.60606	0.12	0.051	3.96408e-12	Endothelial_cells	AL390957.1
ZMIZ1	1.50231e-16	-0.827182	0.248	0.385	4.04121e-12	Endothelial_cells	ZMIZ1
ARSJ	1.53469e-16	-2.2498	0.025	0.107	4.12833e-12	Endothelial_cells	ARSJ
CEBPB	1.62977e-16	-2.39415	0.022	0.118	4.38407e-12	Endothelial_cells	CEBPB
SMIM14	1.65396e-16	-1.1987	0.087	0.204	4.44914e-12	Endothelial_cells	SMIM14
CYTH3	1.68179e-16	0.913936	0.265	0.133	4.52401e-12	Endothelial_cells	CYTH3
ME3	1.7645e-16	0.930798	0.317	0.171	4.7465e-12	Endothelial_cells	ME3
SCN8A	1.84995e-16	1.55484	0.113	0.039	4.97636e-12	Endothelial_cells	SCN8A
AEBP2	1.87364e-16	-0.834257	0.22	0.354	5.0401e-12	Endothelial_cells	AEBP2
STRBP	1.99989e-16	0.939409	0.286	0.155	5.37972e-12	Endothelial_cells	STRBP
AZIN1-AS1	2.02794e-16	-1.63686	0.048	0.144	5.45515e-12	Endothelial_cells	AZIN1-AS1
AMPD3	2.12657e-16	-2.16724	0.025	0.106	5.72046e-12	Endothelial_cells	AMPD3
INTU	2.17627e-16	-1.813	0.032	0.121	5.85417e-12	Endothelial_cells	INTU
SYNE1	2.23938e-16	-0.774254	0.32	0.429	6.02394e-12	Endothelial_cells	SYNE1
AC016831.7	2.24987e-16	-1.23934	0.101	0.216	6.05215e-12	Endothelial_cells	AC016831.7
SOCS5	2.3866e-16	-1.72398	0.05	0.149	6.41996e-12	Endothelial_cells	SOCS5
PPP1R12B	2.46459e-16	-0.907508	0.174	0.308	6.62976e-12	Endothelial_cells	PPP1R12B
TSPAN3	2.49257e-16	-1.33876	0.128	0.272	6.70501e-12	Endothelial_cells	TSPAN3
NEK1	2.68995e-16	-0.931742	0.163	0.29	7.23597e-12	Endothelial_cells	NEK1
PDLIM4	2.97054e-16	-2.47196	0.019	0.104	7.99076e-12	Endothelial_cells	PDLIM4
COL5A1	2.9885e-16	-1.28014	0.126	0.255	8.03907e-12	Endothelial_cells	COL5A1
RASSF8-AS1	3.04567e-16	-1.862	0.031	0.117	8.19286e-12	Endothelial_cells	RASSF8-AS1
DGKZ	3.0568e-16	1.35035	0.15	0.058	8.2228e-12	Endothelial_cells	DGKZ
CERCAM	3.06336e-16	-1.97487	0.021	0.101	8.24045e-12	Endothelial_cells	CERCAM
STAT3	3.23186e-16	-0.725882	0.295	0.44	8.6937e-12	Endothelial_cells	STAT3
PPARGC1B	3.56393e-16	-1.85443	0.038	0.131	9.58698e-12	Endothelial_cells	PPARGC1B
P3H2	4.08586e-16	-1.46774	0.075	0.189	1.0991e-11	Endothelial_cells	P3H2
RAP2A	4.2173e-16	1.33688	0.16	0.069	1.13445e-11	Endothelial_cells	RAP2A
COL15A1	4.23065e-16	0.530331	0.433	0.267	1.13804e-11	Endothelial_cells	COL15A1
GARNL3	4.55849e-16	-1.80786	0.038	0.127	1.22624e-11	Endothelial_cells	GARNL3
VEGFB	4.68337e-16	-1.97621	0.029	0.117	1.25983e-11	Endothelial_cells	VEGFB
INO80C	4.78306e-16	1.51887	0.11	0.036	1.28664e-11	Endothelial_cells	INO80C
MRAS	4.99343e-16	-1.80697	0.041	0.132	1.34323e-11	Endothelial_cells	MRAS
PCGF5	5.1573e-16	-1.06512	0.125	0.252	1.38731e-11	Endothelial_cells	PCGF5
SLC25A36	5.16337e-16	-0.997142	0.132	0.254	1.38895e-11	Endothelial_cells	SLC25A36
ASXL3	5.3706e-16	-1.42805	0.072	0.171	1.44469e-11	Endothelial_cells	ASXL3
RAB28	5.57252e-16	-0.910901	0.166	0.287	1.49901e-11	Endothelial_cells	RAB28
ZRANB2-AS2	5.61776e-16	-1.40756	0.065	0.168	1.51118e-11	Endothelial_cells	ZRANB2-AS2
SLC20A1	5.64222e-16	-1.32075	0.255	0.276	1.51776e-11	Endothelial_cells	SLC20A1
KIFAP3	6.87085e-16	-0.991233	0.158	0.285	1.84826e-11	Endothelial_cells	KIFAP3
LTBP2	7.36633e-16	-1.8872	0.044	0.141	1.98154e-11	Endothelial_cells	LTBP2
GRIK4	8.05702e-16	-1.92674	0.032	0.112	2.16734e-11	Endothelial_cells	GRIK4
MCEE	8.05838e-16	-1.61906	0.044	0.135	2.1677e-11	Endothelial_cells	MCEE
IGF1	8.3113e-16	-2.968	0.018	0.101	2.23574e-11	Endothelial_cells	IGF1
SDC4	8.33269e-16	-3.08649	0.023	0.129	2.24149e-11	Endothelial_cells	SDC4
RIPOR1	8.66446e-16	1.1609	0.17	0.073	2.33074e-11	Endothelial_cells	RIPOR1
CYP4V2	8.81751e-16	-1.98027	0.031	0.118	2.37191e-11	Endothelial_cells	CYP4V2
INTS6L	8.83824e-16	-1.87979	0.035	0.125	2.37749e-11	Endothelial_cells	INTS6L
DDX24	9.16881e-16	-0.951128	0.126	0.26	2.46641e-11	Endothelial_cells	DDX24
YIPF1	9.17887e-16	1.52693	0.132	0.049	2.46912e-11	Endothelial_cells	YIPF1
GLCE	9.41852e-16	1.08646	0.217	0.116	2.53358e-11	Endothelial_cells	GLCE
ACSS1	9.44308e-16	1.66143	0.116	0.037	2.54019e-11	Endothelial_cells	ACSS1
CNNM2	9.51265e-16	-1.3313	0.063	0.164	2.5589e-11	Endothelial_cells	CNNM2
AC104596.1	9.5344e-16	-1.72618	0.047	0.14	2.56475e-11	Endothelial_cells	AC104596.1
C17orf67	9.95276e-16	1.39443	0.151	0.057	2.67729e-11	Endothelial_cells	C17orf67
INSIG1	1.0612e-15	1.36485	0.139	0.054	2.85462e-11	Endothelial_cells	INSIG1
PXK	1.07454e-15	-1.7373	0.048	0.152	2.89051e-11	Endothelial_cells	PXK
FN1	1.09222e-15	-1.70749	0.399	0.537	2.93808e-11	Endothelial_cells	FN1
RHBDD1	1.17775e-15	-1.14679	0.101	0.216	3.16814e-11	Endothelial_cells	RHBDD1
BCL2L11	1.29912e-15	1.3203	0.164	0.077	3.49464e-11	Endothelial_cells	BCL2L11
LINC02256	1.32876e-15	-1.91684	0.028	0.106	3.57436e-11	Endothelial_cells	LINC02256
CD2AP	1.34157e-15	0.584022	0.435	0.284	3.60883e-11	Endothelial_cells	CD2AP
PTPN1	1.36749e-15	-1.13959	0.113	0.234	3.67855e-11	Endothelial_cells	PTPN1
BABAM2	1.4344e-15	-0.749543	0.274	0.401	3.85855e-11	Endothelial_cells	BABAM2
CDR2	1.46105e-15	0.902276	0.312	0.181	3.93023e-11	Endothelial_cells	CDR2
TMOD2	1.47283e-15	1.26535	0.189	0.084	3.96192e-11	Endothelial_cells	TMOD2
TNK2	1.48553e-15	1.7979	0.103	0.03	3.99607e-11	Endothelial_cells	TNK2
ARMCX5-GPRASP2	1.52474e-15	-1.25283	0.079	0.185	4.10154e-11	Endothelial_cells	ARMCX5-GPRASP2
PDK3	1.5583e-15	-1.65124	0.047	0.14	4.19181e-11	Endothelial_cells	PDK3
UVRAG	1.64835e-15	0.689053	0.472	0.322	4.43405e-11	Endothelial_cells	UVRAG
AUTS2	1.69989e-15	-0.364399	0.716	0.748	4.5727e-11	Endothelial_cells	AUTS2
TRO	1.70248e-15	-1.64956	0.032	0.113	4.57967e-11	Endothelial_cells	TRO
IFT88	1.71567e-15	-1.04621	0.11	0.228	4.61515e-11	Endothelial_cells	IFT88
EPB41L2	1.77504e-15	-0.627237	0.43	0.476	4.77486e-11	Endothelial_cells	EPB41L2
RHOQ	1.80968e-15	-1.53663	0.066	0.17	4.86804e-11	Endothelial_cells	RHOQ
LAMA5	1.83996e-15	1.01218	0.216	0.107	4.9495e-11	Endothelial_cells	LAMA5
CNIH3	1.84286e-15	-1.17668	0.117	0.225	4.9573e-11	Endothelial_cells	CNIH3
PHF21A	1.84808e-15	-0.555009	0.425	0.534	4.97134e-11	Endothelial_cells	PHF21A
ZCCHC24	1.86941e-15	-2.05724	0.028	0.112	5.02871e-11	Endothelial_cells	ZCCHC24
TCEA1	1.87011e-15	-1.07067	0.1	0.22	5.03059e-11	Endothelial_cells	TCEA1
ADH5	1.89472e-15	-1.3134	0.073	0.184	5.09681e-11	Endothelial_cells	ADH5
CCL2	1.98368e-15	-2.84139	0.04	0.149	5.33609e-11	Endothelial_cells	CCL2
FAM214A	2.01433e-15	0.741426	0.425	0.304	5.41855e-11	Endothelial_cells	FAM214A
PROCR	2.14897e-15	0.701131	0.166	0.088	5.78073e-11	Endothelial_cells	PROCR
WDR19	2.2881e-15	-1.77496	0.038	0.125	6.155e-11	Endothelial_cells	WDR19
UBE2E2	2.38619e-15	-0.448225	0.567	0.664	6.41885e-11	Endothelial_cells	UBE2E2
MTMR6	2.47386e-15	1.08575	0.199	0.093	6.65467e-11	Endothelial_cells	MTMR6
SERP1	2.49645e-15	-1.27251	0.089	0.206	6.71544e-11	Endothelial_cells	SERP1
CCS	2.58549e-15	-1.46058	0.044	0.132	6.95496e-11	Endothelial_cells	CCS
MTF2	2.78567e-15	0.938578	0.273	0.156	7.49345e-11	Endothelial_cells	MTF2
HNRNPR	3.01049e-15	-0.765176	0.21	0.345	8.09822e-11	Endothelial_cells	HNRNPR
ALDH3A2	3.0811e-15	-1.8989	0.041	0.138	8.28817e-11	Endothelial_cells	ALDH3A2
RDH10	3.23751e-15	-2.62151	0.025	0.115	8.70889e-11	Endothelial_cells	RDH10
RC3H1	3.27511e-15	0.72526	0.412	0.286	8.81004e-11	Endothelial_cells	RC3H1
LINC00571	3.28173e-15	-1.48163	0.072	0.17	8.82784e-11	Endothelial_cells	LINC00571
FDPS	3.38254e-15	0.875356	0.192	0.095	9.09904e-11	Endothelial_cells	FDPS
SRFBP1	3.40501e-15	1.03686	0.246	0.127	9.15946e-11	Endothelial_cells	SRFBP1
TASP1	3.4791e-15	-0.891521	0.158	0.281	9.35879e-11	Endothelial_cells	TASP1
STON2	3.50087e-15	-2.18728	0.032	0.119	9.41733e-11	Endothelial_cells	STON2
USO1	3.81083e-15	-0.880212	0.17	0.299	1.02511e-10	Endothelial_cells	USO1
PIK3CB	3.83307e-15	0.935944	0.282	0.16	1.0311e-10	Endothelial_cells	PIK3CB
TNFRSF10B	3.87084e-15	0.910093	0.289	0.171	1.04126e-10	Endothelial_cells	TNFRSF10B
CARMIL1	3.88201e-15	-0.522838	0.202	0.333	1.04426e-10	Endothelial_cells	CARMIL1
NT5E	4.05104e-15	-2.07793	0.035	0.132	1.08973e-10	Endothelial_cells	NT5E
PRMT3	4.08148e-15	-1.32123	0.073	0.173	1.09792e-10	Endothelial_cells	PRMT3
ENO1	4.3502e-15	-1.4035	0.139	0.281	1.1702e-10	Endothelial_cells	ENO1
KAT6A	4.64596e-15	0.749323	0.425	0.278	1.24976e-10	Endothelial_cells	KAT6A
TAX1BP1	4.87059e-15	-0.73328	0.217	0.359	1.31019e-10	Endothelial_cells	TAX1BP1
TNIK	5.36617e-15	-1.19152	0.1	0.214	1.4435e-10	Endothelial_cells	TNIK
MIA3	5.41336e-15	-0.950629	0.123	0.244	1.45619e-10	Endothelial_cells	MIA3
PHLPP1	5.63674e-15	0.990632	0.265	0.149	1.51628e-10	Endothelial_cells	PHLPP1
ALDH1A2	5.70805e-15	-2.80506	0.05	0.169	1.53547e-10	Endothelial_cells	ALDH1A2
ELL2	5.83691e-15	-1.18218	0.111	0.221	1.57013e-10	Endothelial_cells	ELL2
UPP1	6.22664e-15	1.32838	0.125	0.044	1.67497e-10	Endothelial_cells	UPP1
STAT6	6.42921e-15	-1.35395	0.041	0.126	1.72946e-10	Endothelial_cells	STAT6
MICAL2	6.44745e-15	-1.12856	0.183	0.267	1.73436e-10	Endothelial_cells	MICAL2
ITGA3	6.5021e-15	-1.96441	0.051	0.165	1.74906e-10	Endothelial_cells	ITGA3
RPL34	6.71329e-15	-1.35081	0.152	0.308	1.80588e-10	Endothelial_cells	RPL34
GRAMD2B	6.81318e-15	-1.16554	0.123	0.237	1.83275e-10	Endothelial_cells	GRAMD2B
RPL12	6.91761e-15	-1.47355	0.169	0.318	1.86084e-10	Endothelial_cells	RPL12
SSR3	7.30939e-15	-1.21185	0.107	0.232	1.96623e-10	Endothelial_cells	SSR3
RBBP7	7.34053e-15	-1.32196	0.079	0.187	1.9746e-10	Endothelial_cells	RBBP7
RPLP0	7.52117e-15	-1.169	0.249	0.411	2.0232e-10	Endothelial_cells	RPLP0
PLS3	8.00793e-15	0.746628	0.34	0.211	2.15413e-10	Endothelial_cells	PLS3
TLE4	8.55387e-15	-1.01897	0.173	0.296	2.30099e-10	Endothelial_cells	TLE4
GPNMB	8.83985e-15	-1.85804	0.026	0.104	2.37792e-10	Endothelial_cells	GPNMB
ACBD6	9.13888e-15	-0.6873	0.279	0.4	2.45836e-10	Endothelial_cells	ACBD6
SND1	9.23273e-15	-0.459067	0.469	0.599	2.4836e-10	Endothelial_cells	SND1
TEP1	1.02445e-14	1.22682	0.179	0.079	2.75578e-10	Endothelial_cells	TEP1
SCRN1	1.04043e-14	0.918966	0.265	0.148	2.79876e-10	Endothelial_cells	SCRN1
WDFY2	1.15339e-14	-0.873389	0.138	0.252	3.10263e-10	Endothelial_cells	WDFY2
MYH10	1.15677e-14	0.753199	0.318	0.205	3.11172e-10	Endothelial_cells	MYH10
SOCS3	1.18214e-14	1.49955	0.119	0.045	3.17996e-10	Endothelial_cells	SOCS3
NCOR2	1.19534e-14	-0.8927	0.172	0.304	3.21546e-10	Endothelial_cells	NCOR2
CDH2	1.19677e-14	-1.6045	0.155	0.244	3.21932e-10	Endothelial_cells	CDH2
MARCKS	1.27737e-14	1.09853	0.195	0.102	3.43613e-10	Endothelial_cells	MARCKS
MGMT	1.35911e-14	0.839038	0.345	0.225	3.65602e-10	Endothelial_cells	MGMT
ZNF407	1.37565e-14	0.59586	0.513	0.414	3.70051e-10	Endothelial_cells	ZNF407
TPI1	1.37671e-14	-1.51892	0.116	0.249	3.70334e-10	Endothelial_cells	TPI1
LRRC41	1.5108e-14	-1.40659	0.075	0.169	4.06404e-10	Endothelial_cells	LRRC41
GPI	1.5429e-14	-1.24657	0.072	0.179	4.1504e-10	Endothelial_cells	GPI
[truncated: 25,843 more rows]
